# Supplementary material for: Crystal structure and Hirshfeld surface analysis of 3-octyl-4-oxo-2,6-bis­(3,4,5-tri­meth­oxy­phen­yl)piperidinium chloride
Source: Acta Crystallogr E Crystallogr Commun. 2018 Jun 8;74(Pt 7):931–4. doi: 10.1107/S2056989018008125 (PMC6038624; doi:10.1107/S2056989018008125)
Supplement: Supplementary file 1 [file e-74-00931-sup1.cif]

##############################################################################
#                                                                            #
# This CIF contains the data in a paper accepted for publication in          #
# Acta Crystallographica Section E. It conforms to the requirements of       #
# Notes for Authors for Acta Crystallographica Section E, and has been       #
# peer reviewed under the auspices of the IUCr Commission on Journals.       #
#                                                                            #
# Full details of the Crystallographic Information File format               #
# are given in the paper "The Crystallographic Information File (CIF):       #
# a New Standard Archive File for Crystallography" by S. R. Hall, F. H.      #
# Allen and I. D. Brown [Acta Cryst. (1991), A47, 655-685].                  #
#                                                                            #
# The current version of the core CIF dictionary is obtainable from          #
# ftp://ftp.iucr.org/pub/cif_core.dic.                                       #
#                                                                            #
# Software is freely available for graphical display of the structure(s)     #
# in this CIF. For information consult the CIF software page                 #
# http://www.iucr.org/resources/cif/software.                                #
#                                                                            #
# This file may be used for bona fide research purposes within the           #
# scientific community so long as proper attribution is given to the journal # 
# article from which it was obtained.                                        #
#                                                                            #
##############################################################################
data_global
_audit_creation_method     'form.cif (version 2.0)'
_journal_data_validation_number     ?
_journal_date_recd_electronic     2018-05-17
_journal_date_accepted     2018-06-01
_journal_name_full     'Acta Crystallographica, Section E'
_journal_year     2018
_journal_volume     74
_journal_issue      7
_journal_page_first     931
_journal_page_last     934
_journal_paper_category     GO
_journal_paper_doi     10.1107/S2056989018008125
_journal_coeditor_code     RZ5236
_publ_contact_author_name
;
Yousuf, S.
;
_publ_contact_author_address
;
H.E.J Research Institute of Chemistry,
     International Center for Chemical and Biological Sciences,
     University of Karachi,
     Karachi-75270, Pakistan
;
_publ_contact_author_email     'dr.sammer.yousuf@gmail.com'
_publ_contact_author_fax
;
+92-21 34819018-9
;
_publ_contact_author_phone
;
+92-21 34824924
;
_publ_section_title
;
Crystal structure and Hirshfeld surface analysis of
3-octyl-4-oxo-2,6-bis(3,4,5-trimethoxyphenyl)piperidinium chloride
;
_publ_section_title_footnote     .
loop_
    _publ_author_name
    _publ_author_footnote
    _publ_author_address
    'Rubina Siddiqui' ?
;
Department of Pharmaceutical Chemistry, Faculty of Pharmacy
and Pharmaceutical Sciences,
University of Karachi,
Karachi-75270, Pakistan
;
    'Urooj Iqbal' ?
;
H. E. J. Research Institute of Chemistry,
International Center for Chemical and Biological Sciences,
University of Karachi,
Karachi-75270, Pakistan
;
    'Zafar Saeed Saify' ?
;
Department of Pharmaceutical Chemistry, Faculty of Pharmacy
and Pharmaceutical Sciences,
University of Karachi,
Karachi-75270, Pakistan
;
    'Shammim Akhter' ?
;
Department of Pharmaceutical Chemistry, Faculty of Pharmacy
and Pharmaceutical Sciences,
University of Karachi,
Karachi-75270, Pakistan
;
    'Sammer Yousuf' ?
;
H. E. J. Research Institute of Chemistry,
International Center for Chemical and Biological Sciences,
University of Karachi,
Karachi-75270, Pakistan
;
_publ_section_synopsis
;
The title compound was synthesized by a one-pot Mannich condensation reaction.
In the crystal, centrosymmetric dimers are linked into layers parallel to
(011) by N---H...Cl and C---H...Cl hydrogen bonds. A Hirshfeld surface
analysis indicates that O---H (20.5%) interactions make the largest
contribution to the crystal packing.
;
data_I
_database_code_depnum_ccdc_archive 'CCDC 1846705'
_audit_creation_method     'SHELXL-2016/6'
_chemical_name_systematic
;
3-Octyl-4-oxo-2,6-bis(3,4,5-trimethoxyphenyl)piperidinium chloride
;
_chemical_name_common     ?
_chemical_formula_moiety     'C31 H46 N O7 +, Cl -'
_chemical_formula_sum     'C31 H46 Cl N O7'
_chemical_formula_iupac     'C31 H46 N O7 +, Cl -'
_chemical_formula_weight     580.14
_chemical_melting_point     ?
_shelx_space_group_comment
;
The symmetry employed for this shelxl refinement is uniquely defined
by the following loop, which should always be used as a source of
symmetry information in preference to the above space-group names.
They are only intended as comments.
;
_space_group_crystal_system     monoclinic
_space_group_name_H-M_alt     'P 21/c'
_space_group_name_Hall     '-P 2ybc'
loop_
    _space_group_symop_operation_xyz
    'x, y, z'
    '-x, y+1/2, -z+1/2'
    '-x, -y, -z'
    'x, -y-1/2, z-1/2'
_cell_length_a     14.1073(3)
_cell_length_b     16.0156(3)
_cell_length_c     13.7785(3)
_cell_angle_alpha     90
_cell_angle_beta     95.0060(10)
_cell_angle_gamma     90
_cell_volume     3101.20(11)
_cell_formula_units_Z     4
_cell_measurement_reflns_used     9910
_cell_measurement_theta_min     4.19
_cell_measurement_theta_max     68.11
_cell_measurement_temperature     100(2)
_exptl_crystal_description     'Plate'
_exptl_crystal_colour     'colourless'
_exptl_crystal_size_max     0.200
_exptl_crystal_size_mid     0.130
_exptl_crystal_size_min     0.060
_exptl_crystal_density_diffrn     1.243
_exptl_crystal_density_meas     ?
_exptl_crystal_density_method     ?
_exptl_crystal_F_000     1248
_exptl_absorpt_coefficient_mu     1.465
_exptl_absorpt_correction_type     multi-scan
_exptl_absorpt_process_details
;
(SADABS; Bruker, 2014)
;
_shelx_estimated_absorpt_T_min     0.758
_shelx_estimated_absorpt_T_max     0.917
_exptl_absorpt_correction_T_min     0.7582
_exptl_absorpt_correction_T_max     0.917
_diffrn_ambient_temperature     100(2)
_diffrn_radiation_type     CuK\a
_diffrn_radiation_wavelength     1.54178
_diffrn_measurement_device_type     'Bruker APEXII CCD'
_diffrn_measurement_method     '\f and \w scans'
_diffrn_detector_area_resol_mean     ?
_diffrn_reflns_number     42615
_diffrn_reflns_av_R_equivalents     0.0702
_diffrn_reflns_theta_min     3.144
_diffrn_reflns_theta_max     68.235
_diffrn_reflns_theta_full     67.679
_diffrn_measured_fraction_theta_max     1.000
_diffrn_measured_fraction_theta_full     1.000
_diffrn_reflns_limit_h_min     -16
_diffrn_reflns_limit_h_max     16
_diffrn_reflns_limit_k_min     -19
_diffrn_reflns_limit_k_max     19
_diffrn_reflns_limit_l_min     -16
_diffrn_reflns_limit_l_max     16
_refine_special_details     ?
_reflns_number_total     5681
_reflns_number_gt     4654
_reflns_threshold_expression     'I > 2\s(I)'
_refine_ls_structure_factor_coef     Fsqd
_refine_ls_matrix_type     full
_refine_ls_R_factor_all     0.0523
_refine_ls_R_factor_gt     0.0379
_refine_ls_wR_factor_gt     0.0875
_refine_ls_wR_factor_ref     0.0939
_refine_ls_goodness_of_fit_ref     1.014
_refine_ls_restrained_S_all     1.014
_refine_ls_number_reflns     5681
_refine_ls_number_parameters     376
_refine_ls_number_restraints     0
_refine_ls_hydrogen_treatment     mixed
_refine_ls_weighting_scheme     calc
_refine_ls_weighting_details
              'w=1/[\s^2^(Fo^2^)+(0.0429P)^2^+1.6956P] where P=(Fo^2^+2Fc^2^)/3'
_atom_sites_solution_hydrogens     mixed
_atom_sites_solution_primary     ?
_atom_sites_solution_secondary     ?
_refine_ls_shift/su_max     0.000
_refine_ls_shift/su_mean     0.000
_refine_diff_density_max     0.296
_refine_diff_density_min     -0.255
_refine_ls_extinction_method     none
_refine_ls_extinction_coef     .
loop_
    _atom_type_symbol
    _atom_type_description
    _atom_type_scat_dispersion_real
    _atom_type_scat_dispersion_imag
    _atom_type_scat_source
    'C' 'C' 0.0181 0.0091
                         'International Tables Vol C Tables 4.2.6.8 and 6.1.1.4'
    'H' 'H' 0.0000 0.0000
                         'International Tables Vol C Tables 4.2.6.8 and 6.1.1.4'
    'N' 'N' 0.0311 0.0180
                         'International Tables Vol C Tables 4.2.6.8 and 6.1.1.4'
    'O' 'O' 0.0492 0.0322
                         'International Tables Vol C Tables 4.2.6.8 and 6.1.1.4'
    'Cl' 'Cl' 0.3639 0.7018
                         'International Tables Vol C Tables 4.2.6.8 and 6.1.1.4'
_computing_data_collection
;
APEX3 (Bruker, 2014)
;
_computing_cell_refinement
;
SAINT (Bruker, 2014)
;
_computing_data_reduction
;
SAINT (Bruker, 2014)
;
_computing_structure_solution
;
SHELXT (Sheldrick, 2015a)
;
_computing_structure_refinement
;
SHELXL2016 (Sheldrick, 2015b)
;
_computing_molecular_graphics
;
SHELXTL (Sheldrick, 2008)
;
_computing_publication_material
;
SHELXTL (Sheldrick, 2008)
;
loop_
    _atom_site_type_symbol
    _atom_site_label
    _atom_site_fract_x
    _atom_site_fract_y
    _atom_site_fract_z
    _atom_site_U_iso_or_equiv
    _atom_site_adp_type
    _atom_site_calc_flag
    _atom_site_occupancy
    _atom_site_disorder_assembly
    _atom_site_disorder_group
    Cl Cl1 0.47703(3) 0.27339(3) 0.21759(3) 0.01915(11) Uani d 1 . .
    N N1 0.45438(9) 0.26752(8) 0.43896(10) 0.0101(3) Uani d 1 . .
    H H1A 0.4132(15) 0.3058(13) 0.4627(15) 0.027(6) Uiso d 1 . .
    H H2A 0.4593(14) 0.2742(12) 0.3734(16) 0.022(5) Uiso d 1 . .
    O O1 0.10007(8) 0.06252(7) 0.49865(9) 0.0175(3) Uani d 1 . .
    O O2 0.02051(8) 0.16016(8) 0.35747(9) 0.0204(3) Uani d 1 . .
    O O3 0.12362(9) 0.26030(8) 0.25424(9) 0.0254(3) Uani d 1 . .
    O O4 0.63342(9) 0.06866(7) 0.46982(10) 0.0244(3) Uani d 1 . .
    O O5 0.62986(8) 0.55158(7) 0.64533(8) 0.0162(3) Uani d 1 . .
    O O6 0.67065(8) 0.61776(7) 0.47872(8) 0.0149(3) Uani d 1 . .
    O O7 0.66126(9) 0.52733(7) 0.31193(8) 0.0185(3) Uani d 1 . .
    C C12 0.27045(12) 0.22067(10) 0.34915(12) 0.0148(3) Uani d 1 . .
    H H12 0.308243 0.255742 0.312448 0.018 Uiso calc 1 . .
    C C11 0.17271(12) 0.21537(11) 0.32608(12) 0.0162(4) Uani d 1 . .
    C C10 0.11760(11) 0.16272(11) 0.37882(12) 0.0147(3) Uani d 1 . .
    C C9 0.16088(12) 0.11261(10) 0.45268(12) 0.0132(3) Uani d 1 . .
    C C8 0.25830(12) 0.11864(10) 0.47765(12) 0.0127(3) Uani d 1 . .
    H H8 0.287831 0.085463 0.528866 0.015 Uiso calc 1 . .
    C C7 0.31232(11) 0.17396(10) 0.42668(11) 0.0117(3) Uani d 1 . .
    C C6 0.41701(11) 0.18174(10) 0.45963(12) 0.0126(3) Uani d 1 . .
    H H6 0.424711 0.173024 0.531757 0.015 Uiso calc 1 . .
    C C5 0.47936(12) 0.11751(10) 0.41315(12) 0.0153(4) Uani d 1 . .
    H H5A 0.458726 0.060623 0.429937 0.018 Uiso calc 1 . .
    H H5B 0.470758 0.123374 0.341395 0.018 Uiso calc 1 . .
    C C4 0.58324(12) 0.12818(10) 0.44703(12) 0.0154(4) Uani d 1 . .
    C C3 0.62160(11) 0.21731(10) 0.44544(12) 0.0130(3) Uani d 1 . .
    H H3 0.623803 0.232932 0.375406 0.016 Uiso calc 1 . .
    C C2 0.55295(11) 0.27918(10) 0.48908(11) 0.0116(3) Uani d 1 . .
    H H2 0.550461 0.264836 0.559444 0.014 Uiso calc 1 . .
    C C13 0.58429(11) 0.36970(10) 0.48314(12) 0.0119(3) Uani d 1 . .
    C C14 0.60889(11) 0.40364(10) 0.39611(11) 0.0126(3) Uani d 1 . .
    H H14 0.605537 0.370723 0.338550 0.015 Uiso calc 1 . .
    C C15 0.63859(11) 0.48660(10) 0.39415(12) 0.0135(3) Uani d 1 . .
    C C16 0.64548(11) 0.53410(10) 0.47927(12) 0.0124(3) Uani d 1 . .
    C C17 0.62075(11) 0.49956(10) 0.56647(11) 0.0124(3) Uani d 1 . .
    C C18 0.58935(11) 0.41689(10) 0.56850(12) 0.0124(3) Uani d 1 . .
    H H18 0.571624 0.393067 0.627422 0.015 Uiso calc 1 . .
    C C19 0.67804(13) 0.47581(11) 0.23027(12) 0.0203(4) Uani d 1 . .
    H H19A 0.618376 0.449091 0.205160 0.031 Uiso calc 1 . .
    H H19B 0.725041 0.432818 0.250694 0.031 Uiso calc 1 . .
    H H19C 0.702184 0.510253 0.179043 0.031 Uiso calc 1 . .
    C C20 0.76737(14) 0.63474(12) 0.45957(17) 0.0325(5) Uani d 1 . .
    H H20A 0.775977 0.621427 0.391473 0.049 Uiso calc 1 . .
    H H20B 0.810579 0.600435 0.502496 0.049 Uiso calc 1 . .
    H H20C 0.781464 0.693938 0.471681 0.049 Uiso calc 1 . .
    C C21 0.60812(13) 0.51742(11) 0.73677(12) 0.0197(4) Uani d 1 . .
    H H21A 0.543104 0.495307 0.730657 0.030 Uiso calc 1 . .
    H H21B 0.613472 0.561252 0.786577 0.030 Uiso calc 1 . .
    H H21C 0.652913 0.472311 0.755689 0.030 Uiso calc 1 . .
    C C22 0.72327(12) 0.22561(11) 0.49349(12) 0.0163(4) Uani d 1 . .
    H H22A 0.763183 0.181857 0.466739 0.020 Uiso calc 1 . .
    H H22B 0.749019 0.280445 0.475552 0.020 Uiso calc 1 . .
    C C23 0.73200(13) 0.21822(12) 0.60461(13) 0.0234(4) Uani d 1 . .
    H H23A 0.702708 0.164977 0.622949 0.028 Uiso calc 1 . .
    H H23B 0.695760 0.264279 0.631877 0.028 Uiso calc 1 . .
    C C24 0.83497(14) 0.22117(12) 0.65040(15) 0.0280(4) Uani d 1 . .
    H H24A 0.870426 0.174045 0.624341 0.034 Uiso calc 1 . .
    H H24B 0.834689 0.212755 0.721557 0.034 Uiso calc 1 . .
    C C25 0.88844(13) 0.30248(12) 0.63262(15) 0.0259(4) Uani d 1 . .
    H H25A 0.955429 0.296223 0.659602 0.031 Uiso calc 1 . .
    H H25B 0.888501 0.311198 0.561497 0.031 Uiso calc 1 . .
    C C26 0.84674(14) 0.37950(12) 0.67733(16) 0.0297(5) Uani d 1 . .
    H H26A 0.856737 0.375278 0.749176 0.036 Uiso calc 1 . .
    H H26B 0.777271 0.380692 0.659265 0.036 Uiso calc 1 . .
    C C27 0.89003(16) 0.46103(13) 0.64518(17) 0.0373(5) Uani d 1 . .
    H H27A 0.877272 0.465999 0.573615 0.045 Uiso calc 1 . .
    H H27B 0.857150 0.507928 0.674904 0.045 Uiso calc 1 . .
    C C28 0.99598(17) 0.47047(15) 0.67097(19) 0.0454(6) Uani d 1 . .
    H H28A 1.029899 0.426339 0.637480 0.055 Uiso calc 1 . .
    H H28B 1.009964 0.462496 0.742032 0.055 Uiso calc 1 . .
    C C29 1.0331(2) 0.55540(16) 0.6425(2) 0.0583(8) Uani d 1 . .
    H H29A 1.016827 0.564801 0.572783 0.087 Uiso calc 1 . .
    H H29B 1.102427 0.557025 0.656495 0.087 Uiso calc 1 . .
    H H29C 1.004092 0.599083 0.679967 0.087 Uiso calc 1 . .
    C C32 0.14052(13) -0.00537(11) 0.55530(14) 0.0227(4) Uani d 1 . .
    H H32A 0.181150 -0.038465 0.515784 0.034 Uiso calc 1 . .
    H H32B 0.089482 -0.040705 0.576454 0.034 Uiso calc 1 . .
    H H32C 0.178699 0.016486 0.612540 0.034 Uiso calc 1 . .
    C C31 -0.02712(14) 0.21502(13) 0.41916(16) 0.0300(5) Uani d 1 . .
    H H31A -0.000302 0.271289 0.415775 0.045 Uiso calc 1 . .
    H H31B -0.018551 0.194756 0.486463 0.045 Uiso calc 1 . .
    H H31C -0.095136 0.216619 0.397507 0.045 Uiso calc 1 . .
    C C30 0.17655(14) 0.31979(13) 0.20387(14) 0.0280(5) Uani d 1 . .
    H H30A 0.227213 0.291127 0.172634 0.042 Uiso calc 1 . .
    H H30B 0.204707 0.361135 0.250255 0.042 Uiso calc 1 . .
    H H30C 0.134083 0.347957 0.154131 0.042 Uiso calc 1 . .
loop_
    _atom_site_aniso_label
    _atom_site_aniso_U_11
    _atom_site_aniso_U_22
    _atom_site_aniso_U_33
    _atom_site_aniso_U_12
    _atom_site_aniso_U_13
    _atom_site_aniso_U_23
    Cl1 0.0236(2) 0.0237(2) 0.01052(18) -0.00088(17) 0.00375(15) -0.00094(16)
    N1 0.0100(7) 0.0096(7) 0.0109(7) -0.0013(5) 0.0021(5) 0.0001(6)
    O1 0.0126(6) 0.0157(6) 0.0245(6) -0.0022(5) 0.0034(5) 0.0052(5)
    O2 0.0103(6) 0.0270(7) 0.0234(6) -0.0016(5) -0.0009(5) 0.0015(5)
    O3 0.0176(7) 0.0345(8) 0.0227(7) -0.0059(6) -0.0058(5) 0.0145(6)
    O4 0.0168(6) 0.0122(6) 0.0437(8) 0.0025(5) -0.0005(6) 0.0020(6)
    O5 0.0217(6) 0.0146(6) 0.0129(6) -0.0038(5) 0.0037(5) -0.0035(5)
    O6 0.0157(6) 0.0084(6) 0.0217(6) -0.0021(4) 0.0071(5) -0.0009(5)
    O7 0.0306(7) 0.0125(6) 0.0134(6) -0.0001(5) 0.0084(5) 0.0019(5)
    C12 0.0153(8) 0.0159(9) 0.0136(8) -0.0045(7) 0.0030(6) -0.0009(7)
    C11 0.0174(9) 0.0193(9) 0.0114(8) -0.0014(7) -0.0013(6) 0.0006(7)
    C10 0.0110(8) 0.0177(9) 0.0153(8) -0.0033(7) 0.0003(6) -0.0039(7)
    C9 0.0150(8) 0.0110(8) 0.0141(8) -0.0027(6) 0.0038(6) -0.0033(6)
    C8 0.0148(8) 0.0103(8) 0.0131(8) 0.0002(6) 0.0019(6) -0.0014(6)
    C7 0.0125(8) 0.0104(8) 0.0123(8) -0.0001(6) 0.0020(6) -0.0049(6)
    C6 0.0143(8) 0.0103(8) 0.0132(8) -0.0025(6) 0.0018(6) 0.0011(6)
    C5 0.0159(9) 0.0111(8) 0.0186(8) -0.0012(7) 0.0006(7) -0.0022(7)
    C4 0.0144(9) 0.0132(9) 0.0187(8) 0.0001(7) 0.0022(7) -0.0016(7)
    C3 0.0119(8) 0.0116(8) 0.0154(8) -0.0005(6) 0.0010(6) 0.0008(6)
    C2 0.0108(8) 0.0126(8) 0.0112(7) -0.0016(6) -0.0011(6) 0.0013(6)
    C13 0.0075(8) 0.0119(8) 0.0160(8) 0.0013(6) -0.0007(6) 0.0019(7)
    C14 0.0139(8) 0.0118(8) 0.0121(8) 0.0008(6) 0.0006(6) -0.0020(6)
    C15 0.0126(8) 0.0141(8) 0.0139(8) 0.0008(6) 0.0019(6) 0.0023(7)
    C16 0.0101(8) 0.0086(8) 0.0185(8) -0.0004(6) 0.0015(6) 0.0004(6)
    C17 0.0097(8) 0.0139(8) 0.0134(8) 0.0012(6) 0.0005(6) -0.0022(7)
    C18 0.0104(8) 0.0145(8) 0.0124(8) -0.0005(6) 0.0013(6) 0.0010(6)
    C19 0.0282(10) 0.0210(9) 0.0129(8) 0.0044(8) 0.0076(7) 0.0021(7)
    C20 0.0233(11) 0.0205(10) 0.0565(14) -0.0085(8) 0.0189(10) -0.0066(10)
    C21 0.0267(10) 0.0194(9) 0.0133(8) -0.0008(7) 0.0027(7) -0.0015(7)
    C22 0.0115(8) 0.0132(8) 0.0239(9) -0.0013(7) 0.0002(7) 0.0014(7)
    C23 0.0207(10) 0.0235(10) 0.0248(9) -0.0045(8) -0.0049(8) 0.0077(8)
    C24 0.0238(10) 0.0252(10) 0.0327(11) 0.0006(8) -0.0094(8) 0.0039(9)
    C25 0.0148(9) 0.0276(11) 0.0337(11) 0.0007(8) -0.0067(8) -0.0037(9)
    C26 0.0226(10) 0.0281(11) 0.0372(11) 0.0016(8) -0.0052(9) -0.0043(9)
    C27 0.0430(13) 0.0247(11) 0.0427(13) 0.0052(9) -0.0047(10) -0.0040(10)
    C28 0.0458(14) 0.0326(13) 0.0557(15) -0.0129(11) -0.0076(12) 0.0090(11)
    C29 0.073(2) 0.0385(15) 0.0618(17) -0.0215(13) -0.0015(15) 0.0061(13)
    C32 0.0198(10) 0.0145(9) 0.0342(10) -0.0017(7) 0.0043(8) 0.0080(8)
    C31 0.0163(10) 0.0279(11) 0.0463(12) 0.0036(8) 0.0056(9) 0.0000(9)
    C30 0.0284(11) 0.0326(11) 0.0221(9) -0.0065(9) -0.0039(8) 0.0132(9)
_geom_special_details
;
 All esds (except the esd in the dihedral angle between two l.s. planes)
 are estimated using the full covariance matrix.  The cell esds are taken
 into account individually in the estimation of esds in distances, angles
 and torsion angles; correlations between esds in cell parameters are only
 used when they are defined by crystal symmetry.  An approximate (isotropic)
 treatment of cell esds is used for estimating esds involving l.s. planes.
;
loop_
    _geom_bond_atom_site_label_1
    _geom_bond_atom_site_label_2
    _geom_bond_site_symmetry_2
    _geom_bond_distance
    _geom_bond_publ_flag
    N1 C6 . 1.507(2) ?
    N1 C2 . 1.5092(19) ?
    N1 H1A . 0.92(2) ?
    N1 H2A . 0.92(2) ?
    O1 C9 . 1.369(2) ?
    O1 C32 . 1.428(2) ?
    O2 C10 . 1.3762(19) ?
    O2 C31 . 1.430(2) ?
    O3 C11 . 1.363(2) ?
    O3 C30 . 1.427(2) ?
    O4 C4 . 1.212(2) ?
    O5 C17 . 1.3664(19) ?
    O5 C21 . 1.431(2) ?
    O6 C16 . 1.3863(19) ?
    O6 C20 . 1.438(2) ?
    O7 C15 . 1.3691(19) ?
    O7 C19 . 1.431(2) ?
    C12 C11 . 1.390(2) ?
    C12 C7 . 1.393(2) ?
    C12 H12 . 0.9500 ?
    C11 C10 . 1.394(2) ?
    C10 C9 . 1.394(2) ?
    C9 C8 . 1.391(2) ?
    C8 C7 . 1.397(2) ?
    C8 H8 . 0.9500 ?
    C7 C6 . 1.512(2) ?
    C6 C5 . 1.530(2) ?
    C6 H6 . 1.0000 ?
    C5 C4 . 1.508(2) ?
    C5 H5A . 0.9900 ?
    C5 H5B . 0.9900 ?
    C4 C3 . 1.527(2) ?
    C3 C22 . 1.532(2) ?
    C3 C2 . 1.544(2) ?
    C3 H3 . 1.0000 ?
    C2 C13 . 1.520(2) ?
    C2 H2 . 1.0000 ?
    C13 C14 . 1.388(2) ?
    C13 C18 . 1.395(2) ?
    C14 C15 . 1.394(2) ?
    C14 H14 . 0.9500 ?
    C15 C16 . 1.394(2) ?
    C16 C17 . 1.395(2) ?
    C17 C18 . 1.397(2) ?
    C18 H18 . 0.9500 ?
    C19 H19A . 0.9800 ?
    C19 H19B . 0.9800 ?
    C19 H19C . 0.9800 ?
    C20 H20A . 0.9800 ?
    C20 H20B . 0.9800 ?
    C20 H20C . 0.9800 ?
    C21 H21A . 0.9800 ?
    C21 H21B . 0.9800 ?
    C21 H21C . 0.9800 ?
    C22 C23 . 1.530(2) ?
    C22 H22A . 0.9900 ?
    C22 H22B . 0.9900 ?
    C23 C24 . 1.533(2) ?
    C23 H23A . 0.9900 ?
    C23 H23B . 0.9900 ?
    C24 C25 . 1.535(3) ?
    C24 H24A . 0.9900 ?
    C24 H24B . 0.9900 ?
    C25 C26 . 1.520(3) ?
    C25 H25A . 0.9900 ?
    C25 H25B . 0.9900 ?
    C26 C27 . 1.524(3) ?
    C26 H26A . 0.9900 ?
    C26 H26B . 0.9900 ?
    C27 C28 . 1.513(3) ?
    C27 H27A . 0.9900 ?
    C27 H27B . 0.9900 ?
    C28 C29 . 1.521(3) ?
    C28 H28A . 0.9900 ?
    C28 H28B . 0.9900 ?
    C29 H29A . 0.9800 ?
    C29 H29B . 0.9800 ?
    C29 H29C . 0.9800 ?
    C32 H32A . 0.9800 ?
    C32 H32B . 0.9800 ?
    C32 H32C . 0.9800 ?
    C31 H31A . 0.9800 ?
    C31 H31B . 0.9800 ?
    C31 H31C . 0.9800 ?
    C30 H30A . 0.9800 ?
    C30 H30B . 0.9800 ?
    C30 H30C . 0.9800 ?
loop_
    _geom_angle_atom_site_label_1
    _geom_angle_atom_site_label_2
    _geom_angle_atom_site_label_3
    _geom_angle_site_symmetry_1
    _geom_angle_site_symmetry_3
    _geom_angle
    _geom_angle_publ_flag
    C6 N1 C2 . . 110.48(12) ?
    C6 N1 H1A . . 107.3(13) ?
    C2 N1 H1A . . 109.8(13) ?
    C6 N1 H2A . . 110.5(12) ?
    C2 N1 H2A . . 106.8(12) ?
    H1A N1 H2A . . 111.9(17) ?
    C9 O1 C32 . . 117.53(13) ?
    C10 O2 C31 . . 111.41(13) ?
    C11 O3 C30 . . 116.83(13) ?
    C17 O5 C21 . . 117.03(13) ?
    C16 O6 C20 . . 115.55(13) ?
    C15 O7 C19 . . 116.26(13) ?
    C11 C12 C7 . . 119.23(15) ?
    C11 C12 H12 . . 120.4 ?
    C7 C12 H12 . . 120.4 ?
    O3 C11 C12 . . 124.38(15) ?
    O3 C11 C10 . . 115.27(15) ?
    C12 C11 C10 . . 120.33(15) ?
    O2 C10 C11 . . 119.78(15) ?
    O2 C10 C9 . . 120.21(15) ?
    C11 C10 C9 . . 120.01(15) ?
    O1 C9 C8 . . 124.86(15) ?
    O1 C9 C10 . . 115.01(14) ?
    C8 C9 C10 . . 120.07(15) ?
    C9 C8 C7 . . 119.35(15) ?
    C9 C8 H8 . . 120.3 ?
    C7 C8 H8 . . 120.3 ?
    C12 C7 C8 . . 120.85(15) ?
    C12 C7 C6 . . 121.59(14) ?
    C8 C7 C6 . . 117.56(14) ?
    N1 C6 C7 . . 111.53(13) ?
    N1 C6 C5 . . 108.08(13) ?
    C7 C6 C5 . . 113.65(13) ?
    N1 C6 H6 . . 107.8 ?
    C7 C6 H6 . . 107.8 ?
    C5 C6 H6 . . 107.8 ?
    C4 C5 C6 . . 111.89(13) ?
    C4 C5 H5A . . 109.2 ?
    C6 C5 H5A . . 109.2 ?
    C4 C5 H5B . . 109.2 ?
    C6 C5 H5B . . 109.2 ?
    H5A C5 H5B . . 107.9 ?
    O4 C4 C5 . . 121.38(15) ?
    O4 C4 C3 . . 122.61(15) ?
    C5 C4 C3 . . 115.93(14) ?
    C4 C3 C22 . . 113.23(13) ?
    C4 C3 C2 . . 111.05(13) ?
    C22 C3 C2 . . 111.81(13) ?
    C4 C3 H3 . . 106.8 ?
    C22 C3 H3 . . 106.8 ?
    C2 C3 H3 . . 106.8 ?
    N1 C2 C13 . . 110.75(12) ?
    N1 C2 C3 . . 109.06(12) ?
    C13 C2 C3 . . 113.33(13) ?
    N1 C2 H2 . . 107.8 ?
    C13 C2 H2 . . 107.8 ?
    C3 C2 H2 . . 107.8 ?
    C14 C13 C18 . . 121.21(15) ?
    C14 C13 C2 . . 121.05(14) ?
    C18 C13 C2 . . 117.72(14) ?
    C13 C14 C15 . . 119.22(15) ?
    C13 C14 H14 . . 120.4 ?
    C15 C14 H14 . . 120.4 ?
    O7 C15 C16 . . 115.59(14) ?
    O7 C15 C14 . . 124.21(14) ?
    C16 C15 C14 . . 120.19(15) ?
    O6 C16 C15 . . 121.46(14) ?
    O6 C16 C17 . . 118.14(14) ?
    C15 C16 C17 . . 120.27(15) ?
    O5 C17 C16 . . 115.47(14) ?
    O5 C17 C18 . . 124.74(15) ?
    C16 C17 C18 . . 119.79(15) ?
    C13 C18 C17 . . 119.32(15) ?
    C13 C18 H18 . . 120.3 ?
    C17 C18 H18 . . 120.3 ?
    O7 C19 H19A . . 109.5 ?
    O7 C19 H19B . . 109.5 ?
    H19A C19 H19B . . 109.5 ?
    O7 C19 H19C . . 109.5 ?
    H19A C19 H19C . . 109.5 ?
    H19B C19 H19C . . 109.5 ?
    O6 C20 H20A . . 109.5 ?
    O6 C20 H20B . . 109.5 ?
    H20A C20 H20B . . 109.5 ?
    O6 C20 H20C . . 109.5 ?
    H20A C20 H20C . . 109.5 ?
    H20B C20 H20C . . 109.5 ?
    O5 C21 H21A . . 109.5 ?
    O5 C21 H21B . . 109.5 ?
    H21A C21 H21B . . 109.5 ?
    O5 C21 H21C . . 109.5 ?
    H21A C21 H21C . . 109.5 ?
    H21B C21 H21C . . 109.5 ?
    C23 C22 C3 . . 114.61(14) ?
    C23 C22 H22A . . 108.6 ?
    C3 C22 H22A . . 108.6 ?
    C23 C22 H22B . . 108.6 ?
    C3 C22 H22B . . 108.6 ?
    H22A C22 H22B . . 107.6 ?
    C22 C23 C24 . . 113.59(16) ?
    C22 C23 H23A . . 108.8 ?
    C24 C23 H23A . . 108.8 ?
    C22 C23 H23B . . 108.8 ?
    C24 C23 H23B . . 108.8 ?
    H23A C23 H23B . . 107.7 ?
    C23 C24 C25 . . 114.93(15) ?
    C23 C24 H24A . . 108.5 ?
    C25 C24 H24A . . 108.5 ?
    C23 C24 H24B . . 108.5 ?
    C25 C24 H24B . . 108.5 ?
    H24A C24 H24B . . 107.5 ?
    C26 C25 C24 . . 114.25(17) ?
    C26 C25 H25A . . 108.7 ?
    C24 C25 H25A . . 108.7 ?
    C26 C25 H25B . . 108.7 ?
    C24 C25 H25B . . 108.7 ?
    H25A C25 H25B . . 107.6 ?
    C25 C26 C27 . . 113.49(18) ?
    C25 C26 H26A . . 108.9 ?
    C27 C26 H26A . . 108.9 ?
    C25 C26 H26B . . 108.9 ?
    C27 C26 H26B . . 108.9 ?
    H26A C26 H26B . . 107.7 ?
    C28 C27 C26 . . 115.47(18) ?
    C28 C27 H27A . . 108.4 ?
    C26 C27 H27A . . 108.4 ?
    C28 C27 H27B . . 108.4 ?
    C26 C27 H27B . . 108.4 ?
    H27A C27 H27B . . 107.5 ?
    C27 C28 C29 . . 112.6(2) ?
    C27 C28 H28A . . 109.1 ?
    C29 C28 H28A . . 109.1 ?
    C27 C28 H28B . . 109.1 ?
    C29 C28 H28B . . 109.1 ?
    H28A C28 H28B . . 107.8 ?
    C28 C29 H29A . . 109.5 ?
    C28 C29 H29B . . 109.5 ?
    H29A C29 H29B . . 109.5 ?
    C28 C29 H29C . . 109.5 ?
    H29A C29 H29C . . 109.5 ?
    H29B C29 H29C . . 109.5 ?
    O1 C32 H32A . . 109.5 ?
    O1 C32 H32B . . 109.5 ?
    H32A C32 H32B . . 109.5 ?
    O1 C32 H32C . . 109.5 ?
    H32A C32 H32C . . 109.5 ?
    H32B C32 H32C . . 109.5 ?
    O2 C31 H31A . . 109.5 ?
    O2 C31 H31B . . 109.5 ?
    H31A C31 H31B . . 109.5 ?
    O2 C31 H31C . . 109.5 ?
    H31A C31 H31C . . 109.5 ?
    H31B C31 H31C . . 109.5 ?
    O3 C30 H30A . . 109.5 ?
    O3 C30 H30B . . 109.5 ?
    H30A C30 H30B . . 109.5 ?
    O3 C30 H30C . . 109.5 ?
    H30A C30 H30C . . 109.5 ?
    H30B C30 H30C . . 109.5 ?
loop_
    _geom_torsion_atom_site_label_1
    _geom_torsion_atom_site_label_2
    _geom_torsion_atom_site_label_3
    _geom_torsion_atom_site_label_4
    _geom_torsion_site_symmetry_1
    _geom_torsion_site_symmetry_2
    _geom_torsion_site_symmetry_3
    _geom_torsion_site_symmetry_4
    _geom_torsion
    _geom_torsion_publ_flag
    C30 O3 C11 C12 . . . . -3.7(3) ?
    C30 O3 C11 C10 . . . . 175.14(16) ?
    C7 C12 C11 O3 . . . . 177.55(16) ?
    C7 C12 C11 C10 . . . . -1.2(2) ?
    C31 O2 C10 C11 . . . . -94.91(19) ?
    C31 O2 C10 C9 . . . . 85.34(19) ?
    O3 C11 C10 O2 . . . . -1.1(2) ?
    C12 C11 C10 O2 . . . . 177.78(15) ?
    O3 C11 C10 C9 . . . . 178.68(15) ?
    C12 C11 C10 C9 . . . . -2.5(3) ?
    C32 O1 C9 C8 . . . . -19.5(2) ?
    C32 O1 C9 C10 . . . . 163.47(15) ?
    O2 C10 C9 O1 . . . . 0.7(2) ?
    C11 C10 C9 O1 . . . . -179.09(14) ?
    O2 C10 C9 C8 . . . . -176.50(14) ?
    C11 C10 C9 C8 . . . . 3.7(2) ?
    O1 C9 C8 C7 . . . . -178.21(15) ?
    C10 C9 C8 C7 . . . . -1.3(2) ?
    C11 C12 C7 C8 . . . . 3.6(2) ?
    C11 C12 C7 C6 . . . . -175.63(15) ?
    C9 C8 C7 C12 . . . . -2.4(2) ?
    C9 C8 C7 C6 . . . . 176.93(14) ?
    C2 N1 C6 C7 . . . . 169.23(13) ?
    C2 N1 C6 C5 . . . . -65.15(16) ?
    C12 C7 C6 N1 . . . . 28.7(2) ?
    C8 C7 C6 N1 . . . . -150.55(14) ?
    C12 C7 C6 C5 . . . . -93.73(18) ?
    C8 C7 C6 C5 . . . . 86.98(18) ?
    N1 C6 C5 C4 . . . . 54.93(17) ?
    C7 C6 C5 C4 . . . . 179.29(14) ?
    C6 C5 C4 O4 . . . . 136.04(17) ?
    C6 C5 C4 C3 . . . . -47.10(19) ?
    O4 C4 C3 C22 . . . . -11.0(2) ?
    C5 C4 C3 C22 . . . . 172.14(14) ?
    O4 C4 C3 C2 . . . . -137.80(17) ?
    C5 C4 C3 C2 . . . . 45.39(19) ?
    C6 N1 C2 C13 . . . . -170.33(13) ?
    C6 N1 C2 C3 . . . . 64.30(16) ?
    C4 C3 C2 N1 . . . . -52.26(17) ?
    C22 C3 C2 N1 . . . . -179.79(13) ?
    C4 C3 C2 C13 . . . . -176.12(13) ?
    C22 C3 C2 C13 . . . . 56.36(17) ?
    N1 C2 C13 C14 . . . . -72.60(18) ?
    C3 C2 C13 C14 . . . . 50.34(19) ?
    N1 C2 C13 C18 . . . . 108.71(15) ?
    C3 C2 C13 C18 . . . . -128.36(15) ?
    C18 C13 C14 C15 . . . . -0.4(2) ?
    C2 C13 C14 C15 . . . . -179.07(14) ?
    C19 O7 C15 C16 . . . . 164.77(14) ?
    C19 O7 C15 C14 . . . . -16.2(2) ?
    C13 C14 C15 O7 . . . . -177.57(15) ?
    C13 C14 C15 C16 . . . . 1.5(2) ?
    C20 O6 C16 C15 . . . . -68.8(2) ?
    C20 O6 C16 C17 . . . . 115.49(17) ?
    O7 C15 C16 O6 . . . . 2.1(2) ?
    C14 C15 C16 O6 . . . . -177.05(14) ?
    O7 C15 C16 C17 . . . . 177.72(14) ?
    C14 C15 C16 C17 . . . . -1.4(2) ?
    C21 O5 C17 C16 . . . . -177.99(14) ?
    C21 O5 C17 C18 . . . . 1.9(2) ?
    O6 C16 C17 O5 . . . . -4.0(2) ?
    C15 C16 C17 O5 . . . . -179.79(14) ?
    O6 C16 C17 C18 . . . . 176.06(14) ?
    C15 C16 C17 C18 . . . . 0.3(2) ?
    C14 C13 C18 C17 . . . . -0.7(2) ?
    C2 C13 C18 C17 . . . . 178.00(14) ?
    O5 C17 C18 C13 . . . . -179.16(15) ?
    C16 C17 C18 C13 . . . . 0.8(2) ?
    C4 C3 C22 C23 . . . . -72.37(19) ?
    C2 C3 C22 C23 . . . . 53.98(19) ?
    C3 C22 C23 C24 . . . . 176.33(15) ?
    C22 C23 C24 C25 . . . . 61.5(2) ?
    C23 C24 C25 C26 . . . . 63.6(2) ?
    C24 C25 C26 C27 . . . . -170.44(16) ?
    C25 C26 C27 C28 . . . . -60.8(3) ?
    C26 C27 C28 C29 . . . . -176.3(2) ?
loop_
    _geom_hbond_atom_site_label_D
    _geom_hbond_atom_site_label_H
    _geom_hbond_atom_site_label_A
    _geom_hbond_site_symmetry_A
    _geom_hbond_distance_DH
    _geom_hbond_distance_HA
    _geom_hbond_distance_DA
    _geom_hbond_angle_DHA
    N1 H1A O6 3_666 0.92(2) 1.93(2) 2.8500(18) 175.9(19)
    N1 H2A Cl1 1_555 0.92(2) 2.18(2) 3.0959(15) 172.6(19)
    C6 H6 Cl1 4_566 1.00 2.74 3.6526(17) 151.9
    C2 H2 Cl1 4_566 1.00 2.57 3.5153(16) 158.2
    C12 H12 Cl1 1_555 0.95 2.83 3.6625(18) 147.0
    C14 H14 Cl1 1_555 0.95 2.82 3.6144(16) 141.4
    C28 H28B O2 4_666 0.99 2.52 3.308(3) 136.0
_shelx_hkl_file
;
   0   0  -1    0.50    0.40
   0   0  -1   -0.10    0.40
   0   0   1   -0.30    0.60
   0   0   1    0.20    0.30
   0   0   1    0.00    0.30
   0   0  -1    1.70    0.80
   0   0   2 3892.81  129.69
   0   0   2 4309.17  130.59
   0   0   2 4218.88  129.59
   0   0  -2 4106.29  129.69
   0   0   3    0.20    1.80
   0   0   3    0.20    0.90
   0   0   3    0.80    1.10
   0   0   4  650.73   22.20
   0   0   4  706.13   22.00
   0   0   5   -2.10    2.90
   0   0   5    1.10    1.30
   0   0   6  344.17   16.10
   0   0   6  349.57   12.00
   0   0   7   -0.50    1.90
   0   0   7   -2.80    4.80
   0   0  -8   75.79   10.90
   0   0   8   70.99   10.90
   0   0   9   -0.80   19.20
   0   0   9    2.60   15.40
   0   0   9   12.40   14.40
   0   0   9   -6.20    6.90
   0   0  10  311.87   25.30
   0   0 -10  288.97   14.00
   0   0  10  285.07   21.60
   0   0  10  260.37   29.70
   0   0  10  315.07   29.70
   0   0  10  314.77   27.10
   0   0  10  320.97   28.40
   0   0  11   21.00   15.80
   0   0  11    3.50   13.60
   0   0  11   -2.80   11.20
   0   0 -11    6.40    5.80
   0   0  11   -2.20   13.50
   0   0  11    3.30   14.20
   0   0  12   18.70   12.90
   0   0  12    1.40   18.70
   0   0  12   23.10    9.70
   0   0 -12   17.20    7.00
   0   0  12    5.90   12.20
   0   0  12   25.20   12.20
   0   0  12   25.00   14.00
   0   0  13    9.90   12.00
   0   0 -13    1.10    7.90
   0   0  13   -0.30   11.00
   0   0  13   -1.00   11.00
   0   0  13    9.40    8.60
   0   0  13   -1.20   12.40
   0   0  14  215.78   16.60
   0   0  14  218.58   21.70
   0   0  14  203.78   21.90
   0   0  14  251.27   23.20
   0   0 -14  208.98   15.40
   0   0  14  179.48   21.00
   0   0  15   -3.60    8.10
   0   0  15   25.80   11.00
   0   0  15  -12.80    8.90
   0   0  15   -0.10    7.50
   0   0  15   15.30   11.30
   0   0 -15   10.20   11.00
   0   0  16    3.40    9.20
   0   0  16   12.50    8.10
   0   0  16    8.40    7.30
   0   0  16   16.00   10.00
   0   0  16    8.10    7.70
   0   1   0    0.10    0.40
   0   1   0    0.80    0.40
   0  -1   0    0.40    0.40
   0  -1   0    0.80    0.30
   0   1  -1  143.79    4.90
   0   1  -1  140.59    5.10
   0   1   1  141.09    5.30
   0  -1   1  149.59    5.00
   0  -1  -1  136.39    5.40
   0  -1   1  149.99    5.60
   0  -1   1  150.88    4.90
   0   1   2 1500.35   47.10
   0  -1  -2 1454.35   46.00
   0  -1   2 1450.85   46.30
   0  -1   2 1452.95   46.40
   0  -1   2 1470.55   47.30
   0   1   3 2921.81   94.19
   0   1   3 3089.89   95.99
   0  -1   3 2993.20   94.69
   0  -1   3 3060.39   96.19
   0  -1   3 3000.10   94.79
   0  -1  -3 2966.80   94.39
   0   1   4 4787.02  156.38
   0   1   4 5241.78  158.68
   0  -1   4 5102.59  158.78
   0  -1   4 4820.72  156.78
   0  -1   4 4966.70  156.78
   0   1   5   27.40    4.20
   0  -1   5   28.00    2.90
   0  -1   5   26.10    2.60
   0  -1   5   27.10    4.10
   0   1   6    7.20    4.50
   0  -1   6   15.10    5.00
   0  -1   6   11.60    2.10
   0  -1   6    9.40    2.00
   0   1   7  280.67   14.40
   0  -1   7  265.47    9.90
   0  -1  -7  217.88   14.30
   0  -1   7  265.77   14.60
   0   1   8 1121.49   40.90
   0  -1   8 1134.79   41.40
   0  -1   8 1013.80   35.10
   0  -1  -8 1029.00   36.80
   0   1   9   40.20   18.30
   0   1   9   30.80    8.10
   0   1   9   25.50   16.80
   0   1   9   39.00   14.80
   0   1   9   17.00   17.10
   0  -1   9   36.20   16.90
   0  -1   9   52.49   19.00
   0  -1   9   32.50    8.00
   0  -1   9   53.69   17.20
   0  -1  -9   31.90    5.50
   0   1  10  179.78   17.50
   0   1  10  154.18   25.60
   0   1  10  174.28   27.60
   0   1  10  169.58   23.20
   0   1  10  189.68   19.30
   0   1  10  166.98   26.40
   0  -1  10  192.78   25.40
   0  -1 -10  187.28   10.40
   0  -1  10  192.58   28.80
   0  -1  10  155.48   19.10
   0  -1  10  172.38   21.30
   0  -1  10  179.18   25.80
   0  -1  10  188.18   26.60
   0   1  11   87.49   16.60
   0   1  11  116.39   18.00
   0   1  11   75.89   16.80
   0   1  11   83.69   14.90
   0   1  11   74.49   15.90
   0   1  11   89.29   14.10
   0  -1  11   93.49   18.90
   0  -1  11  122.99   18.30
   0  -1  11   68.99   12.20
   0  -1  11   84.29   15.00
   0  -1  11   99.49   17.20
   0  -1  11   76.09   16.70
   0  -1 -11   83.19    9.10
   0   1  12   -4.20   19.30
   0   1  12   -1.80   11.70
   0   1  12   -8.30   11.60
   0   1  12   15.50   14.20
   0   1  12   -0.90   10.10
   0   1  12   11.80   12.60
   0   1 -12    4.00    7.60
   0  -1  12  -22.00   13.70
   0  -1  12    2.70   12.40
   0  -1  12   31.70   12.70
   0  -1 -12   -3.50    5.90
   0  -1  12  -11.50   12.40
   0  -1  12    3.50   19.10
   0  -1  12    0.40    8.80
   0   1 -13   -5.10    8.70
   0   1  13    3.80   12.60
   0   1  13  -12.00   10.70
   0   1  13   -3.00   10.70
   0   1  13    7.90    8.90
   0   1  13   17.90   12.20
   0  -1  13   -3.50   12.10
   0  -1  13   -6.50   11.50
   0  -1 -13   16.30    7.40
   0  -1  13   15.30   12.30
   0  -1  13    5.70    8.40
   0  -1  13   -5.80   11.00
   0   1  14  -13.20   11.60
   0   1  14   -8.10   10.60
   0   1  14    6.80   11.10
   0   1  14   -2.20   10.70
   0   1  14    5.00    8.70
   0  -1 -14   -0.90   10.40
   0  -1  14    8.70    7.70
   0  -1  14   -6.00   10.20
   0  -1  14   -6.50   10.90
   0  -1  14  -12.50   11.50
   0  -1 -14    6.00    7.30
   0  -1  14   16.50   10.90
   0   1  15  -14.60   10.10
   0   1  15    0.50    9.00
   0   1  15    7.90    8.10
   0   1  15   12.70    8.20
   0   1  15    8.40   11.80
   0  -1  15   -4.50    8.90
   0  -1  15   -0.10    8.50
   0  -1  15   11.00    7.20
   0  -1  15   -9.50    9.90
   0  -1  15   -0.70   11.80
   0  -1 -15   14.60    9.40
   0   1  16   -3.80    9.20
   0   1  16   -5.80    7.60
   0   1  16   10.30    9.70
   0   1  16  -10.40    6.70
   0  -1  16    2.30    7.50
   0  -1  16   15.90   10.40
   0  -1  16    0.50    6.70
   0  -1  16   -1.60    9.40
   0   2   0  865.21   27.80
   0  -2   0  892.11   27.80
   0  -2   0  861.11   27.80
   0   2  -1  843.12   26.30
   0   2   1  843.02   26.80
   0   2   1  841.92   26.30
   0  -2   1  785.52   26.30
   0  -2   1  824.22   26.50
   0  -2   1  816.92   26.40
   0  -2  -1  838.62   26.20
   0   2   2   89.29    4.20
   0  -2   2   82.19    3.40
   0  -2   2   81.49    4.80
   0  -2   2   84.49    3.60
   0   2   3 6187.88  191.88
   0  -2   3 5934.31  190.88
   0  -2   3 5855.91  190.68
   0  -2   3 6312.47  192.28
   0   2   4    7.80    2.70
   0  -2   4    7.00    1.40
   0  -2   4    8.20    3.00
   0  -2   4    6.40    1.60
   0   2   5  830.32   28.80
   0  -2   5  778.62   28.80
   0  -2   5  767.72   26.00
   0  -2   5  796.52   26.20
   0   2   6  117.59   14.10
   0  -2   6  136.09   10.10
   0  -2   6  123.49    5.80
   0  -2  -6  103.29    8.20
   0  -2   6  124.39    5.80
   0   2   7 1725.63   57.69
   0  -2   7 1643.94   53.39
   0  -2   7 1682.93   57.59
   0  -2   7 1583.64   53.09
   0  -2  -7 1594.34   53.89
   0   2   8    5.90    5.90
   0  -2   8   -0.30    2.80
   0  -2   8    0.80    6.10
   0   2   9  142.79   20.40
   0   2   9  229.48   28.60
   0   2   9  134.49   17.40
   0   2   9  165.28   15.10
   0   2   9  175.68   19.30
   0  -2   9  151.98   15.20
   0  -2   9  150.88   19.70
   0  -2   9  141.79    8.10
   0  -2   9  177.38   20.50
   0  -2   9  169.78   20.10
   0  -2  -9  145.89    8.90
   0  -2   9  181.98   19.80
   0   2  10   -3.80   10.30
   0   2  10   10.20   14.70
   0   2  10   -2.40   13.80
   0   2  10    7.70   13.80
   0   2  10   -5.50   14.90
   0   2  10    0.40   15.00
   0  -2  10   -9.20   14.60
   0  -2  10   35.70   13.80
   0  -2  10   24.20   10.30
   0  -2 -10    3.40    4.30
   0  -2  10   -4.30   14.30
   0  -2  10   -2.30   17.10
   0  -2  10   -2.70   10.30
   0   2  11   48.40   14.30
   0   2  11   36.60   14.30
   0   2  11   47.00   15.40
   0   2  11   38.60   13.10
   0   2  11   35.20   15.20
   0   2  11   46.20   15.40
   0  -2  11   46.80   14.70
   0  -2  11   31.30   15.60
   0  -2 -11   47.90   10.60
   0  -2 -11   44.90    6.20
   0  -2  11   31.40   14.50
   0  -2  11   28.00   16.30
   0  -2  11   58.69   10.60
   0  -2  11   18.20   14.80
   0   2  12   86.79   13.00
   0   2  12   73.39   20.60
   0   2  12   84.19   13.60
   0   2  12   99.89   15.90
   0   2  12   84.49   15.90
   0   2  12   96.09   15.90
   0  -2  12   99.09   15.90
   0  -2 -12  102.19   10.20
   0  -2  12  114.19   22.40
   0  -2 -12   88.19   11.10
   0  -2  12  104.59   15.70
   0  -2  12   82.09   10.70
   0  -2  12   85.79   15.30
   0  -2  12   98.39   15.80
   0   2  13    5.10   10.60
   0   2  13    4.50   11.80
   0   2  13    0.40   13.00
   0   2  13    5.80   12.20
   0   2  13   24.90    9.70
   0  -2 -13    7.60    8.60
   0  -2  13   15.30   13.20
   0  -2  13   10.50   12.00
   0  -2  13    2.20    7.50
   0  -2  13   -0.90   11.30
   0  -2 -13   13.90    6.70
   0  -2  13   -5.50   11.30
   0   2  14  155.68   19.80
   0   2  14  174.38   20.70
   0   2  14  178.08   20.60
   0   2  14  167.08   21.90
   0  -2  14  182.98   20.60
   0  -2  14  156.28   22.50
   0  -2 -14  173.38   14.60
   0  -2 -14  146.69   12.70
   0  -2  14  175.78   20.70
   0  -2  14  171.08   20.50
   0  -2  14  150.08   13.90
   0   2  15   35.80    9.50
   0   2  15   43.30   11.30
   0   2  15   30.90    9.80
   0   2  15   27.20    8.70
   0   2  15   27.10   11.00
   0  -2  15   35.60    8.60
   0  -2  15   48.00   12.60
   0  -2 -15   38.50    9.00
   0  -2  15   22.30   10.00
   0  -2  15   46.20   12.80
   0  -2 -15   23.10    8.00
   0  -2  15   32.80    7.40
   0   2  16   35.80   10.30
   0   2  16   45.60    7.50
   0   2  16   35.20    8.90
   0   2  16   61.99   10.60
   0  -2  16   55.49   11.60
   0  -2 -16   35.50    9.50
   0  -2  16   41.60    9.80
   0  -2  16   35.50    7.80
   0  -2  16   57.39    7.80
   0   3   0    1.70    1.00
   0  -3   0   -0.40    0.90
   0   3   1 4543.05  138.39
   0   3  -1 4306.57  137.99
   0  -3   1 4283.97  137.79
   0  -3   1 4408.96  137.99
   0   3  -2  167.08    6.00
   0   3   2  159.48    7.00
   0  -3   2  162.98    6.40
   0  -3  -2  167.48    5.50
   0  -3   2  169.58    7.60
   0  -3   2  165.08    6.10
   0   3   3 4862.01  147.59
   0   3  -3 4436.36  146.19
   0  -3   3 4718.23  147.79
   0  -3   3 4627.84  146.19
   0  -3   3 4584.74  146.49
   0   3   4   85.69    6.00
   0  -3   4   89.89    4.10
   0  -3   4   80.69    6.70
   0  -3   4   88.59    4.50
   0   3   5  138.39    8.70
   0  -3   5  141.69    9.30
   0  -3   5  134.99    5.80
   0  -3  -5  122.59    7.20
   0  -3   5  132.29    6.10
   0   3   6  175.58   11.10
   0  -3  -6  171.38    8.60
   0  -3   6  193.78   12.00
   0  -3   6  176.98    7.80
   0  -3   6  179.18    7.50
   0   3   7  115.19    9.90
   0  -3   7  114.09    6.20
   0  -3   7  106.79   10.70
   0  -3   7  118.89    6.70
   0  -3  -7  117.59    7.30
   0   3   8  288.47   16.90
   0  -3  -8  271.47   18.50
   0  -3   8  293.17   17.10
   0  -3   8  298.47   12.20
   0  -3   8  302.07   11.70
   0  -3  -8  277.77   12.20
   0   3   9   72.39   16.50
   0   3   9   42.50   15.50
   0   3   9   54.99    9.30
   0   3   9   50.89   16.50
   0   3   9   66.29   16.20
   0  -3   9   45.50   16.00
   0  -3   9   56.79   11.00
   0  -3   9   25.30    8.40
   0  -3   9   63.09   13.30
   0  -3   9   50.79   19.00
   0  -3  -9   43.80    6.40
   0  -3   9   41.40   15.60
   0  -3  -9   43.10    9.00
   0  -3   9   44.80    5.10
   0   3  10  611.84   32.50
   0   3  10  671.93   36.10
   0   3  10  618.24   33.80
   0   3  10  616.84   35.20
   0   3  10  630.64   36.50
   0   3  10  635.64   36.60
   0  -3  10  695.93   35.90
   0  -3 -10  658.93   27.80
   0  -3  10  679.03   38.80
   0  -3  10  634.84   32.70
   0  -3  10  600.34   29.70
   0  -3  10  630.84   36.00
   0  -3 -10  642.84   23.70
   0   3  11   84.29   15.30
   0   3  11   59.29   15.70
   0  -3  11   60.19   17.00
   0  -3 -11   83.59   10.10
   0  -3  11  126.09   22.70
   0  -3 -11   63.29    8.40
   0  -3  11   68.99   17.10
   0  -3  11   74.29   17.00
   0   3  12   13.40   11.50
   0   3  12   41.10   14.40
   0   3  12   22.90   21.50
   0   3  12   10.50   12.50
   0   3  12   15.60   12.60
   0   3  12   28.40   13.50
   0  -3 -12   29.50    8.50
   0  -3  12   27.30   15.10
   0  -3  12   12.00   22.80
   0  -3 -12   33.30    6.80
   0  -3  12    9.80    8.40
   0  -3  12   26.30   13.10
   0  -3  12   29.70   12.50
   0  -3  12   11.00   12.80
   0   3  13    9.10   10.30
   0   3  13   20.00   11.00
   0   3  13   -2.20   10.40
   0   3  13    3.70   12.70
   0   3  13    3.90   12.30
   0  -3  13   22.20   11.60
   0  -3  13   23.00   12.10
   0  -3 -13    1.60    6.60
   0  -3  13   -5.60   10.60
   0  -3  13   -0.30    7.30
   0  -3  13    5.50   13.00
   0  -3 -13    6.30    7.40
   0   3  14  -10.10   10.60
   0   3  14    9.40   10.10
   0   3  14    8.90   11.10
   0   3  14   -9.60   10.00
   0   3  14   10.00   10.00
   0  -3  14   -3.30   12.50
   0  -3  14    1.60    6.80
   0  -3 -14   -2.00    6.90
   0  -3 -14    3.50    6.50
   0  -3  14  -19.80   10.50
   0  -3  14    8.30   11.00
   0  -3  14  -11.60   10.10
   0   3  15   15.00   15.10
   0   3  15   -5.90   10.40
   0   3  15   17.10    8.50
   0   3  15   14.70   10.10
   0   3  15   13.70   10.20
   0  -3 -15    8.90    6.90
   0  -3  15   28.60    9.20
   0  -3  15   11.30    7.80
   0  -3  15   25.20   11.60
   0  -3 -15    7.60    7.90
   0  -3  15   -6.60   11.90
   0  -3  15    1.40    6.20
   0   3  16   14.50    9.20
   0   3  16    5.40    6.90
   0   3  16   -3.80    8.10
   0   3  16    0.10    9.00
   0  -3  16   -4.90    7.20
   0  -3  16   16.70   17.90
   0  -3  16   13.30    7.60
   0  -3  16    1.00    9.10
   0  -3 -16  -15.70    7.30
   0  -3  16    3.80    6.30
   0   4   0 4685.83  146.49
   0  -4   0 4613.94  146.29
   0   4   1   25.40    3.10
   0   4  -1   30.90    2.30
   0  -4   1   32.90    2.50
   0  -4   1   31.60    2.20
   0  -4  -1   26.80    2.10
   0   4  -2 4791.02  144.59
   0   4   2 4495.15  145.49
   0  -4   2 4576.04  144.99
   0  -4   2 4516.75  144.69
   0   4   3  995.20   32.80
   0   4  -3  976.50   31.30
   0  -4   3  961.70   31.70
   0  -4   3  966.20   33.20
   0  -4   3  940.21   31.40
   0   4   4   88.39    6.40
   0   4  -4   85.69    4.50
   0  -4   4   90.79    7.40
   0  -4  -4   89.69    5.80
   0  -4   4   88.39    4.40
   0  -4   4   86.09    4.70
   0   4  -5 1011.50   33.10
   0   4   5 1035.70   35.70
   0  -4   5 1011.10   36.00
   0  -4  -5  981.00   33.50
   0  -4   5  974.60   32.80
   0  -4   5  999.50   33.30
   0   4   6  350.36   16.10
   0   4  -6  343.37   13.30
   0  -4   6  337.47   13.20
   0  -4   6  321.77   22.40
   0  -4   6  348.57   13.00
   0  -4  -6  340.17   13.50
   0   4   7  391.06   18.50
   0  -4  -7  346.77   18.50
   0  -4   7  404.16   14.50
   0  -4   7  380.56   18.60
   0  -4   7  395.96   14.40
   0  -4  -7  354.46   14.60
   0   4  -8    7.60    5.40
   0   4   8    0.90    6.00
   0  -4   8   -2.50    3.50
   0  -4  -8   -0.60    3.20
   0  -4  -8    1.00    6.90
   0  -4   8    0.20    6.60
   0  -4   8    0.50    3.10
   0   4   9  169.58   25.60
   0   4  -9  196.98   13.20
   0   4   9  203.38   25.30
   0   4   9  172.78   26.60
   0   4   9  172.08   24.50
   0   4   9  135.79   16.30
   0  -4   9  151.28   18.30
   0  -4   9  155.88   26.00
   0  -4   9  175.88    9.30
   0  -4   9  191.58   21.60
   0  -4   9  223.28   33.50
   0  -4   9  168.98   19.10
   0  -4   9  167.88   16.60
   0  -4  -9  159.48   14.80
   0  -4   9  144.19   10.10
   0  -4  -9  154.98    9.30
   0   4  10    6.90   17.30
   0   4  10   10.60   14.30
   0   4  10   15.00   13.90
   0   4  10   10.10   14.40
   0   4  10   31.50   14.60
   0  -4  10   -5.50    9.10
   0  -4  10   18.60   15.90
   0  -4  10   23.40   18.20
   0  -4  10   19.20   12.50
   0  -4  10    7.70   14.30
   0  -4  10    9.00    5.80
   0  -4 -10    6.00    4.20
   0  -4  10   11.30   13.70
   0  -4 -10   11.10    6.90
   0   4  11  219.88   25.50
   0   4  11  228.48   27.00
   0   4  11  229.58   24.60
   0   4  11  251.27   31.50
   0   4  11  234.98   27.90
   0   4  11  244.78   23.70
   0  -4  11  209.08   26.30
   0  -4  11  237.08   28.50
   0  -4  11  207.58   31.80
   0  -4  11  275.77   25.10
   0  -4 -11  239.98   15.30
   0  -4  11  269.57   25.10
   0  -4  11  192.38   18.00
   0   4  12   74.89   21.90
   0   4  12   20.50   12.00
   0   4  12   20.70   12.50
   0   4  12    1.00   12.50
   0   4  12    0.70   11.70
   0   4  12    8.70   12.30
   0  -4  12   16.80   12.10
   0  -4  12   16.80   13.20
   0  -4  12   29.80   13.20
   0  -4  12   11.50    7.90
   0  -4 -12   19.00    7.60
   0  -4  12    5.00   26.90
   0  -4  12   27.10   15.20
   0  -4 -12   24.80    6.50
   0   4  13   19.60   11.30
   0   4  13   28.80   11.70
   0   4  13   -6.90   11.50
   0   4  13   24.10   12.10
   0   4  13    2.10   12.80
   0  -4  13   16.40   10.80
   0  -4  13   28.10   12.40
   0  -4  13   18.60    7.50
   0  -4 -13   18.80    7.00
   0  -4  13   17.10   11.70
   0  -4  13   21.10   13.40
   0  -4 -13   19.10    6.80
   0   4  14  133.39   18.50
   0   4  14  153.08   20.00
   0   4  14  200.68   19.30
   0   4  14  160.58   21.00
   0   4  14  167.68   18.60
   0  -4  14  139.59   18.50
   0  -4 -14  187.48   12.50
   0  -4  14  128.09   19.10
   0  -4  14  161.28   22.40
   0  -4 -14  152.08   12.50
   0  -4  14  175.78   25.70
   0   4  15   62.59   11.80
   0   4  15   56.59   11.70
   0   4  15   45.20   11.10
   0   4  15   52.89    8.90
   0  -4 -15   41.90    7.30
   0  -4  15   67.29    9.40
   0  -4  15   64.89    9.30
   0  -4 -15   50.89    8.60
   0  -4  15   62.69   10.50
   0  -4  15   84.59   14.10
   0  -4  15   84.69   13.30
   0   4  16    9.30    6.80
   0   4  16    2.10    8.30
   0   4  16   -3.70    9.50
   0   4  16   20.30    8.70
   0  -4  16   -7.30    7.30
   0  -4  16   12.10   13.10
   0  -4 -16   10.60    6.70
   0  -4  16   14.60   12.10
   0  -4  16   14.10    5.90
   0   5   0    0.60    1.70
   0  -5   0    0.90    1.30
   0   5   1  561.04   19.70
   0   5  -1  570.94   19.00
   0  -5  -1  579.94   18.90
   0  -5   1  564.94   19.10
   0  -5   1  577.54   19.20
   0   5  -2  106.99    4.80
   0   5   2  102.59    6.00
   0  -5  -2  108.89    4.30
   0  -5   2  102.69    5.10
   0  -5   2  105.69    4.80
   0   5  -3  901.21   28.40
   0  -5  -3  833.62   29.10
   0  -5   3  873.81   28.90
   0  -5   3  859.71   28.50
   0   5   4  281.47   12.40
   0   5  -4  272.27   10.00
   0  -5   4  263.57   10.10
   0  -5  -4  256.07   10.90
   0  -5   4  263.97   10.40
   0   5   5   17.70    4.10
   0   5  -5   23.60    3.20
   0  -5   5   20.70    5.00
   0  -5  -5   23.40    3.60
   0  -5   5   23.60    2.70
   0  -5   5   17.30    2.90
   0   5  -6   71.09    6.40
   0   5   6   73.09    8.00
   0   5   6   65.19   13.60
   0  -5   6   77.09    5.50
   0  -5   6   55.19    7.70
   0  -5   6   82.69    5.40
   0  -5  -6   68.89    7.90
   0   5  -7   65.69    7.80
   0   5   7   68.89   13.90
   0   5   7   72.49    9.80
   0  -5  -7   67.79    7.90
   0  -5   7   75.99   10.70
   0  -5   7   71.19    5.60
   0  -5   7   72.39    6.20
   0  -5  -7   67.19    6.30
   0   5   8  311.87   17.90
   0   5  -8  306.87   15.40
   0  -5   8  291.57   19.90
   0  -5   8  273.07   13.00
   0  -5   8  289.27   18.20
   0  -5  -8  286.67   12.70
   0  -5   8  255.27   28.40
   0  -5   8  315.47   28.70
   0  -5   8  293.97   12.60
   0  -5  -8  308.77   16.20
   0   5   9   17.20    8.90
   0   5   9   27.50   15.90
   0   5   9    9.70   20.40
   0   5   9   24.50   13.30
   0   5   9   42.80   15.50
   0  -5  -9   41.60   13.70
   0  -5   9   34.60    5.20
   0  -5   9   45.90   18.20
   0  -5   9   17.90   20.00
   0  -5   9   23.80    5.70
   0  -5   9   26.10    9.70
   0  -5   9   27.10   10.10
   0  -5  -9   17.80    6.80
   0  -5  -9   23.40    4.60
   0  -5   9   42.30   14.40
   0  -5   9   16.60   13.90
   0   5  10   55.89   15.70
   0   5  10   38.30   11.90
   0   5  10   62.39   15.00
   0   5  10   57.69   15.20
   0   5  10   56.19   19.10
   0   5  10   40.60   15.30
   0  -5  10   98.19   18.30
   0  -5  10   20.90   14.60
   0  -5  10   54.09   10.20
   0  -5 -10   37.90    5.80
   0  -5 -10   47.30    7.40
   0  -5 -10   42.00   13.20
   0  -5  10   67.99    9.20
   0  -5  10   51.29   14.80
   0  -5  10   49.40   19.20
   0   5  11   34.00   13.30
   0   5  11   43.10   13.70
   0   5  11   34.20   14.70
   0   5  11   30.00   15.70
   0   5  11   57.79   14.40
   0   5  11   65.49   16.20
   0  -5  11   64.09   14.40
   0  -5  11   40.70    9.20
   0  -5  11   40.20   14.00
   0  -5 -11   53.39   13.70
   0  -5 -11   39.70    7.80
   0  -5 -11   47.70    6.80
   0  -5  11   35.90   16.90
   0  -5  11   59.79   20.20
   0  -5  11   41.30   15.50
   0   5  12   18.10   11.60
   0   5  12    9.80   12.20
   0   5  12   48.40   12.90
   0   5  12    0.00   13.00
   0   5  12    4.10   11.60
   0  -5  12   19.30   13.40
   0  -5  12    0.10   11.50
   0  -5 -12    7.20   11.40
   0  -5 -12   21.10    6.30
   0  -5  12   18.40    7.50
   0  -5 -12    8.10    6.80
   0  -5  12   21.20   11.40
   0  -5  12   18.50   13.90
   0   5  13   18.00   11.50
   0   5  13   15.30   11.30
   0   5  13   32.50   12.00
   0   5  13   16.90   12.60
   0   5  13   -1.40   12.50
   0  -5  13    0.60   10.10
   0  -5 -13   28.30    6.80
   0  -5  13   34.00   11.80
   0  -5  13   21.40   13.00
   0  -5  13   11.20   14.10
   0  -5 -13   23.40    6.80
   0  -5  13   17.60    7.30
   0   5  14   16.20   12.00
   0   5  14    4.10   12.00
   0   5  14   -4.20   16.90
   0   5  14    7.60    9.10
   0  -5 -14   -6.40    5.40
   0  -5  14   10.40   12.10
   0  -5  14   11.10   13.90
   0  -5 -14  -10.80    8.90
   0  -5  14    4.10    8.50
   0  -5  14    5.70   12.60
   0  -5  14    2.10    5.90
   0   5  15    7.50    9.70
   0   5  15   -0.90    7.40
   0   5  15   -0.50   10.20
   0   5  15    6.40   10.60
   0  -5  15  -15.90   12.00
   0  -5  15   15.00    7.20
   0  -5 -15    9.10    5.50
   0  -5  15    3.10   11.70
   0  -5  15    9.10    8.20
   0  -5 -15   14.80    7.80
   0  -5  15    0.70    5.60
   0   6   0  358.26   12.80
   0   6   0  352.86   13.60
   0  -6   0  346.57   12.30
   0  -6   0  329.07   12.30
   0   6   1 1055.19   35.50
   0   6  -1 1061.69   35.10
   0   6  -1 1054.49   34.50
   0   6   1 1046.20   35.30
   0  -6   1 1046.30   34.50
   0  -6   1 1052.59   34.60
   0  -6  -1 1062.59   34.20
   0   6   2  145.79    7.90
   0   6  -2  155.28    8.60
   0   6  -2  155.48    6.50
   0   6   2  154.88    9.20
   0  -6  -2  150.98    5.90
   0  -6   2  150.78    6.80
   0  -6   2  148.49    6.50
   0  -6  -2  136.39    8.10
   0   6   3  122.29    9.90
   0   6  -3  127.09    5.80
   0  -6  -3  112.79    7.10
   0  -6   3  115.39    6.00
   0  -6   3  118.39    5.70
   0  -6  -3  115.99    4.60
   0   6   4  684.43   24.70
   0   6  -4  657.03   22.30
   0  -6   4  681.93   22.90
   0  -6   4  632.14   22.30
   0  -6  -4  625.34   23.00
   0   6   5  425.06   18.00
   0   6   5  426.96   23.70
   0   6  -5  405.36   15.60
   0  -6  -5  415.66   18.40
   0  -6  -5  417.16   16.20
   0  -6   5  451.35   15.70
   0  -6   5  425.96   15.80
   0   6  -6   25.60    4.70
   0   6   6   18.20    5.30
   0   6   6    9.70   11.00
   0  -6   6   27.20    3.80
   0  -6   6   27.40    3.90
   0  -6  -6   34.10    6.30
   0  -6  -6   28.70    4.40
   0   6   7  218.58   22.40
   0   6   7  218.58   14.20
   0   6  -7  182.08   11.50
   0  -6  -7  220.28   13.30
   0  -6   7  213.98   10.10
   0  -6  -7  213.78   10.40
   0  -6   7  202.88   10.30
   0   6   8  126.09   18.50
   0   6   8   81.49   13.40
   0   6   8   99.89   17.20
   0  -6  -8  130.69   14.20
   0  -6   8  109.29   16.20
   0  -6   8  117.19   16.10
   0  -6   8  111.09    7.80
   0  -6  -8   88.99    7.40
   0  -6   8   95.29   16.20
   0  -6   8   96.29    8.70
   0   6   9   88.99   22.90
   0   6   9   52.09   10.80
   0   6   9   59.29   16.00
   0   6   9   53.19   15.70
   0  -6   9   49.40   14.70
   0  -6   9   64.59   15.00
   0  -6  -9   46.90    7.00
   0  -6   9   64.79    8.20
   0  -6  -9   57.39    7.40
   0  -6   9   63.09   19.80
   0  -6   9   59.99    9.80
   0  -6  -9   54.59   12.40
   0  -6   9   60.29    7.10
   0  -6   9   79.49   20.40
   0   6  10   36.10   15.30
   0   6  10   30.70   20.80
   0   6  10    9.30   14.30
   0   6  10    6.70   13.10
   0   6  10   30.80   19.20
   0  -6  10   32.70   14.80
   0  -6  10   25.80    7.10
   0  -6 -10   27.90   11.40
   0  -6  10   28.10   18.90
   0  -6  10   55.19   21.20
   0  -6  10   36.80   17.60
   0  -6 -10   25.70    6.60
   0  -6 -10   15.60    5.10
   0  -6  10   19.30    8.00
   0   6  11   41.90   13.90
   0   6  11   49.30   13.30
   0   6  11   33.90   13.90
   0   6  11   51.49   18.60
   0   6  11   24.70   16.60
   0   6  11   56.99   14.70
   0  -6  11   63.09   17.00
   0  -6 -11   57.39    8.70
   0  -6  11   40.50   13.70
   0  -6 -11   48.80    7.60
   0  -6  11   41.90   13.90
   0  -6 -11   47.50   11.40
   0  -6  11   48.70    9.00
   0  -6  11   53.69   16.90
   0   6  12   44.30   14.80
   0   6  12   31.30   12.70
   0   6  12   47.20   12.60
   0   6  12   61.89   12.60
   0   6  12   61.09   15.00
   0  -6  12   30.80    7.80
   0  -6  12   47.60   12.40
   0  -6 -12   65.39    9.60
   0  -6 -12   26.50   10.80
   0  -6  12   38.50   15.00
   0  -6 -12   41.30   10.50
   0  -6  12   45.60   14.90
   0  -6  12   39.30   11.90
   0   6  13  105.79   15.10
   0   6  13  147.99   19.70
   0   6  13  129.69   20.20
   0   6  13   85.59   15.70
   0  -6 -13  110.89   10.80
   0  -6  13  112.59   15.30
   0  -6  13  113.59   12.00
   0  -6  13  105.89   13.60
   0  -6  13  106.19   16.40
   0  -6 -13  115.69   10.90
   0  -6 -13  111.89   16.10
   0  -6  13  101.29   16.10
   0   6  14   48.00    9.80
   0   6  14   49.10   12.90
   0   6  14   49.90   13.00
   0   6  14   78.99   13.70
   0  -6  14   54.09    9.30
   0  -6 -14   52.99    7.80
   0  -6  14   79.99   15.50
   0  -6  14   42.60   10.80
   0  -6  14   63.29    9.50
   0  -6  14   62.59   15.40
   0  -6 -14   67.39    9.30
   0   6  15   99.69   12.00
   0   6  15   69.99   12.00
   0   6  15   67.99   12.00
   0   6  15   71.29   12.70
   0  -6  15   74.59    9.20
   0  -6  15  111.99   13.40
   0  -6  15   85.49   10.90
   0  -6 -15   87.59    9.20
   0  -6 -15   61.29    9.90
   0   7   0    3.20    3.60
   0   7   0    2.70    2.90
   0  -7   0    0.30    1.90
   0  -7   0   -0.70    1.50
   0   7   1  659.83   23.40
   0   7  -1  634.74   22.80
   0   7   1  625.24   22.90
   0   7  -1  639.84   22.20
   0  -7   1  672.63   22.10
   0  -7  -1  649.83   21.70
   0  -7   1  632.14   22.10
   0   7  -2   11.10    3.70
   0   7   2    9.60    4.40
   0   7  -2    3.20    2.70
   0   7   2    8.20    3.80
   0  -7  -2   10.50    2.00
   0  -7   2    6.40    1.90
   0  -7   2    5.00    2.30
   0  -7  -2   12.30    4.40
   0   7  -3   58.09    6.60
   0   7  -3   52.39    5.00
   0   7   3   45.30    6.50
   0  -7   3   40.80    4.20
   0  -7   3   51.19    4.60
   0  -7  -3   48.40    3.30
   0  -7  -3   59.09    6.50
   0   7   4   13.20    7.80
   0   7  -4    6.60    4.60
   0   7   4   -5.40    8.20
   0   7  -4    6.10    3.50
   0   7   4    4.90    3.20
   0  -7  -4    3.40    3.60
   0  -7   4    1.00    2.50
   0  -7   4    5.50    2.50
   0  -7  -4   12.50    5.40
   0   7   5 1629.54   59.19
   0   7  -5 1531.25   53.09
   0   7   5 1696.33   56.29
   0  -7   5 1660.73   53.79
   0  -7  -5 1603.54   53.89
   0  -7  -5 1706.13   55.29
   0  -7   5 1598.24   53.39
   0   7   6  126.79   10.90
   0   7   6  124.19   18.70
   0  -7  -6  113.59    8.00
   0  -7   6  133.39    8.10
   0  -7   6  122.29    7.40
   0  -7  -6  127.49   11.00
   0   7   7   74.19   11.40
   0   7   7   92.99   15.40
   0  -7   7   68.69   15.10
   0  -7   7   78.19   10.40
   0  -7  -7   62.29   10.20
   0  -7   7   52.59   14.50
   0  -7  -7   48.90   10.70
   0  -7   7   71.69    7.80
   0  -7  -7   69.59    7.00
   0  -7   7   73.49    6.70
   0   7   8   18.70   14.70
   0   7   8   12.40   16.50
   0   7   8  -15.30    8.20
   0   7   8    7.30   12.90
   0  -7   8  -18.00   12.10
   0  -7   8    3.80    4.10
   0  -7  -8   -9.20    9.40
   0  -7   8    5.20   21.30
   0  -7   8   -1.60    4.80
   0  -7   8    8.70    8.80
   0  -7   8    6.70   13.10
   0  -7  -8    0.60    5.60
   0  -7  -8    1.60    3.80
   0   7   9  233.98   26.00
   0   7   9  234.28   36.80
   0   7   9  220.58   21.40
   0   7   9  163.58   19.80
   0  -7   9  209.88   24.90
   0  -7  -9  219.98   13.90
   0  -7   9  209.08   23.90
   0  -7   9  216.58   17.60
   0  -7   9  215.08   13.00
   0  -7  -9  202.08   18.30
   0  -7   9  212.08   23.70
   0  -7  -9  214.78   11.80
   0  -7   9  224.48   14.30
   0   7  10   80.69   15.80
   0   7  10   51.29   16.70
   0   7  10   85.89   17.00
   0   7  10   50.59   14.30
   0   7  10   70.09   13.60
   0  -7 -10   77.99   11.70
   0  -7  10   70.29   14.20
   0  -7 -10   72.09    8.90
   0  -7  10   40.90   10.60
   0  -7  10   82.39   20.90
   0  -7  10   96.29   12.40
   0  -7  10   46.60   13.10
   0  -7 -10   76.09   10.70
   0  -7  10   71.99   10.10
   0   7  11   71.49   20.20
   0   7  11   85.49   15.60
   0   7  11   85.69   13.80
   0   7  11   70.49   21.60
   0   7  11   62.39   14.80
   0   7  11   66.99   14.10
   0  -7 -11  101.09   11.60
   0  -7  11   68.49   19.60
   0  -7 -11   75.09   11.00
   0  -7  11   68.59    9.60
   0  -7  11   88.19   13.40
   0  -7  11   80.19   16.80
   0  -7  11   92.99   15.00
   0  -7 -11   91.59   10.40
   0   7  12   89.69   14.20
   0   7  12  141.89   21.20
   0   7  12  115.59   18.40
   0   7  12  113.59   16.50
   0  -7  12  151.48   19.70
   0  -7 -12  119.29   16.00
   0  -7  12  126.79   20.50
   0  -7 -12  121.49   11.70
   0  -7 -12  133.39   11.30
   0  -7  12  147.09   13.70
   0  -7  12  124.19   17.90
   0  -7  12  114.99   18.80
   0   7  13    9.20   15.20
   0   7  13    3.40   11.10
   0   7  13   15.70   15.20
   0   7  13   -8.00    9.70
   0  -7 -13    8.40    9.20
   0  -7  13    0.10    9.50
   0  -7 -13   -2.70    5.90
   0  -7  13    7.50    5.70
   0  -7  13   -1.90   10.50
   0  -7  13   15.90   15.50
   0  -7  13    0.80   16.90
   0  -7 -13    8.00    5.20
   0   7  14   -6.80   12.50
   0   7  14   -9.00    7.60
   0   7  14   17.10   12.20
   0   7  14   -1.50   10.70
   0  -7 -14   -5.50    4.90
   0  -7 -14   -1.90    6.60
   0  -7  14   -2.10    5.10
   0  -7 -14   -1.80    8.10
   0  -7  14   -4.00    6.70
   0  -7  14    0.10    8.80
   0   7  15   73.89   11.90
   0   7  15   85.59   11.00
   0   7  15   93.19   13.60
   0   7  15   95.49   15.10
   0  -7 -15   61.29    9.10
   0  -7  15   79.69   10.30
   0   8   0  830.52   29.30
   0   8   0  824.82   29.10
   0  -8   0  863.01   28.30
   0  -8   0  808.02   28.00
   0   8  -1  568.74   20.80
   0   8   1  591.74   25.00
   0   8   1  585.04   25.50
   0   8   1  548.15   21.50
   0   8  -1  598.54   21.40
   0   8   1  606.74   21.90
   0  -8  -1  591.64   20.40
   0  -8  -1  545.15   19.70
   0  -8   1  593.94   20.50
   0  -8   1  546.35   20.80
   0   8  -2    3.60    3.80
   0   8   2   -6.60    7.40
   0   8  -2    1.00    3.80
   0   8   2   -6.80    6.00
   0   8   2   -1.80    4.60
   0  -8  -2   -1.50    2.20
   0  -8  -2   -3.70    5.50
   0  -8   2   -1.30    2.40
   0  -8   2    0.20    2.30
   0   8   3   38.40    8.60
   0   8   3   58.99    9.50
   0   8  -3   47.90    6.80
   0   8  -3   51.79    6.40
   0   8   3   63.49    9.70
   0  -8  -3   44.40    4.00
   0  -8   3   61.49    5.40
   0  -8  -3   42.80    7.20
   0  -8  -3   52.19    7.30
   0  -8   3   47.90    4.80
   0   8   4  678.73   29.90
   0   8   4  694.53   25.90
   0   8   4  660.13   27.20
   0   8  -4  660.63   24.70
   0   8  -4  672.03   24.20
   0   8   4  646.04   31.90
   0  -8   4  674.13   23.90
   0  -8  -4  665.93   25.60
   0  -8   4  670.53   23.70
   0   8  -5    9.70    5.90
   0   8   5    5.90    4.80
   0   8   5    1.10    9.40
   0  -8  -5    2.00    5.10
   0  -8  -5   -4.00    3.70
   0  -8   5    2.10    3.40
   0  -8   5    1.00    3.10
   0   8   6  451.75   20.70
   0   8  -6  422.96   21.70
   0   8   6  405.76   26.10
   0  -8  -6  414.96   22.80
   0  -8   6  444.16   17.10
   0  -8  -6  435.56   17.30
   0  -8  -6  437.76   19.20
   0  -8   6  364.56   27.90
   0  -8   6  411.46   22.10
   0  -8   6  448.46   17.30
   0   8   7    5.30    7.40
   0   8   7    8.90   11.40
   0  -8   7    4.10   12.50
   0  -8   7   -1.60    4.50
   0  -8   7   17.80   13.70
   0  -8   7    9.60    8.30
   0  -8  -7   18.50    9.50
   0  -8   7    7.00    4.10
   0  -8  -7    1.70    3.90
   0  -8  -7    3.20    5.30
   0   8   8   70.39   16.00
   0   8   8   88.49   21.50
   0   8   8   88.09   17.40
   0   8   8   79.89   14.50
   0  -8  -8   78.19   10.90
   0  -8   8   78.89    8.60
   0  -8   8   63.19    7.50
   0  -8  -8   76.39    8.20
   0  -8   8   45.30   13.70
   0  -8   8   80.99   15.30
   0  -8   8   69.99    9.70
   0  -8  -8   86.69   10.10
   0  -8   8   39.50   21.70
   0   8   9   17.20   15.10
   0   8   9   -5.60   17.70
   0   8   9   21.40   12.70
   0  -8  -9   16.70    5.50
   0  -8  -9   17.30    6.20
   0  -8   9    0.40    8.30
   0  -8   9    9.30   12.80
   0  -8   9   18.90   18.40
   0  -8   9   31.50    6.90
   0  -8  -9   22.20    9.80
   0   8  10   15.60   14.80
   0   8  10   -9.90   16.50
   0   8  10    7.30   10.70
   0   8  10    8.00   15.60
   0  -8  10    8.00   16.60
   0  -8 -10    4.60    5.50
   0  -8  10    1.60    8.40
   0  -8  10    7.40   11.30
   0  -8 -10   -4.90    8.00
   0  -8  10   13.70   11.40
   0  -8 -10   -4.10    5.40
   0  -8  10    9.20    7.20
   0   8  11  235.08   25.10
   0   8  11  179.98   21.40
   0   8  11  182.38   21.00
   0   8  11  172.88   24.20
   0  -8 -11  160.48   15.10
   0  -8 -11  182.98   12.90
   0  -8  11  144.49   20.50
   0  -8 -11  175.58   13.40
   0  -8  11  202.88   14.40
   0  -8  11  163.38   20.50
   0  -8  11  190.68   20.10
   0   8  12   19.80   14.30
   0   8  12  -19.00   14.30
   0   8  12   10.00   10.70
   0   8  12    9.40   10.40
   0  -8  12   -0.20    6.00
   0  -8 -12    3.40    5.00
   0  -8  12   11.40    9.60
   0  -8 -12   11.30    7.80
   0  -8  12    5.50   16.50
   0  -8 -12    8.60    6.20
   0  -8  12   17.20   10.90
   0   8  13   21.20   13.90
   0   8  13   39.30   15.00
   0   8  13   39.30    9.90
   0   8  13   57.99   12.90
   0  -8  13   52.29   11.20
   0  -8 -13   54.09    8.50
   0  -8  13   49.90    9.70
   0  -8 -13   66.29   14.40
   0  -8  13   66.09   10.50
   0  -8 -13   53.69    8.70
   0   8  14   88.89   14.80
   0   8  14   44.10    8.50
   0   8  14   77.59   13.60
   0   8  14   55.79   12.10
   0  -8  14   75.79    8.40
   0  -8 -14   70.29    8.30
   0  -8 -14   55.79    8.50
   0  -8 -14   73.39    9.00
   0   8  15   23.80    6.40
   0   8  15  -17.40   11.70
   0   8  15   14.20    8.90
   0   8  15   42.70   16.30
   0  -8 -15   10.30    5.40
   0   9   0   -1.30    3.90
   0   9   0    3.90    5.30
   0   9   0    4.70    7.30
   0  -9   0    1.90    2.70
   0  -9   0    1.60    2.80
   0   9   1   83.19    8.50
   0   9   1   72.69   10.00
   0   9  -1   95.09   13.50
   0   9   1   85.09   12.30
   0   9   1   65.49    9.40
   0   9  -1   83.99    9.10
   0   9  -1   71.39    7.50
   0  -9   1   94.79    5.90
   0  -9  -1   82.89    6.30
   0  -9   1  101.79    6.60
   0  -9  -1   75.69    5.60
   0   9   2    3.70    5.00
   0   9  -2    4.70    4.10
   0   9  -2    4.10    5.40
   0   9  -2   10.70    8.50
   0   9   2    6.10    7.40
   0   9   2    1.00    8.00
   0  -9  -2    5.90    3.00
   0  -9   2    4.90    3.10
   0  -9   2    9.60    3.00
   0   9   3  869.91   34.40
   0   9   3  834.62   31.60
   0   9  -3  856.11   30.10
   0   9   3  891.01   35.10
   0   9  -3  849.02   35.10
   0  -9  -3  811.52   31.60
   0  -9  -3  786.62   30.20
   0  -9   3  873.81   29.60
   0  -9   3  874.61   29.60
   0   9   4  104.59   15.20
   0   9   4  141.49   10.50
   0   9   4  136.69   20.60
   0   9   4  143.89   17.20
   0   9  -4  129.89    9.40
   0  -9   4  132.09    7.90
   0  -9  -4  107.09    9.30
   0  -9   4  125.39    8.40
   0  -9  -4  128.99   11.80
   0   9   5   25.50   14.50
   0   9   5    4.50    5.50
   0   9   5    9.30   10.40
   0   9  -5    4.50    5.40
   0  -9   5    7.30    7.50
   0  -9   5    2.30    4.20
   0  -9  -5    0.00    4.30
   0  -9  -5   -0.40    6.00
   0  -9  -5   -2.80    8.80
   0  -9   5    1.40    3.50
   0   9   6  215.98   21.90
   0   9  -6  197.68   13.00
   0   9   6  195.28   15.10
   0   9   6  227.88   20.60
   0  -9   6  188.68   21.50
   0  -9   6  238.28   22.80
   0  -9   6  203.68   15.20
   0  -9  -6  199.08   11.60
   0  -9  -6  174.78   16.90
   0  -9   6  225.38   12.00
   0  -9   6  217.78   11.00
   0  -9  -6  204.28   13.80
   0   9  -7   77.99   12.40
   0   9   7   90.89   14.70
   0   9   7   72.19   11.90
   0  -9   7   88.69   13.40
   0  -9   7   77.39   14.50
   0  -9   7   88.19   10.50
   0  -9  -7   77.49    8.80
   0  -9   7   97.39   14.50
   0  -9   7   92.69    8.80
   0  -9  -7   99.49   11.10
   0  -9  -7   77.49   10.10
   0   9   8    9.40   12.40
   0   9   8   17.60   15.90
   0   9   8    6.80   11.80
   0  -9   8   14.50   11.70
   0  -9   8   18.10    7.50
   0  -9   8   23.30    7.60
   0  -9  -8   19.00    6.20
   0  -9  -8   27.60    9.20
   0  -9  -8   12.10    5.40
   0  -9   8   12.60   12.90
   0  -9   8   24.80    6.30
   0   9   9   29.60   20.00
   0   9   9   55.59   14.90
   0   9   9   26.90   15.00
   0  -9   9   36.10    7.90
   0  -9  -9   40.30    7.10
   0  -9   9   22.10   11.00
   0  -9   9   23.60   11.40
   0  -9  -9   31.60    8.70
   0  -9  -9   32.50    6.90
   0  -9   9   47.00    8.30
   0  -9   9   41.40   13.20
   0   9  10   23.90   21.50
   0   9  10   -3.00    9.80
   0   9  10   -1.70   16.80
   0   9  10  -11.80   14.60
   0  -9  10    3.80    9.80
   0  -9 -10    7.00    7.40
   0  -9 -10  -10.40    5.90
   0  -9  10    2.20   11.40
   0  -9  10   10.70   11.00
   0  -9 -10    7.50    5.90
   0  -9  10   -4.90    6.60
   0   9  11  135.19   20.30
   0   9  11  153.18   18.20
   0   9  11  120.69   18.90
   0   9  11  204.18   20.80
   0  -9  11  149.39   13.20
   0  -9 -11  134.69   13.50
   0  -9 -11  146.69   11.90
   0  -9  11  121.69   19.10
   0  -9  11  138.09   18.30
   0   9  12   47.30   17.40
   0   9  12   50.89   11.30
   0   9  12   65.79   12.40
   0  -9  12   70.19   11.60
   0  -9  12   63.49   11.80
   0  -9 -12   54.49    8.90
   0  -9 -12   86.29   10.30
   0  -9 -12   77.59    9.30
   0  -9  12   52.39    7.90
   0   9  13   66.19   13.20
   0   9  13   74.79   15.20
   0   9  13   97.09   18.00
   0   9  13   53.89    8.80
   0  -9 -13   75.39    9.00
   0  -9 -13   61.69    8.60
   0  -9 -13   88.39   11.40
   0  -9  13   72.99    9.20
   0   9  14    7.60    6.90
   0   9  14    9.20   12.90
   0   9  14   19.70   10.00
   0   9  14   51.79   19.60
   0  -9 -14   17.60    8.90
   0  -9 -14   19.00    5.10
   0  -9 -14   23.30    6.40
   0  10   0   11.20    7.20
   0  10   0   15.10    7.10
   0  10   0   10.20    4.80
   0 -10   0    6.40    3.60
   0 -10   0    8.30    3.40
   0  10  -1   51.09    7.60
   0  10   1   66.69    9.40
   0  10  -1   63.69    8.60
   0  10   1   59.99    8.50
   0  10  -1   49.20    9.30
   0  10   1   58.99    9.00
   0 -10  -1   53.79    5.80
   0 -10   1   48.10    6.80
   0 -10  -1   72.59    6.90
   0 -10   1   64.09    6.00
   0  10  -2  239.88   16.70
   0  10   2  199.78   17.00
   0  10   2  220.98   12.70
   0  10   2  203.48   16.60
   0  10  -2  202.38   11.10
   0 -10   2  200.68   10.00
   0 -10  -2  198.98   10.50
   0 -10   2  213.08   10.70
   0 -10  -2  175.58    9.20
   0  10  -3  181.48   17.70
   0  10   3  192.88   18.10
   0  10   3  176.88   19.10
   0  10  -3  203.78   11.10
   0  10   3  163.78   13.40
   0  10   3  190.58   17.10
   0  10   3  177.28   12.10
   0 -10   3  172.28   10.10
   0 -10  -3  165.18   16.80
   0 -10   3  179.98    9.60
   0  10  -4   17.30   11.40
   0  10   4   14.70   12.90
   0  10  -4    4.70    5.00
   0  10   4   14.50   10.40
   0  10   4    7.10    5.70
   0  10   4    1.50    9.00
   0  10   4   18.20   11.20
   0 -10  -4   14.00    7.30
   0 -10  -4   12.90   10.10
   0 -10   4   20.60    4.90
   0 -10  -4   11.80    6.40
   0 -10   4   10.20    4.20
   0 -10  -4   11.50    9.20
   0  10   5  287.67   26.40
   0  10  -5  239.18   13.70
   0  10   5  248.58   20.60
   0  10   5  258.17   16.50
   0 -10   5  257.27   12.40
   0 -10  -5  208.48   20.50
   0 -10   5  252.47   16.00
   0 -10  -5  243.68   18.20
   0 -10  -5  253.97   13.70
   0 -10  -5  263.57   15.30
   0 -10   5  270.97   13.50
   0  10   6  272.17   22.30
   0  10   6  256.77   19.20
   0  10  -6  244.48   14.70
   0  10   6  202.78   27.40
   0 -10   6  263.37   16.30
   0 -10  -6  251.17   18.10
   0 -10  -6  244.98   13.80
   0 -10  -6  228.08   23.00
   0 -10   6  272.87   15.10
   0 -10   6  263.47   14.30
   0 -10  -6  265.57   15.00
   0  10   7  832.02   38.60
   0  10  -7  763.92   31.40
   0  10   7  838.42   38.00
   0 -10   7  812.52   30.60
   0 -10  -7  831.42   30.80
   0 -10   7  846.02   32.80
   0 -10  -7  871.71   31.70
   0 -10   7  858.51   31.70
   0 -10  -7  777.92   37.80
   0 -10  -7  791.22   33.80
   0  10  -8  210.78   16.60
   0  10   8  263.17   27.00
   0  10   8  217.98   29.30
   0  10   8  254.57   24.10
   0 -10   8  268.87   16.30
   0 -10  -8  272.17   14.70
   0 -10   8  240.98   19.70
   0 -10  -8  274.27   15.10
   0 -10  -8  262.07   17.50
   0 -10   8  266.77   15.50
   0  10   9   52.99   16.10
   0  10   9   14.20   18.40
   0 -10  -9   31.10    7.20
   0 -10  -9   31.00    7.90
   0 -10  -9   23.60    6.90
   0 -10   9   22.40    7.00
   0 -10   9   14.10    9.20
   0  10  10   69.19   17.30
   0  10  10   59.19   11.50
   0  10  10   50.79   13.00
   0 -10  10   57.79    8.10
   0 -10 -10   49.40    8.30
   0 -10 -10   66.49    8.90
   0  10  11   -1.20   15.70
   0  10  11    5.40   10.70
   0  10  11   13.00    9.60
   0 -10 -11    7.70    6.90
   0 -10 -11   10.80    5.30
   0 -10  11    8.80    5.80
   0 -10 -11   11.90    7.00
   0  10  12    1.00   11.10
   0  10  12    5.60    8.90
   0  10  12  -15.00   14.20
   0 -10 -12    0.00    7.20
   0 -10 -12    3.30    7.00
   0 -10 -12   -5.30    4.90
   0  10  13  139.99   13.10
   0  10  13  185.58   19.60
   0  10  13  155.08   23.70
   0 -10 -13  127.29   10.00
   0 -10 -13  139.99   11.50
   0 -10 -13  147.59   15.60
   0  10  14   44.30    7.00
   0  10  14   62.99   10.80
   0  10  14   42.10   17.80
   0 -10 -14   37.40   10.20
   0 -10 -14   54.69    8.80
   0  11   0    3.20   10.00
   0  11   0   -3.50    4.70
   0  11   0   -3.70   13.50
   0 -11   0    3.60    3.90
   0 -11   0   -3.70    7.70
   0 -11   0   -2.90    3.70
   0  11  -1    4.50    4.80
   0  11   1   12.10   13.00
   0  11  -1    6.10    8.30
   0  11  -1    4.00    9.50
   0  11   1   20.40    8.10
   0  11  -1   25.70   15.90
   0  11   1    6.60   12.70
   0  11   1    8.10    5.20
   0 -11  -1   15.70    4.70
   0 -11   1   16.30    4.60
   0 -11   1   11.40    4.10
   0 -11   1   14.80    7.80
   0 -11  -1   11.90    4.40
   0 -11  -1    8.90    8.20
   0  11   2  229.78   17.70
   0  11   2  187.38   17.10
   0  11   2  195.88   13.60
   0  11   2  215.78   23.40
   0  11  -2  209.78   12.10
   0  11  -2  179.28   21.60
   0  11  -2  210.98   30.80
   0 -11   2  196.08   11.50
   0 -11   2  206.68   15.60
   0 -11  -2  180.48   18.70
   0 -11   2  191.08   10.20
   0 -11  -2  197.08   11.20
   0 -11  -2  173.88   16.50
   0  11   3  103.39   16.40
   0  11   3  124.19   13.10
   0  11   3  117.99   16.00
   0  11   3  154.38   17.30
   0  11  -3  127.09   10.30
   0  11   3  116.49   12.40
   0 -11  -3  112.89   15.30
   0 -11   3  118.79    8.80
   0 -11  -3  105.19   16.60
   0 -11  -3  140.79   10.00
   0 -11   3  120.39   14.80
   0 -11   3  132.29   10.10
   0  11   4  372.36   27.60
   0  11   4  336.87   23.30
   0  11  -4  385.26   23.80
   0  11   4  323.37   22.40
   0  11   4  355.26   20.00
   0  11   4  345.27   25.70
   0  11  -4  369.26   17.00
   0 -11  -4  321.07   20.70
   0 -11   4  345.37   19.70
   0 -11   4  387.76   16.70
   0 -11  -4  366.06   20.60
   0 -11   4  360.76   15.80
   0 -11  -4  357.66   20.80
   0  11   5   27.80   10.30
   0  11   5   43.30   10.70
   0  11  -5   28.30    7.00
   0  11  -5   23.30   12.80
   0  11   5   14.60   13.70
   0 -11  -5   29.50    9.20
   0 -11   5   35.20    6.20
   0 -11   5   29.20    6.60
   0 -11  -5   22.70    8.30
   0 -11  -5   37.20    8.20
   0 -11  -5   45.70   10.00
   0  11   6   35.60   11.50
   0  11   6   49.60   12.40
   0  11   6   25.00   15.40
   0  11  -6   25.20    7.90
   0 -11   6   31.80    8.20
   0 -11  -6   18.50   11.40
   0 -11  -6   29.20    7.30
   0 -11  -6   33.90    9.40
   0 -11  -6   20.00    7.90
   0 -11   6   20.20    6.30
   0  11   7  297.17   27.00
   0  11   7  296.87   24.40
   0 -11  -7  300.17   16.80
   0 -11   7  283.87   20.50
   0 -11   7  297.97   16.20
   0 -11  -7  302.87   18.60
   0 -11  -7  242.68   24.10
   0  11  -8   98.59   12.80
   0  11   8  113.09   17.40
   0  11   8  120.39   19.20
   0  11   8   98.99   19.90
   0 -11  -8  142.59   13.00
   0 -11   8  108.49   15.50
   0 -11  -8  116.39   12.30
   0 -11   8  112.49   14.50
   0 -11  -8  121.69   13.10
   0  11  -9  176.28   24.30
   0  11   9  202.58   33.00
   0 -11  -9  226.48   15.50
   0 -11  -9  235.78   15.50
   0 -11  -9  212.78   15.00
   0  11  10   63.69   10.80
   0  11  10   45.00   12.70
   0  11  10   10.30   18.70
   0 -11 -10   49.70    8.00
   0 -11 -10   57.89    9.10
   0 -11 -10   52.09    7.00
   0  11  11    6.00    9.80
   0  11  11   12.70   16.40
   0 -11 -11   -7.20    7.20
   0 -11 -11   -0.40    5.20
   0 -11 -11    8.80    9.80
   0  11  12   13.50    7.60
   0  11  12  -22.00   10.70
   0  11  12   37.20   16.20
   0 -11 -12    4.30    5.80
   0 -11 -12   -1.30   10.00
   0 -11 -12   -2.80    5.10
   0  11  13   49.90   17.90
   0  11  13   64.29   12.40
   0  11  13   83.89   10.90
   0 -11 -13   61.09    9.50
   0 -11 -13   82.69    9.00
   0  12   0  937.41   41.40
   0  12   0  851.21   33.30
   0  12   0  874.01   36.50
   0  12   0  896.11   35.60
   0 -12   0  863.31   32.00
   0 -12   0  826.32   30.80
   0 -12   0  869.81   33.70
   0  12  -1  383.56   18.60
   0  12  -1  348.47   29.80
   0  12   1  412.86   23.30
   0  12  -1  404.36   22.00
   0  12   1  417.46   21.50
   0  12  -1  431.56   22.00
   0  12   1  355.86   28.70
   0  12   1  395.56   19.30
   0 -12   1  371.06   20.00
   0 -12   1  395.96   17.80
   0 -12  -1  401.16   17.70
   0 -12   1  372.86   16.60
   0 -12  -1  403.96   20.50
   0  12  -2   51.29    8.00
   0  12   2   81.49   15.40
   0  12  -2   61.09   10.30
   0  12  -2   46.80    9.80
   0  12   2   78.59   12.40
   0  12   2   52.69    9.00
   0  12  -2   57.99   18.20
   0  12   2   54.59    9.90
   0 -12   2   57.99    7.10
   0 -12   2   49.70    8.70
   0 -12  -2   72.09   11.00
   0 -12  -2   52.99    7.30
   0 -12   2   55.89    8.20
   0 -12  -2   58.79    9.30
   0  12   3    9.40    9.40
   0  12   3   -6.50    8.40
   0  12   3   11.20   13.50
   0  12   3   12.20    9.60
   0  12   3    5.60    8.50
   0  12  -3   23.40   20.50
   0  12  -3    7.50    9.20
   0  12  -3    2.70    6.00
   0 -12  -3    8.00    7.80
   0 -12   3    1.60    7.90
   0 -12  -3    5.00    5.90
   0 -12  -3    5.20    8.70
   0  12   4   31.20   10.80
   0  12   4   12.90   13.10
   0  12   4   20.90   10.10
   0  12  -4   37.90    7.60
   0  12  -4   54.79   11.40
   0  12   4   35.40   14.20
   0  12   4   51.49   13.00
   0 -12   4   34.90    8.20
   0 -12   4   38.40    6.90
   0 -12  -4   35.00    7.30
   0 -12  -4   44.40    9.50
   0 -12   4   45.30    7.90
   0 -12  -4   36.60    9.90
   0  12  -5   44.40    8.30
   0  12   5   34.80   14.20
   0  12   5   35.50   12.60
   0  12   5   40.20   10.80
   0  12  -5   65.79   13.30
   0 -12  -5   45.40    9.90
   0 -12   5   38.50    7.10
   0 -12  -5   42.70    8.30
   0 -12   5   51.19    9.60
   0  12   6  726.03   37.00
   0  12  -6  756.22   31.10
   0  12  -6  789.72   37.10
   0  12   6  694.83   39.40
   0 -12   6  736.83   32.70
   0 -12  -6  782.62   32.60
   0 -12  -6  777.82   31.00
   0 -12  -6  774.92   31.80
   0 -12  -6  768.92   31.60
   0 -12   6  785.42   30.10
   0  12   7  115.99   21.40
   0  12  -7  113.39   15.90
   0  12   7  105.79   15.90
   0 -12   7  106.49   15.10
   0 -12  -7  134.99   13.30
   0 -12  -7  125.79   14.20
   0 -12  -7  135.49   18.20
   0 -12   7  129.09   14.80
   0  12  -8   -7.80   11.30
   0  12   8    4.20   14.40
   0  12   8  -27.30   17.70
   0 -12  -8    4.10    6.30
   0 -12  -8    7.10   10.90
   0 -12  -8   11.00   11.80
   0  12   9   -9.70   18.50
   0  12  -9   -9.60   13.40
   0 -12  -9   -3.80    6.00
   0 -12  -9    4.40   10.30
   0 -12  -9   -6.10    6.10
   0  12  10   -3.40    8.70
   0  12  10  -10.50   18.60
   0  12  10   -7.30   12.30
   0 -12 -10   -2.00    6.00
   0 -12 -10   12.30    6.60
   0 -12 -10   -5.90   10.80
   0  12  11    2.90   17.70
   0  12  11    6.70    7.30
   0  12  11   10.00   11.40
   0 -12 -11   10.80    5.70
   0 -12 -11   22.20    6.30
   0 -12 -11   23.00   13.60
   0  12  12   23.10   11.50
   0  12  12    3.80    6.70
   0 -12 -12    7.10    5.20
   0 -12 -12   12.40    6.60
   0  13   0   -3.80    9.30
   0  13   0    0.70    7.90
   0  13   0  -12.50   12.80
   0  13   0    1.80    6.60
   0 -13   0   -3.30    6.80
   0 -13   0   -0.10    7.40
   0  13  -1  247.18   27.70
   0  13  -1  205.78   17.10
   0  13  -1  190.08   18.10
   0  13   1  197.48   23.90
   0  13   1  208.38   16.90
   0  13   1  185.28   18.40
   0  13   1  182.08   14.90
   0  13  -1  181.48   14.10
   0 -13  -1  204.28   16.10
   0 -13   1  219.98   14.90
   0 -13   1  186.68   15.20
   0 -13  -1  166.28   14.30
   0 -13   1  182.58   13.00
   0  13   2    0.20    8.80
   0  13   2    8.30    8.60
   0  13   2    3.80    8.20
   0  13  -2   15.30    9.30
   0  13  -2    0.00   16.30
   0  13   2   20.40   11.10
   0  13  -2    8.50    8.50
   0  13  -2    9.80    6.70
   0 -13  -2   13.00   10.80
   0 -13   2    1.30    6.90
   0 -13  -2    4.50    7.10
   0 -13   2   -2.20    7.10
   0  13  -3  417.56   47.90
   0  13   3  328.37   23.70
   0  13  -3  479.55   24.20
   0  13  -3  386.66   24.30
   0  13   3  379.56   26.90
   0  13   3  413.16   29.00
   0  13   3  458.85   26.00
   0  13   3  400.46   25.80
   0 -13  -3  414.76   21.00
   0 -13   3  409.76   21.10
   0 -13  -3  389.06   24.10
   0 -13   3  396.36   19.40
   0 -13   3  413.36   20.30
   0 -13  -3  434.86   21.30
   0  13   4   45.80   14.30
   0  13   4    5.00   13.30
   0  13   4   15.30   12.50
   0  13  -4   21.40   11.40
   0  13  -4   40.70    9.60
   0  13  -4  -13.50   26.40
   0  13   4   -2.10    9.50
   0  13  -4   29.90   10.30
   0 -13  -4   31.40    8.50
   0 -13   4   36.90   10.80
   0 -13   4   35.00    8.20
   0 -13   4   22.20    7.20
   0 -13  -4   35.30    9.20
   0 -13  -4   20.90    9.30
   0  13   5  381.86   32.70
   0  13   5  430.16   27.10
   0  13  -5  443.36   22.80
   0  13   5  449.06   27.80
   0  13  -5  402.36   25.80
   0  13  -5  413.56   27.30
   0 -13  -5  412.46   23.00
   0 -13   5  406.66   20.60
   0 -13   5  389.46   25.70
   0 -13  -5  407.96   21.20
   0 -13  -5  397.66   21.00
   0  13   6   84.59   14.80
   0  13  -6   82.39   12.30
   0  13   6   70.39   29.20
   0  13  -6   61.39   14.20
   0  13  -6   87.29   15.40
   0 -13  -6   59.09   16.70
   0 -13   6   89.49   21.50
   0 -13   6   57.59   13.30
   0 -13  -6   79.09   11.90
   0 -13  -6  107.69   14.70
   0  13  -7  271.47   26.70
   0  13  -7  341.57   23.00
   0 -13  -7  373.86   22.30
   0 -13  -7  402.26   19.10
   0  13   8  221.48   26.00
   0  13  -8  142.59   17.80
   0  13  -8  134.19   20.70
   0  13   8  296.57   34.20
   0 -13  -8  188.38   15.50
   0 -13  -8  229.08   20.10
   0 -13  -8  207.58   14.30
   0  13  -9   74.69   15.90
   0 -13  -9  131.39   11.90
   0 -13  -9  124.79   13.60
   0  13  10   35.40   13.30
   0  13  10   32.70    7.80
   0  13  10   74.59   20.30
   0 -13 -10   29.30    9.20
   0 -13 -10   30.10    6.30
   0  13  11   46.70   12.80
   0  13  11   24.30    6.80
   0 -13 -11   29.60    5.70
   0  13  12   10.10   15.20
   0 -13 -12    6.00    4.50
   0  14   0   66.09   11.80
   0  14   0  100.19   15.90
   0  14   0   90.39   11.90
   0  14   0   68.79   10.80
   0 -14   0   85.09   12.00
   0 -14   0   70.59   11.30
   0  14   1  173.58   18.30
   0  14  -1  187.98   17.70
   0  14   1  225.58   24.10
   0  14   1  177.58   19.80
   0  14  -1  170.08   26.10
   0  14   1  189.08   18.70
   0  14  -1  201.28   17.30
   0  14  -1  182.18   19.30
   0  14   1  208.98   20.20
   0 -14  -1  185.68   14.20
   0 -14   1  193.58   14.30
   0 -14   1  217.58   18.80
   0 -14  -1  185.38   18.70
   0  14  -2   78.09   12.90
   0  14  -2   64.69   16.90
   0  14   2   57.19   12.70
   0  14  -2   72.89   10.80
   0  14   2   56.79   12.20
   0  14  -2   64.19   10.90
   0  14   2   71.29   13.00
   0  14   2   63.49   14.70
   0  14   2   67.09   18.50
   0 -14   2   70.79   11.80
   0 -14   2  106.39   11.50
   0 -14  -2   74.89   12.00
   0 -14   2   82.49   11.60
   0 -14  -2   82.09   12.20
   0 -14  -2   84.59   11.90
   0  14  -3   12.20   10.80
   0  14   3   22.50   19.20
   0  14   3   59.59   15.60
   0  14   3   38.90   12.50
   0  14  -3   20.60    9.70
   0  14  -3   13.30    8.80
   0  14   3   32.30   12.20
   0  14   3   17.00   11.10
   0  14  -3   39.60   18.40
   0 -14  -3   21.60    7.20
   0 -14   3   14.30   10.10
   0 -14  -3   29.20    9.10
   0 -14   3   11.30    6.20
   0 -14   3   26.00   11.20
   0 -14  -3   14.40   10.80
   0  14  -4   -6.80   12.30
   0  14   4    4.20   11.20
   0  14   4    8.70   10.80
   0  14  -4   -8.70   10.20
   0  14  -4  -25.30   20.10
   0  14   4    5.20   25.80
   0  14   4  -11.90   17.70
   0  14  -4    5.00    9.10
   0 -14   4    1.90    6.60
   0 -14   4   17.20   16.60
   0 -14   4  -16.80   11.20
   0 -14  -4    0.00    7.10
   0 -14  -4   -6.90    8.00
   0 -14  -4   20.30   12.60
   0  14   5  651.83   34.40
   0  14  -5  626.14   33.60
   0  14  -5  636.24   30.20
   0 -14  -5  682.13   28.20
   0 -14  -5  693.03   28.10
   0  14   6   -8.40   12.30
   0  14  -6   -0.20   10.00
   0  14  -6   -9.00   10.30
   0  14  -6    5.80   19.00
   0 -14  -6   -1.10    7.40
   0 -14  -6    1.50    6.60
   0  14  -7   31.60   11.20
   0  14   7    1.10   34.60
   0  14   7   41.60   14.60
   0  14  -7   24.70   11.10
   0 -14  -7   51.19   10.00
   0 -14  -7   21.00    7.50
   0  14  -8  -10.10   12.50
   0 -14  -8   -3.40    8.40
   0 -14  -8   -6.40    5.90
   0  14   9   11.10   14.70
   0  14  -9   12.80   15.30
   0 -14  -9   -0.10    9.60
   0 -14  -9   -0.70    5.30
   0  14  10   -2.80    6.20
   0  14  10   25.90   13.60
   0 -14 -10   -1.00    4.60
   0  14  11   95.89   18.40
   0  14  11   84.19   10.30
   0 -14 -11   87.89    8.00
   0  15   0  -18.30   12.00
   0  15   0    9.90    9.50
   0  15   0  -11.70   10.00
   0  15   0    1.90   10.00
   0 -15   0   -6.80    5.90
   0  15  -1   18.10   10.30
   0  15   1   -0.40   11.60
   0  15   1   18.30   11.90
   0  15  -1    6.80    9.70
   0  15  -1   -9.30   12.90
   0  15  -1    1.30   10.30
   0  15   1   16.10   10.70
   0  15   1  -13.10   10.70
   0 -15  -1    4.80    6.20
   0 -15   1    0.50    6.00
   0  15   2    4.30   11.60
   0  15   2   29.20   14.50
   0  15   2   20.20   12.10
   0  15  -2   11.70   10.00
   0  15  -2   -1.30    9.60
   0  15   2    2.60   10.60
   0  15  -2    3.50   11.70
   0  15  -2    2.60   14.80
   0 -15  -2   21.30    6.70
   0 -15   2   10.60    5.70
   0  15  -3  169.48   18.40
   0  15  -3  128.89   20.30
   0  15   3  111.09   14.90
   0  15   3  150.98   20.00
   0  15  -3  124.19   20.00
   0  15  -3  116.69   17.10
   0  15   3  159.48   26.10
   0 -15  -3  138.39   12.70
   0 -15  -3  145.69   18.10
   0 -15   3  139.79   11.40
   0  15  -4    0.00    9.80
   0  15  -4   10.60    9.50
   0  15   4   20.10   13.50
   0  15  -4   -1.90   19.10
   0  15  -4    2.70   15.40
   0 -15  -4   -2.40    8.10
   0 -15   4    8.30    6.80
   0 -15  -4    4.90    6.30
   0  15  -5   -0.20    9.20
   0  15  -5   28.30   18.20
   0  15  -5   13.00   10.80
   0  15   5   13.70   13.00
   0 -15  -5   -3.00    6.70
   0 -15  -5   -1.10    7.30
   0  15   6   43.90   14.50
   0  15  -6   43.30   10.50
   0  15  -6   24.10   11.00
   0 -15  -6   45.00    8.40
   0 -15  -6   48.60    7.90
   0  15  -7   11.30   10.60
   0  15  -7    6.10   15.00
   0  15   7   10.70   13.20
   0 -15  -7   24.20    6.40
   0 -15  -7    3.30    6.70
   0  15  -8    2.60   13.90
   0  15  -8   33.40   11.90
   0  15   8   31.40   17.20
   0 -15  -8   46.80    7.70
   0 -15  -8   34.40    6.40
   0  15   9  121.79   17.40
   0  15   9   66.29   10.10
   0 -15  -9   80.49    8.50
   0 -15  -9   86.79   10.10
   0  15  10   10.10   18.50
   0  15  10   -4.80    5.70
   0 -15 -10    2.50    4.10
   0  16   0   46.90   10.40
   0  16   0   59.99   13.70
   0  16   0   54.89   13.90
   0  16   0   39.80   14.60
   0 -16   0   50.79    7.30
   0  16   1   48.20   13.10
   0  16   1   83.99   15.20
   0  16  -1   50.89   14.70
   0  16  -1   44.70   11.90
   0  16  -1   65.89   15.90
   0  16  -1   60.69   10.20
   0  16   1   55.19   10.60
   0  16   1   60.09   13.80
   0 -16  -1   67.09    9.90
   0 -16   1   69.59    9.80
   0  16  -2  361.36   30.20
   0  16  -2  359.96   32.60
   0  16  -2  401.26   22.80
   0  16   2  403.16   27.10
   0  16  -2  464.45   24.90
   0  16   2  431.86   33.60
   0  16   2  413.36   25.00
   0  16   2  446.56   29.30
   0 -16  -2  421.66   18.90
   0 -16   2  414.96   18.20
   0  16  -3   69.69   17.40
   0  16  -3   12.90   17.20
   0  16   3   56.69   14.30
   0  16   3   39.50   14.00
   0  16  -3   34.70    9.10
   0  16  -3   66.09   12.20
   0 -16   3   47.40    6.70
   0 -16  -3   40.80    7.10
   0  16  -4  128.79   18.20
   0  16  -4  129.19   20.70
   0  16   4  119.99   17.30
   0  16  -4   97.29   11.90
   0 -16  -4  120.29   11.70
   0 -16  -4  135.79   15.90
   0  16  -5    4.70    9.10
   0  16   5   14.00   12.90
   0  16  -5   19.80   21.80
   0  16  -5    3.10   10.60
   0 -16  -5    4.80    6.90
   0 -16  -5    2.80    7.70
   0  16   6   12.80   12.40
   0  16  -6   -4.50   11.50
   0  16  -6   -2.80    9.40
   0 -16  -6   -1.70    5.50
   0 -16  -6  -10.40    6.40
   0  16  -7    1.70   10.50
   0  16  -7   21.60   13.30
   0 -16  -7   13.10    5.90
   0 -16  -7    1.50    6.00
   0  16  -8    5.30   21.60
   0  16  -8  -13.60   11.80
   0 -16  -8   11.30    6.40
   0 -16  -8   14.30    5.30
   0  16   9   24.10    5.90
   0 -16  -9   45.40    8.30
   0 -16  -9   36.10    5.20
   0  17   0   10.40   14.50
   0  17   0   -2.90   14.80
   0  17   0   10.50    9.10
   0  17   1  179.28   25.50
   0  17   1  232.68   30.90
   0  17  -1  199.68   26.80
   0  17   1  198.58   19.30
   0  17  -1  199.78   17.40
   0 -17   1  195.38   11.30
   0  17  -2   38.80    9.50
   0  17  -2   41.90   16.70
   0  17   2   64.79   15.30
   0  17   2   59.69   13.00
   0  17  -2   52.39   19.50
   0 -17   2   57.69    7.50
   0 -17  -2   48.20    6.80
   0  17  -3   29.20    8.90
   0  17  -3   21.50   12.20
   0  17   3   16.70   13.30
   0  17  -3    7.00   18.60
   0 -17   3   22.70    5.10
   0 -17  -3   17.30    5.30
   0  17  -4    5.10    8.90
   0  17   4   16.60   12.60
   0  17  -4   18.40   12.20
   0  17  -4  -15.10   20.80
   0 -17  -4    6.50    4.70
   0  17  -5   51.99   10.40
   0  17   5   62.29   13.90
   0  17  -5   35.10   13.70
   0 -17  -5   67.29    8.20
   0  17   6   47.50   13.10
   0  17  -6   57.89   14.70
   0 -17  -6   69.39    8.20
   0  17  -7   16.30   10.60
   0 -17  -7   26.90    7.40
   0 -17  -7   36.60    5.50
   0  18   0  707.33   37.70
   0  18   0  723.93   32.10
   0  18   0  762.72   45.60
   0 -18   0  793.42   26.70
   0  18  -1   61.79   18.70
   0  18   1   90.69   16.20
   0  18   1   55.89   21.00
   0  18  -1   60.09   18.30
   0  18  -1   70.29   10.40
   0 -18   1   85.09    6.80
   0 -18  -1   75.99    7.20
   0  18   2   74.99   15.40
   0  18  -2   74.29   10.60
   0  18  -2   99.99   18.00
   0  18  -2   85.19   23.60
   0 -18  -2   96.39    7.40
   0 -18   2   70.09    7.50
   0  18  -3  159.68   27.40
   0  18  -3  116.09   16.30
   0  18  -3  117.09   17.90
   0  18   3  165.48   22.00
   0 -18  -3  177.28    9.20
   0  18  -4   -5.20   14.00
   0  18  -4   27.20   15.60
   0  18   4   15.20   18.80
   0  18  -5    1.30    9.20
   0  18   5    3.60   12.40
   0  19   0   -6.80   14.10
   0  19   0   -7.60   18.40
   0 -19   0   -3.20    3.50
   0  19  -1   77.29   22.80
   0  19  -1   47.70   11.70
   0  19   1   54.69   17.50
   0 -19  -1   71.09    5.90
   0  19   2  180.08   25.30
   0  19  -2  121.19   18.20
   0 -19  -2  159.08    7.80
  -1   0  16  223.08   14.40
  -1   0  16  206.58   15.80
  -1   0  16  261.47   19.50
  -1   0  16  221.38   18.10
  -1   0  15    1.80    9.20
  -1   0  15   13.90   10.90
   1   0 -15   30.10   10.80
  -1   0  15  -18.40   11.50
  -1   0  15    8.50    8.40
  -1   0  15    0.40    9.40
  -1   0  14  132.09   16.70
  -1   0  14  134.39   15.70
  -1   0  14  182.38   22.20
  -1   0  14  159.98   19.70
  -1   0  14  143.19   20.80
   1   0 -14  161.08   13.60
  -1   0  13   -2.90   10.80
  -1   0  13   -7.50   11.20
  -1   0  13   -3.20    8.90
  -1   0  13   19.50   13.80
   1   0 -13   -6.50    7.50
  -1   0  13   10.60   12.10
  -1   0  12 1519.95   61.09
  -1   0  12 1576.64   59.89
  -1   0  12 1375.56   65.59
  -1   0  12 1548.25   59.29
   1   0 -12 1579.84   51.49
  -1   0  12 1487.45   54.79
  -1   0  12 1525.75   60.79
  -1   0  11   11.20   14.70
  -1   0  11   26.20   14.40
  -1   0  11   20.60   14.80
  -1   0  11   10.70   16.80
  -1   0  11   16.90   14.00
  -1   0  11   15.60   11.60
  -1   0  10   15.60   14.80
  -1   0  10    2.10   13.30
  -1   0  10  -21.10   13.90
   1   0 -10   -2.20    7.80
  -1   0  10   16.40   14.90
  -1   0  10   -2.60   17.00
  -1   0  10  -12.90   10.00
  -1   0   9   37.60   20.10
  -1   0   8  373.06   19.20
   1   0  -8  382.46   24.40
  -1   0   7    2.70    4.80
  -1   0   6 5401.16  173.48
  -1   0   5    3.30    3.00
  -1   0   5    3.00    1.50
  -1   0   4 1231.88   41.10
  -1   0   4 1229.48   39.20
  -1   0   4 1237.98   39.70
  -1   0   3   -1.30    1.60
  -1   0   3    0.80    1.10
  -1   0   3    0.50    0.80
  -1   0   2 7697.93  241.58
   1   0  -1   -0.50    0.70
  -1   0   1   -0.10    0.40
  -1   0   1   -0.70    0.60
   1   0  -1    0.40    0.60
   1   0   0 3463.75  113.79
   1   0   0 3750.72  113.89
  -1   0   0 3672.03  113.99
  -1   0  -1    0.40    0.40
   1   0   1    0.10    1.00
   1   0   2    4.80    1.70
   1   0   3    0.60    2.00
   1   0   3   -1.40    1.10
   1   0   4 7774.42  243.28
   1   0   4 7584.14  240.98
   1   0   5   -0.50    3.60
   1   0   5    1.70    1.50
   1   0   6   10.80    2.10
   1   0   6   18.80    5.50
   1   0   7   -2.50    2.20
  -1   0  -7  -11.00    5.80
   1   0   7   -0.30    4.80
  -1   0  -8  405.36   16.10
   1   0   8  385.46   14.50
   1   0   8  450.55   20.70
   1   0   9    4.60   14.50
  -1   0  -9    4.10    5.00
   1   0   9    6.40   17.50
   1   0   9   -0.30    7.10
   1   0   9   -4.80   16.10
   1   0   9    7.70   14.10
   1   0   9   13.50   15.10
   1   0  10  483.95   26.80
   1   0  10  470.85   27.40
   1   0  10  484.45   30.40
   1   0  10  499.85   32.90
  -1   0 -10  487.15   18.90
   1   0  10  504.75   33.90
   1   0  10  463.45   30.80
   1   0  11  -10.50   13.70
   1   0  11   -2.80   10.90
   1   0  11    6.70   13.60
   1   0  11    2.10   13.10
   1   0  11  -18.70   13.30
   1   0  11   -3.50   14.80
  -1   0 -11    4.90    5.70
   1   0  12  199.48   18.20
   1   0  12  211.98   23.70
   1   0  12  169.18   24.80
   1   0  12  222.08   22.10
  -1   0 -12  201.78   13.40
   1   0  12  171.48   23.60
   1   0  12  261.97   25.10
   1   0  13  -19.50   10.90
   1   0  13    1.70   11.50
   1   0  13   10.40    8.10
  -1   0 -13  -11.60    7.50
   1   0  13    9.10   12.20
   1   0  13    8.50   11.70
   1   0  14   13.50   10.60
   1   0  14   36.20    8.50
   1   0  14   26.10   11.20
   1   0  14   32.50   12.50
  -1   0 -14   51.59    9.00
   1   0  14   46.00   12.30
   1   0  15    4.40   10.80
   1   0  15    6.30   11.10
  -1   0 -15    8.60   11.00
   1   0  15   -2.00    6.70
   1   0  15    2.70    9.20
   1   0  15    8.00    8.10
   1   0  16   81.39   12.70
   1   0  16   50.79   10.40
   1   0  16   57.59   10.90
   1   0  16   57.29    9.40
   1   0  16   53.59    7.60
  -1   1  16   -7.60   10.40
  -1   1  16    1.00    7.40
  -1   1  16    8.70    9.00
  -1   1  16   -4.60    6.80
  -1  -1  16    7.40    7.90
  -1  -1  16    5.90    9.30
  -1  -1  16   16.30    7.20
  -1  -1  16    3.80   11.30
  -1   1  15   27.20    9.20
  -1   1  15   48.10   13.10
  -1   1  15    6.90   10.20
  -1   1  15   49.90   10.90
  -1   1  15   30.60   10.90
  -1  -1  15   29.60   13.50
  -1  -1  15   35.10   12.20
  -1  -1  15   24.10    8.20
   1  -1 -15   38.40    9.40
  -1  -1  15   40.40   10.50
  -1   1  14   18.40   11.60
  -1   1  14   10.60   13.60
  -1   1  14   10.00   11.50
  -1   1  14   26.90   12.50
  -1   1  14   -6.10   10.30
  -1  -1  14   17.50   12.50
   1  -1 -14   20.90    7.40
  -1  -1  14   26.10    8.30
  -1  -1  14    5.70   11.60
  -1  -1  14   20.60   11.30
  -1  -1  14   14.60   11.40
   1  -1 -14   -0.30   10.40
  -1   1  13  153.48   21.20
  -1   1  13  150.98   19.30
  -1   1  13  159.18   18.50
   1   1 -13  155.98   14.50
  -1   1  13  147.69   22.30
  -1   1  13  184.28   20.00
  -1  -1  13  155.08   22.00
  -1  -1  13  135.79   20.70
  -1  -1  13  174.18   24.30
  -1  -1  13  126.29   16.70
   1  -1 -13  150.48   12.50
  -1  -1  13  170.18   22.40
  -1   1  12  100.29   13.00
   1   1 -12   89.79   10.00
  -1   1  12   83.89   14.90
  -1   1  12   84.89   17.10
  -1   1  12   73.79   15.00
  -1   1  12   67.29   15.40
  -1   1  12  106.69   20.90
  -1  -1  12   77.19   14.70
  -1  -1  12   91.99   12.10
  -1  -1  12   88.29   15.40
  -1  -1  12   77.29   20.70
  -1  -1  12   52.99   17.10
   1  -1 -12  100.99   11.10
  -1  -1  12   80.89   15.50
  -1   1  11  171.48   28.20
  -1   1  11  173.38   24.00
  -1   1  11  169.38   25.50
  -1   1  11  203.88   22.70
  -1   1  11  182.08   29.10
  -1   1  11  186.88   23.50
  -1  -1  11  201.48   26.40
  -1  -1  11  130.09   17.90
  -1  -1  11  190.48   25.90
  -1  -1  11  181.58   26.30
  -1  -1  11  192.58   29.00
  -1  -1  11  187.88   20.30
   1  -1 -11  183.68   11.60
  -1   1  10   22.10   15.30
  -1   1  10   39.10   15.20
  -1   1  10   53.09   17.00
  -1   1  10   20.80   15.20
  -1   1  10   29.50   10.30
  -1   1  10   28.30   13.80
  -1  -1  10   40.50   10.60
  -1  -1  10   37.40   15.00
  -1  -1  10   39.00   14.40
  -1  -1  10   38.80   12.10
   1  -1 -10   29.20    6.20
  -1  -1  10   33.20   18.00
  -1  -1  10   20.50   14.60
  -1   1   9   87.79   13.50
  -1   1   9  120.09   16.90
  -1   1   9   84.29   15.80
   1  -1  -9   88.19   11.50
  -1  -1   9  101.09   17.20
  -1  -1   9   81.49   10.30
  -1   1   8 1224.18   43.90
   1  -1  -8 1120.49   42.70
  -1  -1   8 1173.08   43.70
  -1   1   7   28.90    5.50
  -1  -1   7   37.40    4.40
  -1  -1   7   34.20    6.50
   1  -1  -7   17.30   10.20
  -1   1   6   10.70    4.60
  -1  -1   6   15.30    2.30
  -1  -1   6   13.50    4.80
  -1  -1   6   20.30    2.60
  -1   1   5   20.70    3.80
  -1  -1   5   17.30    2.20
  -1  -1   5   21.10    2.70
  -1  -1   5   14.50    3.60
  -1   1   4  222.18    9.50
  -1  -1   4  205.88    9.60
  -1  -1   4  217.28    7.80
  -1  -1   4  207.48    7.60
  -1   1   3  336.87   12.20
  -1  -1   3  323.97   12.20
  -1  -1   3  321.07   11.00
  -1  -1   3  336.27   11.20
  -1   1   2  749.03   23.70
  -1   1   2  747.23   23.70
   1   1  -2  707.73   23.30
  -1  -1   2  725.93   23.20
  -1  -1   2  747.43   23.20
  -1  -1   2  657.23   24.10
  -1   1   1  769.02   24.40
   1   1  -1  753.92   24.20
   1   1  -1  780.32   23.90
  -1  -1   1  760.02   24.10
  -1  -1   1  739.23   24.10
  -1  -1   1  766.82   24.20
  -1  -1   1  734.93   23.90
  -1   1   0  638.94   19.90
   1   1   0  605.74   19.70
   1   1   0  587.44   19.70
   1   1   0  654.03   19.70
  -1  -1   0  622.84   19.70
   1  -1   0  610.04   20.00
   1   1   1 1168.88   37.20
  -1   1  -1 1130.79   36.50
  -1   1  -1 1174.48   36.90
   1  -1   1 1187.28   37.00
   1  -1   1 1144.29   36.50
   1   1   2   21.60    1.60
   1   1   2   24.80    2.80
   1  -1   2   22.80    3.20
   1  -1   2   19.60    1.80
   1   1   3  817.32   26.40
   1   1   3  854.91   28.30
   1  -1   3  777.92   26.60
   1  -1   3  849.72   26.90
   1  -1   3  852.91   28.60
   1   1   4 3411.86  106.09
   1   1   4 3570.44  108.79
   1  -1   4 3355.06  106.59
   1  -1   4 3484.65  108.79
   1  -1   4 3050.99  106.29
   1   1   5    7.80    1.50
   1   1   5    5.40    3.30
   1  -1   5    6.60    1.60
   1  -1   5    9.90    1.90
   1  -1   5    9.40    3.70
   1   1   6    5.90    1.70
   1   1   6    2.30    5.60
  -1  -1  -6    4.50    3.90
   1  -1   6    4.10    2.00
   1  -1   6    6.60    4.40
   1   1   7  123.49   10.30
   1  -1   7  115.59    5.90
   1  -1   7  111.79   10.20
  -1  -1  -7   93.59    7.30
   1   1   8  310.97   17.70
   1  -1   8  304.27   17.50
  -1  -1  -8  298.87   12.60
   1  -1   8  294.67   11.80
   1   1   9  119.69   18.80
   1   1   9  116.09   14.50
   1   1   9   87.19   17.90
   1   1   9   52.39   29.10
   1   1   9   83.89   17.00
   1   1   9   86.29   17.50
  -1  -1  -9   84.89    7.50
   1  -1   9   92.69   17.00
   1  -1   9   79.19   18.20
   1  -1   9   84.59   14.10
   1  -1   9  101.29   17.80
   1  -1   9   82.59   16.00
   1  -1   9  106.49   13.80
   1   1  10  438.76   32.00
   1   1  10  424.26   30.80
   1   1  10  409.16   27.50
   1   1  10  423.96   29.00
   1   1  10  461.95   30.60
   1   1  10  432.96   26.40
   1  -1  10  418.66   30.70
   1  -1  10  389.16   32.00
   1  -1  10  420.86   26.40
   1  -1  10  413.06   26.50
  -1  -1 -10  419.96   16.80
   1  -1  10  438.26   28.70
   1  -1  10  402.86   29.50
   1   1  11  548.25   33.90
   1   1  11  553.84   33.90
  -1   1 -11  526.25   21.20
   1   1  11  532.35   28.90
   1   1  11  571.44   34.70
   1   1  11  542.25   34.20
   1   1  11  544.95   31.80
  -1  -1 -11  551.84   21.50
   1  -1  11  575.34   33.40
   1  -1  11  589.14   28.70
   1  -1  11  562.64   34.00
   1  -1  11  568.04   35.30
   1  -1  11  553.14   32.40
   1  -1  11  532.95   33.90
   1   1  12   30.10   14.40
   1   1  12   40.70   13.10
   1   1  12   24.90   10.30
  -1   1 -12   36.70    8.70
   1   1  12   30.00   12.10
   1   1  12   26.30   19.30
   1   1  12   31.10   13.10
   1  -1  12   38.50    9.40
   1  -1  12   23.60   19.70
   1  -1  12   45.50   14.30
   1  -1  12   38.70   13.50
   1  -1  12   15.70   12.80
   1  -1  12   35.20   13.90
  -1  -1 -12   32.10    7.20
   1   1  13  213.18   22.20
  -1   1 -13  237.28   15.90
   1   1  13  204.68   22.90
   1   1  13  232.18   17.30
   1   1  13  234.98   23.10
   1   1  13  206.38   21.70
  -1  -1 -13  225.08   14.10
  -1  -1 -13  210.98   19.00
   1  -1  13  212.98   22.80
   1  -1  13  252.47   23.70
   1  -1  13  218.08   22.20
   1  -1  13  240.88   23.90
   1  -1  13  219.38   16.60
   1   1  14   24.10   12.30
   1   1  14   25.60   11.00
   1   1  14   32.00    8.30
   1   1  14   31.70   10.90
   1   1  14   33.00   11.50
  -1  -1 -14   31.10    8.30
   1  -1  14   44.60   12.30
   1  -1  14   25.20   11.10
   1  -1  14   25.50   12.50
   1  -1  14   31.90   11.10
  -1  -1 -14   21.60    9.10
   1  -1  14   19.30    7.50
   1   1  15   48.50   11.30
   1   1  15   44.10   12.00
   1   1  15   38.40    7.90
   1   1  15   24.00    8.70
   1   1  15    3.90    9.50
  -1  -1 -15   28.10    9.60
   1  -1  15   20.90   11.80
   1  -1  15   31.60   10.10
   1  -1  15   31.60   11.40
   1  -1  15   26.10    7.20
  -1  -1 -15   47.80    9.70
   1  -1  15   29.30    8.20
   1   1  16    6.30    8.80
   1   1  16    7.60    8.80
   1   1  16    8.50    6.60
   1   1  16    2.50    7.20
   1   1  16   19.40    8.40
   1  -1  16   16.20    6.50
   1  -1  16   15.00    9.00
   1  -1  16   22.40    7.90
   1  -1  16    3.80    5.90
   1  -1  16    5.50    9.30
  -1   2  16  143.59   17.60
  -1   2  16  162.68   15.70
  -1   2  16  124.39   13.80
  -1   2  16   88.39   12.50
  -1  -2  16  116.59   13.60
   1  -2 -16  113.49   11.20
  -1  -2  16  155.38   20.60
  -1  -2  16  151.58   16.90
  -1  -2  16  117.39   12.80
  -1  -2  16  152.08   13.40
  -1   2  15   31.50   10.90
  -1   2  15   30.20   10.80
  -1   2  15   35.30   11.50
  -1   2  15   50.99    9.40
  -1  -2  15    8.30   12.90
   1  -2 -15   15.90    8.50
  -1  -2  15   43.20    7.90
  -1  -2  15   28.40    9.40
  -1  -2  15   22.40    8.30
   1  -2 -15   58.29    9.00
  -1  -2  15   44.40   11.80
  -1   2  14  158.08   18.90
  -1   2  14  155.68   20.40
  -1   2  14  170.18   20.70
  -1   2  14  134.89   21.20
  -1   2  14  161.38   22.30
  -1  -2  14  140.19   19.90
   1  -2 -14  134.99   14.00
  -1  -2  14  167.58   22.80
  -1  -2  14  160.58   20.40
  -1  -2  14  170.78   14.80
  -1  -2  14  140.19   20.40
   1  -2 -14  149.79   12.40
  -1   2  13   -8.20   11.40
  -1   2  13    3.30   11.70
  -1   2  13  -10.50   12.90
  -1   2  13    7.70   10.10
  -1   2  13    8.40   11.00
  -1  -2  13    6.00    8.00
  -1  -2  13   25.70   13.60
  -1  -2  13  -10.10   11.10
   1  -2 -13    1.20    9.60
  -1  -2  13   16.40   12.20
  -1  -2  13   -3.60   11.20
   1  -2 -13    6.60    6.60
  -1   2  12    3.00   12.90
  -1   2  12    2.40   13.70
  -1   2  12   26.00   20.30
  -1   2  12    4.00   12.70
  -1   2  12   21.60   11.90
  -1   2  12   -3.40   11.60
  -1  -2  12   11.00   13.30
   1  -2 -12   10.20    9.80
   1  -2 -12    2.90    5.90
  -1  -2  12    4.40   12.40
  -1  -2  12   10.00   15.00
  -1  -2  12    2.90   12.90
  -1  -2  12   -9.00   21.90
  -1  -2  12   -4.90    8.50
  -1   2  11   90.89   15.70
  -1   2  11  119.09   18.00
  -1   2  11   98.39   17.20
  -1   2  11  125.59   16.20
  -1   2  11  110.09   18.20
  -1   2  11  126.49   17.40
   1  -2 -11  117.49    9.40
  -1  -2  11  110.59   18.40
  -1  -2  11  110.69   16.60
   1  -2 -11  120.99   17.40
  -1  -2  11   86.99   20.10
  -1  -2  11  116.89   13.50
  -1  -2  11  122.09   18.30
  -1  -2  11  118.49   18.10
  -1   2  10  -28.00   14.10
  -1   2  10    3.50   13.50
  -1   2  10    0.10   14.20
  -1   2  10    5.00   10.10
  -1   2  10   -9.60   15.30
  -1   2  10   -5.80   14.50
  -1  -2  10   21.30   10.60
  -1  -2  10  -15.00   15.80
  -1  -2  10    7.50   10.90
  -1  -2  10   18.40   18.60
  -1  -2  10    6.70   15.30
  -1  -2  10  -12.00   14.00
   1  -2 -10    0.10    4.40
  -1   2   9   89.29   16.70
  -1   2   9   82.59   15.90
  -1   2   9   74.89   17.90
  -1   2   9   90.99   18.30
  -1   2   9  113.29   13.20
  -1  -2   9   76.39   18.50
   1  -2  -9   65.09    8.20
  -1  -2   9   35.40   18.20
  -1  -2   9   81.89   10.30
  -1   2   8   16.70    6.00
  -1  -2   8   16.90    3.10
  -1  -2   8   17.20    6.30
  -1  -2   8   11.70    3.40
  -1   2   7  153.08   10.80
  -1  -2   7  174.38    7.80
  -1  -2   7  147.69    6.90
   1  -2  -7  141.39   12.00
  -1  -2   7  162.78   11.80
  -1   2   6    1.70    4.00
  -1  -2   6   -0.20    1.70
  -1  -2   6    0.20    4.20
   1  -2  -6   -4.30    6.70
  -1  -2   6    3.70    1.70
  -1   2   5 1366.26   45.70
  -1  -2   5 1348.17   43.30
  -1  -2   5 1330.67   43.40
  -1  -2   5 1333.27   45.80
  -1   2   4  805.12   27.40
  -1  -2   4  778.52   25.90
  -1  -2   4  797.42   25.90
  -1  -2   4  794.72   27.70
  -1   2   3 1257.57   42.30
  -1   2   3 1384.36   42.50
  -1  -2   3 1314.37   42.50
  -1  -2   3 1269.27   41.40
   1  -2  -3 1249.38   40.90
  -1  -2   3 1301.57   41.50
  -1   2   2 3626.14  110.49
  -1  -2   2 3312.87  109.89
  -1  -2   2 3424.16  109.89
  -1  -2   2 3605.74  110.49
  -1   2   1 1740.23   52.79
   1   2  -1 1596.24   52.79
   1  -2  -1 1603.04   53.19
  -1  -2   1 1696.13   52.49
  -1   2   0   10.90    1.50
  -1  -2   0   10.60    1.10
   1  -2   0    8.30    1.20
  -1  -2   0    8.30    1.00
  -1  -2   0   12.30    1.60
   1   2   1  139.39    5.30
   1   2   1  126.49    4.70
  -1   2  -1  139.29    5.10
   1  -2   1  144.29    5.20
  -1   2  -2  300.67   10.40
   1   2   2  290.17    9.60
   1   2   2  311.67   11.10
   1  -2   2  309.37   11.80
   1  -2   2  305.97   10.50
   1  -2   2  296.17   10.00
   1   2   3  186.48    8.30
   1  -2   3  184.28    8.80
   1  -2   3  185.08    7.10
   1  -2   3  183.88    6.60
   1   2   4  494.85   18.40
   1  -2   4  479.05   16.50
   1  -2   4  462.45   16.10
   1  -2   4  501.05   18.90
   1   2   5  651.03   23.60
   1  -2   5  620.34   23.90
   1  -2   5  580.94   20.40
   1  -2   5  632.64   20.90
  -1  -2  -5  600.64   21.10
   1   2   6  640.04   24.50
   1  -2   6  584.14   20.60
  -1  -2  -6  589.74   21.00
   1  -2   6  625.64   20.90
   1   2   7   97.09    9.60
   1  -2   7   90.89    5.70
   1  -2   7   88.99   10.20
  -1  -2  -7   90.59    6.50
   1   2   8  383.76   19.90
  -1  -2  -8  383.86   15.10
   1  -2   8  390.46   19.90
   1  -2   8  387.76   14.50
   1   2   9   95.39   18.10
   1   2   9   87.79   17.10
   1   2   9  120.89   19.40
   1   2   9  103.19   17.10
   1   2   9   98.69   14.80
   1   2   9   94.79   17.20
   1  -2   9  106.49   16.40
   1  -2   9   90.89   14.40
  -1  -2  -9   86.19    7.40
   1  -2   9  108.99   18.40
   1  -2   9   91.09   17.60
   1  -2   9   89.39   14.90
   1  -2   9   81.79    7.20
   1  -2   9  120.99   14.40
   1   2  10  142.49   17.30
   1   2  10   80.39   12.90
   1   2  10   88.99   16.20
   1   2  10   86.19   16.80
   1   2  10  136.09   18.00
   1   2  10   82.39   16.90
   1  -2  10  110.69   18.60
   1  -2  10   98.89   13.20
   1  -2  10   85.69   15.40
   1  -2  10  115.39   18.30
  -1  -2 -10  100.79    8.00
   1  -2  10   86.09   16.00
  -1  -2 -10   87.09   11.90
   1  -2  10   87.49   16.70
   1   2  11    1.20   15.80
   1   2  11  -24.30   19.30
   1   2  11   24.10   12.70
   1   2  11   -8.00   13.90
   1  -2  11   -0.20   13.80
   1  -2  11    2.60   14.90
  -1  -2 -11    3.80    8.70
   1  -2  11   -6.20   16.60
   1  -2  11    1.00    9.80
  -1  -2 -11    1.90    4.90
   1   2  12  588.14   32.00
   1   2  12  610.04   33.50
   1   2  12  558.64   40.90
   1   2  12  589.24   29.00
   1   2  12  588.94   34.00
   1   2  12  604.54   33.50
   1  -2  12  543.55   43.40
   1  -2  12  631.64   33.60
  -1  -2 -12  579.94   26.50
   1  -2  12  589.54   32.80
  -1  -2 -12  629.54   23.80
   1  -2  12  593.44   27.20
   1  -2  12  581.44   32.40
   1  -2  12  591.94   34.00
   1   2  13   13.00   11.70
   1   2  13   -2.70    9.20
   1   2  13   15.20   11.30
   1   2  13    8.30   10.90
   1   2  13    8.70   12.20
  -1  -2 -13   15.40    8.70
   1  -2  13    1.80    7.30
  -1  -2 -13    9.80    6.70
   1  -2  13  -15.60   11.30
   1  -2  13   17.20   11.60
   1  -2  13    2.90   12.50
   1  -2  13    2.60   10.70
   1   2  14  247.88   21.40
   1   2  14  270.27   22.50
   1   2  14  286.47   21.50
   1   2  14  309.67   24.20
  -1  -2 -14  266.87   16.40
  -1  -2 -14  299.57   15.90
   1  -2  14  278.97   21.90
   1  -2  14  295.77   23.00
   1  -2  14  284.37   22.80
   1  -2  14  301.17   22.00
   1  -2  14  269.67   16.70
   1   2  15   -5.80   10.20
   1   2  15    9.90    8.00
   1   2  15   -1.40    9.90
   1   2  15    3.80    9.60
   1   2  15   -3.70    7.90
   1  -2  15   12.30    8.80
   1  -2  15   24.10   10.90
   1  -2  15   36.60   11.70
   1  -2  15    0.20    7.50
  -1  -2 -15   -5.30    8.20
   1  -2  15    5.40    6.10
   1   2  16    1.30    6.70
   1   2  16    3.90    9.00
   1   2  16   20.60    9.50
   1   2  16    6.40    8.50
   1   2  16   12.20    8.90
   1  -2  16   28.90    9.00
   1  -2  16   15.90    8.00
  -1  -2 -16   14.80    8.80
   1  -2  16   16.20    6.30
   1  -2  16   -5.50    9.50
   1  -2  16   10.70    5.70
  -1   3  16   13.10    8.90
  -1   3  16    4.90    9.60
  -1   3  16    9.30    8.30
  -1   3  16   12.00    7.20
  -1  -3  16   17.00    6.70
  -1  -3  16   10.90    9.60
  -1  -3  16    9.10    7.30
  -1  -3  16   40.10   14.30
   1  -3 -16   11.00    7.90
  -1  -3  16   18.60    7.10
  -1   3  15   16.80   11.30
  -1   3  15    7.70    7.80
  -1   3  15   14.00   10.90
  -1   3  15   11.70    9.40
   1  -3 -15   10.90    7.30
  -1  -3  15   -4.30    6.00
  -1  -3  15   13.90    9.20
  -1  -3  15    4.60   13.50
   1  -3 -15    8.00    7.80
  -1  -3  15   -6.60    7.50
  -1  -3  15   -6.80   11.30
  -1   3  14   68.79   13.60
  -1   3  14   49.50   11.70
  -1   3  14   54.09   12.40
  -1   3  14   69.79   14.20
   1  -3 -14   70.59   11.40
  -1  -3  14   83.49   12.20
  -1  -3  14   50.19   11.70
  -1  -3  14   59.69   20.60
   1  -3 -14   77.49   10.90
  -1  -3  14   74.89   13.20
  -1  -3  14   56.79   12.30
  -1   3  13   15.40   10.60
  -1   3  13   13.20   13.00
  -1   3  13   -3.70   12.50
  -1   3  13   -7.90   12.30
  -1   3  13    2.10   10.40
  -1  -3  13    2.00    7.50
  -1  -3  13   -2.70   11.00
   1  -3 -13   11.10    6.80
  -1  -3  13    7.60   12.00
  -1  -3  13   10.70   14.40
  -1  -3  13   14.70   11.80
   1  -3 -13    0.60    7.30
  -1   3  12   11.40   19.70
  -1   3  12    8.30   12.00
  -1   3  12    0.90   12.40
  -1   3  12   17.50   12.40
  -1   3  12    8.40   13.10
  -1   3  12   -4.80   12.70
  -1  -3  12   21.10   13.40
   1  -3 -12    9.50    5.90
  -1  -3  12  -14.20   15.30
  -1  -3  12    7.50   12.50
  -1  -3  12    8.20    8.10
   1  -3 -12   14.50    8.50
  -1  -3  12   12.20   13.50
  -1   3  11  116.99   16.90
  -1   3  11  142.89   17.30
  -1   3  11  112.99   20.20
  -1  -3  11  118.69   25.70
  -1  -3  11  138.89   17.20
   1  -3 -11  135.79   10.00
  -1  -3  11  151.88   20.70
  -1  -3  11  173.08   25.70
   1  -3 -11  139.79   14.70
  -1  -3  11  148.89   19.30
  -1  -3  11  131.29   18.60
  -1   3  10   18.80   15.60
  -1   3  10    6.20   13.80
  -1   3  10    8.20   14.50
  -1   3  10   -9.10   14.70
  -1   3  10   11.70   10.10
  -1   3  10    6.60   17.20
  -1  -3  10    3.10   15.90
  -1  -3  10    3.70   10.90
  -1  -3  10   -2.30   10.10
  -1  -3  10   29.80   19.00
   1  -3 -10   -0.10    4.30
  -1  -3  10    8.20   14.00
  -1  -3  10   -1.40   14.40
   1  -3 -10   -7.10    9.00
  -1   3   9  254.87   26.30
  -1   3   9  251.37   18.10
  -1   3   9  232.38   28.20
  -1   3   9  276.37   29.20
   1  -3  -9  265.07   19.40
   1  -3  -9  257.07   12.10
  -1  -3   9  276.57   12.30
  -1  -3   9  272.87   26.30
  -1  -3   9  285.17   18.90
  -1  -3   9  270.17   21.20
  -1  -3   9  237.78   30.30
  -1  -3   9  237.78   26.80
  -1   3   8 1295.97   47.00
   1  -3  -8 1189.38   46.80
  -1  -3   8 1287.07   41.50
  -1  -3   8 1254.97   46.60
  -1  -3   8 1305.77   42.10
   1  -3  -8 1217.28   42.40
  -1   3   7  638.94   25.80
   1  -3  -7  609.74   23.20
  -1  -3   7  619.64   26.10
  -1  -3   7  649.93   21.80
  -1  -3   7  640.24   22.00
  -1   3   6  413.36   17.80
  -1  -3   6  408.76   14.70
   1  -3  -6  420.36   16.50
  -1  -3   6  401.76   14.70
  -1  -3   6  410.86   18.20
  -1   3   5  109.29    7.60
  -1  -3   5  108.19    5.20
  -1  -3   5  100.89    8.20
   1  -3  -5  118.89    8.40
  -1  -3   5  109.39    5.30
  -1   3   4 1171.28   37.90
  -1  -3   4 1114.89   38.00
  -1  -3   4 1125.59   36.30
  -1  -3   4 1066.19   36.20
  -1   3   3 4193.28  132.59
   1  -3  -3 4183.28  131.09
  -1  -3   3 4046.50  131.49
  -1  -3   3 4304.97  132.69
  -1  -3   3 4132.49  131.59
  -1   3   2 1495.15   47.10
   1   3  -2 1508.25   45.80
  -1  -3   2 1438.26   46.30
   1  -3  -2 1384.76   46.30
  -1  -3   2 1442.46   46.40
   1   3  -1  172.18    5.80
  -1   3   1  171.88    6.70
   1  -3  -1  176.78    6.30
  -1  -3   1  172.48    5.80
  -1  -3   1  168.58    6.30
  -1   3   0  246.68    8.60
   1  -3   0  238.48    8.50
  -1  -3   0  238.58    8.20
  -1   3  -1   11.80    1.50
  -1  -3  -1   11.50    1.20
   1  -3   1   10.10    1.40
   1  -3   1   12.40    1.70
   1   3   2 4472.55  135.29
  -1   3  -2 4168.58  134.49
   1   3   2 4209.88  133.89
   1  -3   2 4443.36  135.99
   1  -3   2 4201.28  134.59
   1  -3   2 4116.69  134.19
   1   3   3  923.31   30.50
  -1   3  -3  878.41   29.30
   1  -3   3  917.21   31.30
   1  -3   3  887.31   29.50
   1  -3   3  894.31   29.00
   1   3   4  121.79    7.40
   1  -3   4  114.99    5.00
   1  -3   4  119.59    5.50
   1  -3   4  122.39    8.00
  -1  -3  -4  108.19    6.20
   1   3   5   47.00    6.90
   1  -3   5   47.50    3.90
   1  -3   5   51.49    7.50
  -1  -3  -5   47.60    4.90
   1  -3   5   53.99    3.50
   1   3   6  583.34   23.40
   1  -3   6  578.34   20.00
   1  -3   6  572.94   23.70
   1  -3   6  546.45   19.40
  -1  -3  -6  575.84   20.10
   1   3   7 1319.57   45.50
   1  -3   7 1177.18   41.30
   1  -3   7 1292.47   45.50
   1  -3   7 1261.87   41.00
  -1  -3  -7 1162.58   41.00
   1   3   8  102.79   11.60
  -1  -3  -8   94.89    6.90
   1  -3   8   93.19    6.40
  -1  -3  -8   95.79   10.10
   1  -3   8   99.39   12.00
   1   3   9  251.87   31.80
   1   3   9  240.08   26.60
   1   3   9  272.37   27.10
   1   3   9  263.87   25.90
   1   3   9  270.97   18.80
   1   3   9  211.48   29.20
   1  -3   9  264.47   11.70
   1  -3   9  265.87   26.30
   1  -3   9  251.37   18.00
   1  -3   9  256.67   26.50
  -1  -3  -9  245.78   16.70
  -1  -3  -9  249.48   11.50
   1  -3   9  247.98   20.80
   1  -3   9  244.38   27.20
   1  -3   9  220.38   28.50
   1   3  10  284.27   26.70
   1   3  10  259.37   23.90
   1   3  10  262.27   28.20
   1   3  10  243.58   26.90
   1   3  10  239.08   29.30
   1   3  10  290.47   27.60
  -1  -3 -10  280.57   12.70
  -1  -3 -10  273.77   17.00
   1  -3  10  268.67   19.40
   1  -3  10  272.47   26.70
   1  -3  10  232.38   25.70
   1  -3  10  262.27   28.90
   1  -3  10  256.37   23.10
   1  -3  10  253.37   26.40
   1   3  11   27.60   14.80
   1   3  11   25.20   13.60
   1   3  11    1.20   12.80
   1   3  11    8.40   12.70
   1   3  11  -16.70   24.30
  -1   3 -11   20.50   12.60
  -1  -3 -11    5.80    5.10
   1  -3  11    9.50   15.70
   1  -3  11    9.40    8.80
  -1  -3 -11    8.20    8.00
   1  -3  11    0.30   13.60
   1  -3  11    3.80   19.40
   1  -3  11   -3.00   12.80
   1  -3  11   35.90   19.50
   1   3  12    3.70   20.70
   1   3  12   20.30   13.00
   1   3  12   -4.70   13.40
   1   3  12    7.20   12.20
   1   3  12   10.30   10.90
   1   3  12   12.70   11.60
  -1  -3 -12   24.50    8.30
   1  -3  12   38.80   12.80
   1  -3  12   35.70   12.40
   1  -3  12  -21.80   21.90
   1  -3  12   12.60   13.40
   1  -3  12   15.50    8.30
  -1  -3 -12   21.60    6.70
   1  -3  12    7.70   12.30
   1   3  13   -0.80    9.60
   1   3  13    1.40   10.50
   1   3  13    2.60   12.20
   1   3  13    7.40   11.30
   1   3  13   10.90   12.60
   1  -3  13   -9.00   10.70
   1  -3  13  -13.60    6.90
  -1  -3 -13    4.70    6.40
   1  -3  13    4.80   12.10
  -1  -3 -13   -2.10    7.40
   1  -3  13  -10.50   10.70
   1  -3  13    7.50   11.70
   1   3  14  200.78   22.10
   1   3  14  208.28   16.00
   1   3  14  197.18   19.40
   1   3  14  174.98   19.40
   1   3  14  167.58   20.60
  -1  -3 -14  185.58   13.40
   1  -3  14  188.58   19.80
   1  -3  14  160.38   18.40
   1  -3  14  182.78   20.00
   1  -3  14  184.48   19.50
   1  -3  14  176.28   13.30
  -1  -3 -14  183.88   13.00
   1   3  15   17.30   10.00
   1   3  15   30.80   11.10
   1   3  15   21.90    8.70
   1   3  15   47.10    8.70
   1   3  15   26.30   10.40
   1  -3  15   31.30   11.60
   1  -3  15   34.10    6.70
   1  -3  15   17.60   11.80
   1  -3  15   41.30    8.10
   1  -3  15   55.89    9.80
  -1  -3 -15   29.80    7.60
  -1  -3 -15   38.90    8.60
   1   3  16   -8.20    8.60
   1   3  16   -1.60    9.00
   1   3  16    4.30    9.00
   1   3  16   -7.00    6.50
   1  -3  16    6.10    5.10
   1  -3  16    5.30    5.90
  -1  -3 -16    5.70    7.30
   1  -3  16   -9.90   11.10
   1  -3  16   19.70    9.10
   1  -3  16   25.40    7.50
  -1   4  16   12.10    8.50
  -1   4  16   33.20    8.40
  -1   4  16   25.30    9.60
  -1   4  16   16.10    7.20
  -1  -4  16   26.20    6.60
  -1  -4  16   20.00   11.60
   1  -4 -16    7.30    6.80
  -1  -4  16   31.40    7.50
  -1   4  15   85.09   13.50
  -1   4  15   87.49   12.00
  -1   4  15   66.19   11.60
  -1   4  15   84.49   13.50
  -1  -4  15   93.39   14.40
  -1  -4  15   84.49   13.10
  -1  -4  15   63.69   15.50
   1  -4 -15   87.99   10.50
  -1  -4  15   71.99   14.10
  -1  -4  15  102.89   10.50
   1  -4 -15   72.59    9.30
  -1   4  14  352.76   25.10
  -1   4  14  376.06   26.00
  -1   4  14  379.46   23.10
  -1   4  14  364.46   24.00
  -1  -4  14  356.76   23.40
   1  -4 -14  389.56   17.50
  -1  -4  14  374.86   25.40
  -1  -4  14  382.66   29.10
  -1  -4  14  347.67   38.30
   1  -4 -14  369.66   17.70
  -1  -4  14  321.47   24.80
  -1   4  13   10.20   12.30
  -1   4  13   27.90   12.10
  -1   4  13   17.40   10.40
  -1   4  13   25.80   12.60
  -1  -4  13   44.40   12.80
  -1  -4  13   11.70   14.40
  -1  -4  13   24.20   12.30
   1  -4 -13   31.10    7.20
  -1  -4  13   30.30    8.20
   1  -4 -13   28.10    7.20
  -1  -4  13   33.50   11.80
  -1   4  12  611.84   33.50
  -1   4  12  572.54   33.20
  -1   4  12  594.94   32.00
  -1   4  12  597.74   33.90
  -1   4  12  575.14   44.70
  -1  -4  12  584.84   36.90
  -1  -4  12  607.34   33.50
   1  -4 -12  626.14   23.90
   1  -4 -12  581.94   25.70
  -1  -4  12  590.04   33.40
  -1  -4  12  590.34   26.10
  -1  -4  12  596.54   32.50
  -1   4  11   25.30   14.70
  -1   4  11   12.20   13.10
  -1   4  11   31.80   14.30
  -1   4  11    5.30   13.80
  -1   4  11   -2.20   12.30
   1  -4 -11   11.90    7.30
  -1  -4  11   -2.00    8.90
   1  -4 -11    7.90    7.70
  -1  -4  11   -1.30   13.20
  -1  -4  11   33.30   18.30
  -1  -4  11   16.60   13.60
  -1   4  10   49.30   14.00
  -1   4  10   74.39   15.80
  -1   4  10   63.49   15.40
  -1   4  10   63.09   16.20
  -1   4  10   65.79   15.10
  -1  -4  10   96.39   19.10
   1  -4 -10   68.49    7.80
  -1  -4  10   72.69   16.70
  -1  -4  10   50.49   13.20
  -1  -4  10   59.69   10.90
  -1  -4  10   63.09   15.40
  -1  -4  10  108.09   21.40
   1  -4 -10   63.39    9.00
  -1   4   9   35.70   14.10
  -1   4   9   71.39   15.30
  -1   4   9   42.90   14.40
  -1   4   9   49.20    8.90
  -1  -4   9   46.10    5.80
   1  -4  -9   47.50    5.60
  -1  -4   9   46.70   10.70
  -1  -4   9   55.29    9.70
  -1  -4   9   62.89   16.50
  -1  -4   9   49.00   15.40
   1  -4  -9   47.60    8.80
  -1  -4   9   30.50   32.00
  -1  -4   9   46.90    6.40
  -1  -4   9   26.00   19.30
  -1   4   8    4.50    6.00
  -1  -4   8    1.20    3.40
   1  -4  -8   10.80    3.60
   1  -4  -8    1.60    7.20
  -1  -4   8    3.90    3.10
  -1  -4   8   -6.60    6.70
  -1   4   7   19.10    5.20
  -1  -4   7   18.50    3.10
   1  -4  -7   20.30    4.00
   1  -4  -7   28.20    8.30
  -1  -4   7   19.10    5.90
  -1  -4   7   16.80    3.10
  -1   4   6   47.40    7.00
   1  -4  -6   46.80    6.00
  -1  -4   6   43.10    4.10
  -1  -4   6   39.10    6.50
  -1  -4   6   46.20    4.20
  -1   4   5  597.44   22.30
   1   4  -5  591.84   19.70
  -1  -4   5  578.84   20.00
  -1  -4   5  584.44   22.50
  -1  -4   5  579.84   19.80
   1  -4  -5  551.54   20.70
   1   4  -4   46.70    3.50
  -1   4   4   58.79    5.30
   1  -4  -4   46.90    5.50
  -1  -4   4   56.89    3.50
  -1  -4   4   53.49    3.70
  -1  -4   4   58.09    6.30
  -1   4   3  107.69    6.20
  -1  -4   3  103.89    4.60
  -1  -4   3   96.29    4.80
  -1   4   2  519.75   17.70
   1   4  -2  496.15   16.20
  -1  -4   2  511.55   16.90
   1  -4  -2  502.25   16.50
  -1  -4   2  480.15   16.90
   1   4  -1  514.05   16.60
  -1   4   1  503.85   17.40
   1  -4  -1  506.25   16.80
  -1  -4   1  492.05   16.60
  -1  -4   1  517.25   16.90
  -1  -4   1  509.25   16.90
  -1   4   0  342.37   11.70
   1   4   0  331.47   11.50
  -1  -4   0  319.87   11.40
   1  -4   0  337.77   11.60
  -1  -4   0  329.57   11.30
  -1   4  -1   41.10    2.90
  -1  -4  -1   43.30    2.20
   1  -4   1   36.50    2.90
   1  -4   1   36.90    2.40
  -1   4  -2 1523.75   48.50
   1   4   2 1555.74   49.30
   1  -4   2 1453.75   48.20
   1  -4   2 1520.65   48.80
   1   4   3 1238.08   38.80
  -1   4  -3 1158.78   37.40
   1  -4   3 1141.59   37.10
   1  -4   3 1161.48   39.30
   1  -4   3 1151.38   37.60
  -1  -4  -3 1061.99   37.60
  -1   4  -4  434.56   15.30
   1   4   4  437.16   17.20
   1  -4   4  434.66   15.50
  -1  -4  -4  423.06   15.70
   1  -4   4  434.56   14.90
   1  -4   4  441.56   18.00
   1   4   5  298.17   13.60
  -1   4  -5  260.77   10.80
   1  -4   5  273.27   14.00
   1  -4   5  274.47   10.80
  -1  -4  -5  274.17   11.10
   1  -4   5  272.17   10.20
  -1   4  -6   19.50    3.60
   1   4   6   22.90    4.70
   1  -4   6   24.30    5.50
  -1  -4  -6   19.60    3.60
   1  -4   6   26.00    3.80
   1  -4   6   20.30    3.30
   1   4   7    7.10    4.80
  -1   4  -7   15.70    4.20
   1  -4   7   17.70    3.20
  -1  -4  -7   11.90    3.40
   1  -4   7   12.60    5.50
   1  -4   7   12.80    3.20
  -1  -4  -7   11.30    6.60
   1   4   8   22.20    7.00
  -1   4  -8   31.00    5.80
  -1  -4  -8   21.60    4.00
   1  -4   8   30.20    4.20
   1  -4   8   21.90    4.40
  -1  -4  -8   18.70    6.90
   1  -4   8   19.90    6.80
   1   4   9   22.70   15.50
   1   4   9    7.50   18.10
   1   4   9   42.20   16.10
   1   4   9   28.70   13.90
  -1   4  -9   18.20    7.20
   1   4   9   22.80    8.70
   1   4   9   34.10   15.60
  -1  -4  -9   12.40    3.90
   1  -4   9   17.90    9.10
   1  -4   9   28.90   17.40
   1  -4   9   18.20    4.70
   1  -4   9   40.80   16.80
   1  -4   9   31.30    9.80
   1  -4   9    7.50   14.10
  -1  -4  -9   19.50    7.20
   1  -4   9   19.20   13.20
  -1   4 -10    5.90   10.10
   1   4  10   -6.00   12.90
   1   4  10    3.90   11.80
   1   4  10   11.00   17.10
   1   4  10    8.30   15.10
   1   4  10   29.30   14.40
   1   4  10  -15.40   13.60
   1  -4  10   -2.10   14.00
  -1  -4 -10    0.30    6.70
   1  -4  10    0.70   14.10
   1  -4  10    1.70    9.10
   1  -4  10  -21.10   15.80
   1  -4  10    3.00   14.10
   1  -4  10   -8.30    6.30
  -1  -4 -10   -2.50    4.00
   1   4  11  201.88   23.70
   1   4  11  226.48   25.80
   1   4  11  184.18   28.20
   1   4  11  250.67   25.60
   1   4  11  213.28   27.20
   1   4  11  234.68   25.10
   1  -4  11  198.08   30.50
  -1  -4 -11  241.48   12.70
   1  -4  11  215.38   23.90
   1  -4  11  227.38   18.90
   1  -4  11  226.38   25.50
  -1  -4 -11  228.48   15.00
   1  -4  11  234.78   25.10
   1  -4  11  249.58   28.90
   1   4  12   28.30   12.30
   1   4  12    9.50   12.50
   1   4  12   31.70   23.20
   1   4  12   37.10   11.60
   1   4  12   34.80   14.60
   1   4  12   47.40   12.80
   1  -4  12   10.20   11.40
   1  -4  12   44.00   13.80
   1  -4  12   12.80   27.30
  -1  -4 -12   30.10    6.50
  -1  -4 -12   25.80    7.90
   1  -4  12   22.00   12.20
   1  -4  12   31.10    8.20
   1  -4  12   11.00   12.40
   1   4  13   13.30   12.50
   1   4  13   -9.60   11.30
   1   4  13   21.40   11.70
   1   4  13   -2.10   13.10
   1   4  13   16.80   10.20
   1  -4  13    0.20    6.80
  -1  -4 -13   19.70    6.40
   1  -4  13   10.80   10.90
   1  -4  13    8.50   11.50
   1  -4  13   16.40   11.60
   1  -4  13   20.70   12.80
  -1  -4 -13    4.60    6.60
   1   4  14    1.60    8.60
   1   4  14   18.40   11.60
   1   4  14    6.10   10.60
   1   4  14   28.50   12.80
   1  -4  14    8.60   11.40
  -1  -4 -14   32.30    7.00
   1  -4  14   12.20   12.60
   1  -4  14   13.20   12.40
  -1  -4 -14    9.90    6.20
   1  -4  14   24.00   10.50
   1  -4  14   21.40   10.40
   1   4  15   68.79    9.30
   1   4  15   83.79   12.20
   1   4  15   81.19   12.20
   1   4  15   68.09   10.30
   1   4  15   77.19   11.90
   1  -4  15   82.29   12.80
  -1  -4 -15   79.99   11.00
   1  -4  15   90.39   12.60
   1  -4  15   61.79    9.80
  -1  -4 -15   82.79    9.40
   1  -4  15   75.69   12.70
   1  -4  15   78.19   10.70
   1   4  16  -13.20    6.40
   1   4  16    2.00   11.10
   1   4  16    1.50    9.90
   1   4  16    0.80    8.10
  -1  -4 -16   -4.00    6.50
   1  -4  16    3.60    5.90
   1  -4  16   15.20    6.00
   1  -4  16   -3.50    6.70
   1  -4  16   16.50   10.50
   1  -4  16  -13.50    9.40
  -1   5  16   17.10    8.20
  -1   5  16    9.30    9.20
  -1   5  16    9.20    8.30
  -1   5  16    3.10    6.90
  -1  -5  16   16.80    7.00
   1  -5 -16   10.30    6.10
  -1  -5  16   -9.30    8.10
  -1   5  15    3.20    7.00
  -1   5  15    9.70    9.80
  -1   5  15   19.00   10.50
  -1   5  15   24.00   10.30
  -1  -5  15   16.00    6.00
   1  -5 -15   23.00    8.10
   1  -5 -15   33.60    6.10
  -1  -5  15   14.90    8.60
  -1  -5  15   26.00   13.10
  -1  -5  15   13.90    7.70
  -1   5  14   30.00   17.40
  -1   5  14   25.60   10.70
  -1   5  14   19.90   16.50
  -1  -5  14   45.80   14.70
  -1  -5  14    0.50   15.10
  -1  -5  14   20.10    9.30
  -1  -5  14   23.50    6.30
  -1  -5  14    7.20   15.90
   1  -5 -14   25.70    7.00
  -1   5  13   16.10   12.10
  -1   5  13   24.70   12.10
  -1   5  13   22.80   12.60
  -1   5  13   41.50   11.30
  -1  -5  13   33.90   12.80
   1  -5 -13   40.20    6.90
  -1  -5  13   37.00   14.70
  -1  -5  13   54.29   16.60
  -1  -5  13   44.50    8.20
   1  -5 -13   40.70    7.30
  -1  -5  13   18.20   11.20
  -1   5  12   79.09   15.10
  -1   5  12  116.39   15.70
  -1   5  12   86.29   14.70
  -1   5  12   94.39   14.00
  -1  -5  12  120.59   13.70
   1  -5 -12  108.79   10.70
  -1  -5  12  133.89   18.90
   1  -5 -12   82.29   10.00
  -1  -5  12   71.49   14.10
  -1  -5  12  108.79   14.50
   1  -5 -12  107.29   14.10
  -1  -5  12  108.09   16.80
  -1   5  11  251.77   29.20
  -1   5  11  290.47   26.70
  -1   5  11  277.07   24.10
  -1   5  11  293.27   27.50
  -1   5  11  223.78   25.00
  -1  -5  11  273.67   34.20
   1  -5 -11  279.17   16.40
  -1  -5  11  238.88   26.80
   1  -5 -11  283.87   24.40
  -1  -5  11  287.67   29.30
  -1  -5  11  227.88   37.80
  -1  -5  11  305.07   26.80
  -1  -5  11  292.87   18.80
   1  -5 -11  303.57   14.50
  -1   5  10   12.20   14.70
  -1   5  10    1.30   14.00
  -1   5  10   -0.70   11.50
  -1   5  10   19.50   13.70
  -1  -5  10    3.30   13.90
  -1  -5  10    4.90   14.50
  -1  -5  10  -22.10   16.70
   1  -5 -10    4.30   12.70
   1  -5 -10    9.50    6.50
   1  -5 -10   -1.10    4.20
  -1  -5  10   -3.40   20.50
  -1  -5  10    3.80   14.50
  -1  -5  10   -7.90    8.70
  -1   5   9   12.20   14.10
  -1   5   9    6.50   13.20
  -1   5   9   11.30   12.20
  -1   5   9   33.00    8.80
  -1  -5   9   23.30    5.30
   1  -5  -9   15.10    4.20
  -1  -5   9   19.20    9.40
  -1  -5   9   26.80   14.60
   1  -5  -9   21.50   13.20
  -1  -5   9   23.70    4.50
  -1  -5   9   16.20   14.90
  -1  -5   9    7.90   10.60
  -1  -5   9   39.00   22.80
  -1  -5   9    8.60   19.40
   1  -5  -9   15.60    6.70
  -1   5   8  673.63   29.30
  -1  -5   8  682.73   24.60
   1  -5  -8  681.43   27.00
  -1  -5   8  714.13   24.30
   1  -5  -8  660.03   24.70
  -1  -5   8  671.13   29.40
  -1  -5   8  685.23   34.80
  -1   5   7   19.50   14.40
  -1   5   7   11.20    5.40
   1   5  -7   13.60    5.00
  -1  -5   7    2.20    6.10
   1  -5  -7    8.00    3.40
  -1  -5   7   15.10    3.50
  -1  -5   7    8.00    2.90
   1  -5  -7   10.70    6.20
  -1   5   6 2074.89   68.09
   1   5  -6 1932.91   64.49
   1  -5  -6 1988.60   66.99
  -1  -5   6 2031.00   64.89
  -1  -5   6 1953.60   70.59
  -1  -5   6 2046.20   64.99
   1   5  -5  268.37   10.40
  -1   5   5  283.57   13.20
   1  -5  -5  281.77   11.60
  -1  -5   5  278.87   13.80
  -1  -5   5  283.37   10.80
  -1  -5   5  244.18   12.80
  -1   5   4   31.90    5.30
   1   5  -4   28.10    2.80
   1  -5  -4   33.30    4.20
  -1  -5   4   21.90    3.20
  -1  -5   4   34.10    3.40
  -1   5   3   27.30    3.70
   1  -5  -3   25.60    3.70
   1  -5  -3   20.70    2.30
  -1  -5   3   33.90    3.20
  -1   5   2 1857.71   59.49
  -1  -5   2 1818.62   58.49
   1  -5  -2 1847.32   58.09
  -1  -5   2 1787.12   58.49
  -1   5   1    3.30    1.90
   1   5  -1    0.90    1.80
   1  -5  -1    2.60    1.40
  -1  -5   1    2.20    1.40
  -1  -5   1    0.50    1.20
  -1   5   0  480.55   16.90
   1   5   0  493.95   16.80
  -1  -5   0  498.05   16.40
   1  -5   0  489.65   16.70
  -1  -5   0  487.35   16.60
  -1   5  -1  354.56   12.60
   1  -5   1  349.77   12.30
  -1  -5  -1  357.46   12.00
   1  -5   1  359.16   12.70
  -1   5  -2 1014.00   32.80
  -1  -5  -2  979.50   31.90
   1  -5   2 1012.50   33.00
   1  -5   2  997.00   32.60
   1   5   3   74.79    5.80
  -1   5  -3   70.79    4.30
   1  -5   3   65.79    4.40
  -1  -5  -3   60.79    5.30
   1  -5   3   68.59    3.90
   1   5   4   21.70    4.20
  -1   5  -4   27.60    3.70
  -1  -5  -4   29.10    3.70
   1  -5   4   25.30    3.20
   1  -5   4   25.60    3.70
   1   5   5 1871.71   58.79
  -1   5  -5 1708.83   55.79
   1  -5   5 1548.15   60.09
   1  -5   5 1714.73   55.39
  -1  -5  -5 1698.73   55.99
   1  -5   5 1757.72   56.09
   1   5   6  366.06   23.80
   1   5   6  403.86   17.80
  -1   5  -6  361.76   14.90
  -1  -5  -6  380.96   17.00
   1  -5   6  377.96   14.90
   1  -5   6  393.86   14.70
  -1  -5  -6  383.56   14.80
   1  -5   6  373.06   18.20
   1   5   7    3.40   12.50
   1   5   7    3.30    5.40
  -1   5  -7   -5.90    4.50
  -1  -5  -7    2.40    5.50
   1  -5   7    2.10    3.10
  -1  -5  -7    1.40    3.10
   1  -5   7   -0.50    3.00
   1  -5   7    8.30    6.20
  -1   5  -8  539.05   20.90
   1   5   8  499.55   25.00
   1  -5   8  497.85   19.20
   1  -5   8  478.35   19.10
   1  -5   8  526.85   25.10
   1  -5   8  495.05   32.70
  -1  -5  -8  518.35   21.60
   1  -5   8  493.75   33.00
   1  -5   8  488.45   26.20
  -1  -5  -8  500.35   19.10
   1   5   9  368.76   32.30
   1   5   9  378.96   28.40
   1   5   9  377.26   29.60
   1   5   9  391.36   24.20
   1   5   9  405.66   37.10
   1   5   9  403.76   29.70
  -1   5  -9  422.16   20.30
   1  -5   9  386.16   29.20
   1  -5   9  381.46   23.00
   1  -5   9  366.56   33.30
  -1  -5  -9  383.16   26.40
   1  -5   9  399.26   29.70
   1  -5   9  382.76   31.80
   1  -5   9  421.76   24.20
  -1  -5  -9  392.36   16.30
   1  -5   9  404.66   16.50
  -1  -5  -9  383.36   19.00
   1  -5   9  372.06   17.10
   1   5  10    7.40   11.70
   1   5  10   -4.70   14.30
   1   5  10   -7.00   14.70
   1   5  10    2.20   13.80
   1   5  10    8.10   14.50
   1   5  10    0.10   17.00
  -1  -5 -10    5.80    4.50
   1  -5  10    5.20   13.40
   1  -5  10   31.20   16.40
   1  -5  10   -1.70    7.70
  -1  -5 -10  -10.50   12.50
   1  -5  10    0.50   15.60
  -1  -5 -10   10.50    6.10
   1  -5  10   21.40   13.50
   1  -5  10   -0.40   13.10
   1  -5  10   12.90    8.80
   1   5  11   49.60   13.70
   1   5  11   51.69   13.70
   1   5  11   29.50   16.30
   1   5  11   21.50   16.70
   1   5  11   44.40   15.50
   1   5  11   47.00   13.80
   1  -5  11   39.80   13.80
   1  -5  11   25.20   14.40
  -1  -5 -11   50.99    7.00
   1  -5  11   51.59   14.60
  -1  -5 -11   56.49    7.90
   1  -5  11   67.89   14.10
  -1  -5 -11   45.00   12.50
   1  -5  11   67.89   10.10
   1  -5  11   42.80   18.60
   1   5  12   40.70   12.20
   1   5  12   31.50   14.30
   1   5  12   20.30   12.40
   1   5  12   17.40   11.80
   1   5  12   45.60   13.10
  -1  -5 -12   68.09   12.70
   1  -5  12   45.20   13.30
   1  -5  12   36.40    8.30
  -1  -5 -12   49.30    8.20
   1  -5  12   63.39   15.30
   1  -5  12   71.19   14.00
   1  -5  12   41.00   12.40
  -1  -5 -12   42.60    6.90
   1   5  13    9.30   11.30
   1   5  13   23.90   11.40
   1   5  13   11.20   11.00
   1   5  13   25.20   14.20
   1   5  13   26.00   12.30
   1  -5  13   23.80   13.20
  -1  -5 -13   14.50    5.90
   1  -5  13   25.00    7.40
  -1  -5 -13   25.80    6.90
   1  -5  13    6.80   10.60
   1  -5  13   39.40   13.80
   1  -5  13   21.80   10.40
   1   5  14   10.60   12.10
   1   5  14   23.70   11.90
   1   5  14   26.10   13.60
   1   5  14    9.60    8.70
   1   5  14   16.10    9.70
   1  -5  14   29.60   12.50
   1  -5  14   26.00    7.00
  -1  -5 -14   23.00    6.90
   1  -5  14   29.00    9.30
  -1  -5 -14   23.80    6.10
   1  -5  14   20.20   10.80
   1  -5  14   25.60   12.30
   1   5  15   -2.30   10.40
   1   5  15   -9.60    9.30
   1   5  15    8.40    7.20
   1   5  15    3.50   10.80
   1  -5  15   10.70   11.10
   1  -5  15   17.90   10.80
  -1  -5 -15    8.80    7.60
   1  -5  15    0.90    4.90
   1  -5  15   -2.80    8.00
   1  -5  15   10.30    6.90
  -1   6  15  249.18   20.50
  -1   6  15  258.67   19.90
  -1   6  15  263.47   20.00
  -1   6  15  268.67   16.40
  -1  -6  15  257.17   12.90
   1  -6 -15  285.37   16.30
  -1  -6  15  267.77   15.40
  -1  -6  15  287.67   17.80
  -1   6  14   84.79   13.20
  -1   6  14   83.49   13.60
  -1   6  14   77.89   13.70
  -1   6  14   93.89   14.90
  -1  -6  14   89.79   10.90
   1  -6 -14   96.99   15.50
   1  -6 -14   90.29    9.70
  -1  -6  14   92.69   12.80
   1  -6 -14   79.79   10.90
  -1  -6  14   98.79   10.30
  -1  -6  14   88.19   18.00
  -1   6  13   39.80   11.30
  -1   6  13   25.90   11.40
  -1   6  13   46.40   12.20
  -1   6  13   24.10   11.90
   1  -6 -13   39.40    6.50
  -1  -6  13   28.90   10.90
  -1  -6  13   34.90    7.20
   1  -6 -13   44.50   11.10
  -1  -6  13   32.30   12.30
  -1  -6  13   33.00   17.10
  -1   6  12  153.78   21.40
  -1   6  12  121.99   15.60
  -1   6  12  115.99   16.60
  -1   6  12  130.79   16.40
  -1  -6  12  118.49   13.70
   1  -6 -12  118.89   18.20
  -1  -6  12  141.29   21.00
   1  -6 -12  141.39   12.50
  -1  -6  12  125.09   19.30
  -1  -6  12  124.09   15.70
  -1  -6  12  145.79   20.20
   1  -6 -12  145.89   11.10
  -1   6  11  -18.60   11.70
  -1   6  11   23.50   16.60
  -1   6  11   12.40   12.90
  -1   6  11   23.60   12.30
  -1   6  11   -2.70   12.90
  -1  -6  11  -26.70   18.20
   1  -6 -11    1.30    6.20
  -1  -6  11  -24.00   11.30
   1  -6 -11    2.40    5.30
  -1  -6  11    3.50    7.50
   1  -6 -11   16.50   10.60
  -1  -6  11   16.70   16.70
  -1  -6  11  -23.80   12.40
  -1   6  10   36.60   14.10
  -1   6  10   33.80   14.40
  -1   6  10   27.20   12.20
  -1   6  10    8.60   14.50
  -1  -6  10   24.80   19.30
  -1  -6  10    9.30    7.10
   1  -6 -10   33.30   12.00
   1  -6 -10   26.40    6.70
  -1  -6  10   21.70    9.00
  -1  -6  10   14.20   13.50
  -1  -6  10   23.60   14.60
  -1  -6  10   28.90   21.30
   1  -6 -10   24.50    5.30
  -1   6   9   67.09   14.70
  -1   6   9   26.70   10.20
  -1   6   9   36.10   13.10
   1  -6  -9   38.10    5.60
  -1  -6   9   49.70    7.50
   1  -6  -9   43.60    7.10
  -1  -6   9   55.29   15.50
  -1  -6   9   59.09    9.50
  -1  -6   9   54.49   15.30
  -1  -6   9   51.39    6.70
   1  -6  -9   37.00   11.40
  -1   6   8  -30.70   14.90
  -1   6   8   -0.20    7.40
  -1   6   8    5.30   15.00
  -1  -6   8    4.70   15.00
  -1  -6   8   24.30   15.20
  -1  -6   8   -6.00    8.60
  -1  -6   8    3.80    4.20
  -1  -6   8   -1.30    3.50
   1  -6  -8    6.90   11.80
   1  -6  -8    2.70    7.50
   1  -6  -8   -2.10    3.60
  -1   6   7   31.90   13.70
  -1   6   7   27.30    6.20
  -1  -6   7   31.60    4.30
  -1  -6   7   40.10    5.10
   1  -6  -7   31.80    6.70
   1  -6  -7   35.70    4.60
  -1   6   6    7.10    4.20
  -1   6   6   11.10   11.30
   1  -6  -6    1.60    5.70
   1  -6  -6    7.20    3.40
  -1  -6   6    1.30    2.60
  -1  -6   6    5.20    2.90
   1   6  -5    5.30    3.40
  -1   6   5    0.10    3.10
   1  -6  -5   -1.20    3.10
   1  -6  -5    4.70    5.80
  -1  -6   5    4.10    2.50
  -1  -6   5    0.60    2.20
   1   6  -4  865.31   28.20
  -1   6   4  914.51   31.10
  -1  -6   4  809.72   29.90
   1  -6  -4  875.71   29.70
  -1  -6   4  861.91   29.20
  -1   6   3   -0.20    3.00
   1   6  -3   -3.40    2.20
  -1   6   3   -6.70    5.00
   1  -6  -3    5.90    3.10
   1  -6  -3    1.90    1.70
  -1  -6   3    0.00    1.60
  -1  -6   3    2.90    2.00
   1   6  -2   39.30    5.70
  -1   6   2   48.10    6.60
  -1   6   2   40.20    4.90
   1   6  -2   44.40    3.90
   1  -6  -2   40.10    5.90
  -1  -6   2   45.30    3.40
   1  -6  -2   41.10    3.10
  -1  -6   2   44.20    3.60
   1   6  -1  169.48    7.20
   1   6  -1  166.58    8.30
  -1   6   1  169.08    8.80
  -1   6   1  166.18    7.80
  -1  -6   1  164.58    6.80
  -1  -6   1  156.78    6.80
   1  -6  -1  166.58    6.80
  -1   6   0  790.22   26.30
   1   6   0  758.22   25.60
  -1   6   0  768.92   25.80
   1   6   0  756.82   26.40
  -1  -6   0  733.83   25.30
  -1  -6   0  762.72   25.10
   1  -6   0  766.12   25.40
  -1   6  -1 1993.80   64.69
  -1   6  -1 2073.79   64.99
   1   6   1 1998.90   65.49
   1  -6   1 1981.00   64.59
  -1  -6  -1 2005.80   63.99
   1  -6   1 2016.20   64.39
  -1   6  -2    7.30    2.30
  -1   6  -2    5.40    3.40
   1   6   2   -0.90    4.20
   1  -6   2    8.60    2.30
  -1  -6  -2    7.80    1.50
  -1  -6  -2    1.70    3.50
   1  -6   2    6.90    1.70
   1   6   3    2.00    5.60
  -1   6  -3    2.20    2.30
   1   6   3    0.00    3.00
   1  -6   3    1.00    1.70
  -1  -6  -3    1.00    3.20
   1  -6   3   -0.30    2.30
  -1   6  -4   36.00    4.50
   1   6   4   22.10    4.70
   1  -6   4   25.70    4.00
  -1  -6  -4   21.90    3.70
   1  -6   4   29.50    3.60
   1   6   5  116.39    9.20
  -1   6  -5  121.29    7.30
   1   6   5  119.79   16.80
   1  -6   5  108.69    6.50
  -1  -6  -5  112.69   10.10
  -1  -6  -5  107.79    8.00
   1   6   6    5.30   10.70
   1   6   6   -9.70    5.00
  -1   6  -6    6.70    4.30
  -1  -6  -6   17.80    5.70
  -1  -6  -6    2.90    3.20
   1  -6   6    3.10    3.00
   1  -6   6    9.50    3.10
   1   6   7  143.99   13.10
   1   6   7  175.68   21.60
  -1   6  -7  177.38   11.20
   1  -6   7  182.88    9.40
   1  -6   7  180.68    9.50
  -1  -6  -7  176.88    9.40
  -1  -6  -7  173.88   12.40
   1   6   8   55.99    9.30
   1   6   8   58.09   17.30
  -1   6  -8   64.39    8.70
   1   6   8   49.99   18.10
   1  -6   8   54.59    7.10
   1  -6   8   49.70   10.40
  -1  -6  -8   40.70    6.30
  -1  -6  -8   52.59    7.50
   1  -6   8   62.79   18.90
   1  -6   8   42.50   15.10
   1  -6   8   45.00    6.10
  -1  -6  -8   63.19   11.40
   1  -6   8   54.69   14.80
   1   6   9   20.10   11.20
   1   6   9   -5.80   16.80
   1   6   9   12.20   19.50
   1   6   9   16.90   11.60
   1   6   9   16.70   16.30
   1   6   9   -2.60   13.30
   1  -6   9   11.00    6.80
  -1  -6  -9    7.70    5.60
   1  -6   9    8.60   13.30
  -1  -6  -9   34.50   11.10
   1  -6   9   14.20    8.90
  -1  -6  -9    9.70    4.20
   1  -6   9   -2.80   17.80
   1  -6   9    3.60   13.40
   1  -6   9   12.70    5.40
   1  -6   9   -5.20   16.80
   1   6  10   44.50   13.90
   1   6  10   51.09   17.00
   1   6  10   65.79   16.80
   1   6  10   83.79   16.20
   1   6  10  106.19   21.50
   1   6  10   65.09   18.40
   1  -6  10  102.79   19.70
   1  -6  10   67.29   17.40
   1  -6  10   89.29   12.50
  -1  -6 -10   81.29    8.50
   1  -6  10   89.29   18.40
  -1  -6 -10   74.99   12.60
  -1  -6 -10   96.99   10.90
   1  -6  10   99.29   18.20
   1  -6  10   84.19   11.20
   1   6  11    6.50   11.90
   1   6  11    7.90   14.20
   1   6  11   -4.50   18.40
   1   6  11   13.10   13.40
   1   6  11   -1.90   14.80
   1   6  11    5.80   12.20
  -1  -6 -11   -3.70    6.00
   1  -6  11   -9.90   14.20
   1  -6  11   -6.90    7.20
  -1  -6 -11    5.00    9.30
   1  -6  11  -12.50   10.80
   1  -6  11   21.40   11.60
  -1  -6 -11    4.30    5.20
   1  -6  11    0.90   14.00
   1   6  12  226.38   23.10
   1   6  12  198.88   23.60
   1   6  12  224.18   26.80
   1   6  12  237.48   23.20
   1   6  12  220.48   22.20
   1  -6  12  224.98   21.40
   1  -6  12  198.08   21.50
   1  -6  12  215.28   25.80
  -1  -6 -12  219.68   19.40
  -1  -6 -12  179.78   15.40
   1  -6  12  216.58   15.40
   1  -6  12  219.78   24.70
  -1  -6 -12  224.88   13.20
   1   6  13   80.99   14.10
   1   6  13   58.09   15.20
   1   6  13   83.39   13.90
   1   6  13   79.69   12.70
   1  -6  13   66.29    8.90
   1  -6  13   97.19   14.00
  -1  -6 -13   76.09   14.10
   1  -6  13   68.59   13.10
   1  -6  13   52.09   11.70
  -1  -6 -13   81.79    9.80
   1  -6  13   58.09   13.70
  -1  -6 -13   98.19   10.20
   1   6  14  225.78   23.30
   1   6  14  246.98   21.60
   1   6  14  264.17   17.90
   1   6  14  267.97   22.30
   1   6  14  240.58   19.70
   1  -6  14  261.57   18.40
   1  -6  14  274.97   19.00
   1  -6  14  278.47   14.60
  -1  -6 -14  289.67   15.10
   1  -6  14  211.68   24.20
   1  -6  14  256.77   22.20
  -1  -6 -14  263.97   13.90
   1   6  15   60.69   11.20
   1   6  15   73.39   11.50
   1   6  15   67.39   13.20
   1   6  15   58.49   11.80
   1  -6  15   65.09   17.30
   1  -6  15   69.99    8.50
  -1  -6 -15   84.09   12.90
  -1  -6 -15   71.99    9.10
   1  -6  15   56.49    9.40
   1  -6  15   70.09   10.30
   1  -6  15   63.99   16.40
  -1   7  15   40.10   10.70
  -1   7  15   44.00   11.90
  -1   7  15   53.29    7.50
  -1   7  15   41.60   10.20
   1  -7 -15   57.89   13.60
   1  -7 -15   42.60    6.20
  -1   7  14  -10.90    8.10
  -1   7  14    5.30   11.80
  -1   7  14    0.50   10.70
  -1   7  14    2.50   10.70
   1  -7 -14    5.10    5.10
  -1  -7  14    6.10    6.90
   1  -7 -14   11.30    8.50
  -1  -7  14   17.40    9.70
   1  -7 -14   12.60    6.90
  -1  -7  14   15.40    5.50
  -1   7  13   -3.10   10.10
  -1   7  13   -3.80   11.20
  -1   7  13    3.80   11.20
  -1   7  13  -12.60    9.70
   1  -7 -13   10.70    9.40
  -1  -7  13    4.10    5.60
  -1  -7  13   -4.80    9.30
   1  -7 -13  -12.00    5.60
  -1  -7  13    0.50   10.40
   1  -7 -13    5.50    5.10
  -1   7  12  169.68   21.40
  -1   7  12  145.29   19.60
  -1   7  12  127.89   16.50
  -1   7  12  118.49   15.90
  -1  -7  12  141.79   12.70
  -1  -7  12  146.39   20.70
   1  -7 -12  118.79   12.00
   1  -7 -12  117.69   12.70
   1  -7 -12  155.58   11.90
  -1  -7  12  116.09   19.30
  -1   7  11 1032.00   45.10
  -1   7  11  982.20   52.89
  -1   7  11 1046.60   45.80
  -1   7  11 1026.70   45.90
  -1   7  11 1113.49   45.80
  -1  -7  11  999.90   45.10
  -1  -7  11 1108.19   40.40
   1  -7 -11 1065.19   39.40
   1  -7 -11 1098.49   38.40
  -1  -7  11 1134.89   45.50
   1  -7 -11 1101.79   41.80
  -1   7  10   20.70   14.40
  -1   7  10   -6.70   14.20
  -1   7  10   12.50   13.90
  -1   7  10   11.50   12.20
  -1  -7  10   11.00   12.00
   1  -7 -10   -1.20    6.00
   1  -7 -10    7.10    5.20
   1  -7 -10    3.60   10.00
  -1  -7  10   18.40    9.20
  -1  -7  10    8.50   12.90
  -1  -7  10   19.00    8.10
  -1   7   9   36.60   14.30
  -1   7   9   14.40   14.70
  -1   7   9   50.89   12.00
  -1  -7   9   30.70    7.60
  -1  -7   9   23.40   13.70
  -1  -7   9   16.10    8.80
  -1  -7   9   14.50   13.50
  -1  -7   9   16.50    6.90
   1  -7  -9   26.40    6.50
   1  -7  -9   18.70   10.00
   1  -7  -9   26.30    5.40
  -1   7   8   51.69   16.30
  -1   7   8   33.70    8.80
  -1   7   8   52.59   17.40
  -1  -7   8   35.60    9.20
  -1  -7   8   51.89   15.80
  -1  -7   8   32.10    4.80
   1  -7  -8   34.80    5.20
   1  -7  -8   39.20    6.70
  -1  -7   8   30.10   13.90
   1  -7  -8   32.60    9.70
  -1  -7   8   55.59    8.00
  -1   7   7  247.48   23.50
  -1   7   7  232.38   15.20
  -1  -7   7  228.58   17.20
  -1  -7   7  222.58   24.80
   1  -7  -7  215.18   11.30
   1  -7  -7  196.48   18.70
  -1  -7   7  253.87   11.60
  -1  -7   7  225.98   10.70
   1  -7  -7  216.68   14.20
  -1   7   6    7.90    4.90
  -1   7   6   14.30   10.40
  -1  -7   6    6.10    3.10
   1  -7  -6    3.50    3.60
  -1  -7   6   -1.80    3.10
   1  -7  -6   -2.50    5.60
  -1   7   5   23.20   10.90
   1   7  -5   41.70    6.30
  -1   7   5   47.40    7.10
  -1  -7   5   49.50    5.50
   1  -7  -5   30.70    4.90
   1  -7  -5   35.40    6.50
  -1  -7   5   34.10    4.50
  -1   7   4   12.40    9.90
  -1   7   4   31.50    8.00
   1   7  -4   27.80    4.80
  -1   7   4   14.20    3.70
   1  -7  -4   21.50    5.70
  -1  -7   4   23.40    3.10
   1  -7  -4   21.80    4.30
  -1  -7   4   18.90    3.10
  -1   7   3  692.83   25.60
   1   7  -3  668.03   22.70
   1   7  -3  707.43   24.00
  -1   7   3  671.83   25.50
  -1  -7   3  708.13   23.60
   1  -7  -3  651.93   24.10
   1  -7  -3  660.03   22.50
  -1  -7   3  696.13   23.60
   1   7  -2   14.60    3.90
  -1   7   2   15.00    4.40
   1   7  -2   15.80    3.40
  -1   7   2   13.50    3.80
   1  -7  -2    4.40    4.30
  -1  -7   2    9.30    2.40
   1  -7  -2   10.20    2.20
  -1  -7   2    7.10    3.90
   1   7  -1   10.90    3.30
   1   7  -1   21.60    3.90
  -1   7   1   18.20    4.30
  -1   7   1   21.70    3.90
  -1  -7   1   14.90    2.50
  -1  -7   1   12.30    2.00
   1  -7  -1   11.50    2.40
  -1   7   0   72.69    5.70
  -1   7   0   83.49    6.80
   1   7   0   76.49    6.80
   1  -7   0   75.89    4.70
   1  -7   0   77.69    4.50
  -1  -7   0   75.99    4.50
  -1  -7   0   70.89    4.30
   1   7   1   43.00    6.70
  -1   7  -1   45.10    5.80
  -1   7  -1   45.30    4.50
  -1  -7  -1   45.90    3.30
  -1  -7  -1   44.20    4.10
   1  -7   1   50.79    3.80
   1  -7   1   51.79    4.20
   1   7   2   43.40    5.80
  -1   7  -2   58.29    6.00
  -1   7  -2   46.90    4.70
  -1  -7  -2   47.50    5.30
   1  -7   2   47.70    4.10
  -1  -7  -2   42.10    3.20
   1   7   3   48.20    6.90
  -1   7  -3   41.60    6.20
  -1   7  -3   41.80    5.10
  -1  -7  -3   44.70    6.10
   1  -7   3   40.80    4.40
   1  -7   3   41.20    4.00
   1   7   4  525.95   25.40
  -1   7  -4  482.45   18.60
   1   7   4  490.95   23.20
   1   7   4  537.95   20.80
  -1   7  -4  499.55   18.70
  -1  -7  -4  495.15   20.40
   1  -7   4  535.95   18.30
   1  -7   4  525.75   18.80
  -1  -7  -4  490.85   19.00
  -1   7  -5  701.33   26.20
   1   7   5  762.42   33.10
   1   7   5  790.02   29.20
  -1   7  -5  727.63   26.60
   1  -7   5  772.12   26.10
   1  -7   5  766.62   26.60
  -1  -7  -5  753.92   26.80
  -1  -7  -5  763.12   28.20
  -1   7  -6  324.67   15.80
   1   7   6  405.66   19.20
   1   7   6  377.96   24.30
  -1  -7  -6  387.26   15.50
   1  -7   6  392.56   15.40
   1  -7   6  382.66   15.10
  -1  -7  -6  358.06   17.00
   1   7   7    9.80    7.30
   1   7   7    5.50   11.70
   1  -7   7    4.40   13.70
   1  -7   7    4.60    4.60
   1  -7   7   -2.20   13.00
  -1  -7  -7    6.70    3.80
   1  -7   7   11.20    3.90
  -1  -7  -7   -1.80    9.30
   1  -7   7   14.20    9.10
  -1  -7  -7    9.10    6.80
   1   7   8  123.89   21.40
   1   7   8  176.18   27.00
   1   7   8  119.69   17.00
   1  -7   8  173.08   21.10
   1  -7   8  133.29   22.10
  -1  -7  -8  147.89   11.40
  -1  -7  -8  150.58    9.50
   1  -7   8  122.99   16.20
   1  -7   8  140.49    9.80
   1  -7   8  149.19   11.40
  -1  -7  -8  131.59   17.10
   1  -7   8  147.59   16.50
   1   7   9  477.45   38.10
   1   7   9  490.75   28.30
   1   7   9  466.65   36.50
   1   7   9  450.65   33.90
   1  -7   9  405.96   21.00
   1  -7   9  476.75   23.50
   1  -7   9  469.65   29.80
  -1  -7  -9  513.05   21.10
   1  -7   9  442.86   35.00
   1  -7   9  476.85   19.90
  -1  -7  -9  468.75   19.50
   1  -7   9  429.86   36.80
  -1  -7  -9  452.15   24.10
   1  -7   9  486.55   30.00
   1   7  10  237.28   27.40
   1   7  10  239.98   32.00
   1   7  10  303.87   25.70
   1   7  10  290.17   25.70
   1   7  10  301.27   29.20
   1   7  10  290.07   29.60
   1  -7  10  283.17   18.20
  -1  -7 -10  300.57   20.30
  -1  -7 -10  293.17   16.40
   1  -7  10  294.27   29.30
   1  -7  10  277.67   32.10
  -1  -7 -10  325.47   15.20
   1  -7  10  286.67   23.70
   1  -7  10  270.57   17.40
   1  -7  10  284.57   24.70
   1   7  11   98.79   14.30
   1   7  11   92.19   14.80
   1   7  11   89.79   25.10
   1   7  11  120.69   18.00
   1   7  11  104.59   15.80
   1   7  11  105.69   16.70
   1  -7  11   94.39   15.10
   1  -7  11  107.79   15.40
  -1  -7 -11   88.99   11.60
  -1  -7 -11   90.39   10.90
   1  -7  11  103.99   17.50
   1  -7  11   98.19   13.90
  -1  -7 -11  102.09   10.30
   1  -7  11   97.09   14.00
   1   7  12   31.20   13.70
   1   7  12   29.70   11.70
   1   7  12   51.09   14.30
   1   7  12   36.60   15.50
   1   7  12   57.69   13.10
   1  -7  12   34.80   15.40
  -1  -7 -12   46.10    6.80
   1  -7  12   48.00   11.70
   1  -7  12   22.50   11.30
   1  -7  12   44.00    7.90
  -1  -7 -12   41.20    9.50
   1  -7  12   40.60   13.40
  -1  -7 -12   45.70    7.10
   1   7  13   27.30   14.00
   1   7  13   17.90   12.10
   1   7  13   -4.90   15.00
   1   7  13   29.30   10.20
   1   7  13   15.20   11.60
   1  -7  13   10.50   13.40
  -1  -7 -13   28.60    6.60
   1  -7  13   14.60   10.40
   1  -7  13    5.20    9.40
  -1  -7 -13   20.70    5.60
   1  -7  13   11.50    5.70
   1  -7  13   41.80   15.40
  -1  -7 -13   24.80    8.70
   1   7  14   24.10   10.90
   1   7  14    5.20   13.20
   1   7  14   15.10    8.00
   1   7  14    7.40   13.10
   1  -7  14   37.00   14.80
  -1  -7 -14   17.40    5.50
   1  -7  14   28.20    8.70
  -1  -7 -14   10.60    8.20
  -1  -7 -14   22.20    7.00
   1  -7  14   22.40    7.20
   1  -7  14   25.00   13.50
   1  -7  14   16.10    5.70
   1   7  15   -1.80    6.00
   1   7  15    0.30   12.30
   1   7  15    2.10    7.90
   1  -7  15    4.50    4.10
   1  -7  15   -5.20    5.70
  -1  -7 -15   -4.10    5.10
  -1   8  15    7.60    6.60
  -1   8  15   28.80   13.10
  -1   8  15  -11.10    8.50
   1  -8 -15   -6.70    5.30
  -1   8  14  115.29   13.60
  -1   8  14  135.39   18.70
  -1   8  14  150.38   19.50
  -1   8  14  132.29   15.90
   1  -8 -14  145.59   13.00
   1  -8 -14  145.09   13.90
   1  -8 -14  134.79    9.70
  -1   8  13    4.30    9.00
  -1   8  13   18.50   12.00
  -1   8  13   11.70   13.50
  -1   8  13   15.20   14.20
   1  -8 -13    6.00    6.80
   1  -8 -13    8.00    5.00
  -1  -8  13   27.20   10.40
  -1  -8  13    0.80    8.60
  -1  -8  13    5.90    5.60
   1  -8 -13    3.10    7.70
  -1   8  12    7.40   10.70
  -1   8  12   -3.90   10.20
  -1   8  12    7.60   13.40
  -1   8  12   -0.90   12.60
  -1  -8  12   15.60    9.50
   1  -8 -12   -5.90    7.60
   1  -8 -12    6.60    6.20
  -1  -8  12    2.20    6.00
  -1  -8  12    4.80   11.00
   1  -8 -12   -3.30    5.10
  -1   8  11  192.08   20.20
  -1   8  11  154.98   20.90
  -1   8  11  166.78   23.70
  -1   8  11  156.68   22.80
   1  -8 -11  166.08   12.80
  -1  -8  11  158.98   20.30
  -1  -8  11  171.38   13.30
  -1  -8  11  189.38   21.00
   1  -8 -11  157.68   13.20
   1  -8 -11  162.48   15.50
  -1   8  10  107.69   16.00
  -1   8  10   95.49   15.80
  -1   8  10   54.89   17.30
  -1   8  10  109.19   14.60
  -1  -8  10   85.19   12.70
  -1  -8  10   83.69   14.60
   1  -8 -10  117.39   10.80
   1  -8 -10  108.69   14.40
  -1  -8  10   85.09   12.50
  -1  -8  10  107.59   15.10
   1  -8 -10  107.69   11.30
  -1   8   9  495.25   30.60
  -1   8   9  471.05   31.40
  -1   8   9  519.05   33.00
  -1  -8   9  483.65   20.40
   1  -8  -9  492.55   20.30
  -1  -8   9  436.06   44.10
   1  -8  -9  481.35   25.60
  -1  -8   9  511.35   22.20
  -1  -8   9  479.75   32.80
   1  -8  -9  482.25   21.70
  -1   8   8   27.90   14.10
  -1   8   8   15.00   12.10
  -1   8   8   45.00   17.40
  -1  -8   8   15.20   13.20
   1  -8  -8   30.90    9.30
   1  -8  -8   23.70    6.40
  -1  -8   8   12.60    7.80
  -1  -8   8   -3.50   14.50
  -1  -8   8   23.10    5.60
   1  -8  -8   18.80    5.00
  -1  -8   8   24.10    6.10
  -1   8   7    0.40    7.00
  -1   8   7    2.60   16.10
  -1   8   7  -31.80   20.40
  -1   8   7   10.80   21.70
  -1  -8   7    6.60   13.30
  -1  -8   7    4.80    3.80
   1  -8  -7    5.80    5.60
  -1  -8   7   11.30    7.90
  -1  -8   7  -13.30   14.90
   1  -8  -7    1.30    4.10
  -1  -8   7    4.50    4.60
   1  -8  -7    0.00    8.60
  -1   8   6  105.69   10.80
  -1   8   6  128.39   18.10
  -1  -8   6  107.99   14.00
   1  -8  -6  119.29   11.20
   1  -8  -6  103.99   15.80
  -1  -8   6  114.09    7.40
  -1  -8   6  108.59    8.60
   1  -8  -6  106.69    8.30
  -1  -8   6  114.69   15.90
  -1   8   5 1142.79   40.40
   1   8  -5 1101.49   37.50
  -1   8   5 1072.09   43.70
   1  -8  -5 1116.79   39.10
  -1  -8   5 1094.69   37.30
  -1  -8   5 1085.19   37.30
   1  -8  -5 1060.49   37.60
  -1   8   4  122.99   13.70
   1   8  -4  126.59    9.10
  -1   8   4  146.99   18.90
  -1   8   4  130.69    9.20
  -1   8   4  107.99   15.40
  -1  -8   4  136.69    7.70
  -1  -8   4  135.49    7.20
   1  -8  -4  124.69   10.80
   1   8  -3  480.65   18.00
  -1   8   3  487.95   19.80
  -1   8   3  475.75   22.10
  -1   8   3  463.05   22.30
  -1   8   3  457.75   19.40
   1  -8  -3  436.86   16.00
   1  -8  -3  446.16   18.20
   1  -8  -3  446.56   20.20
  -1  -8   3  460.25   17.00
  -1  -8   3  488.65   17.30
  -1   8   2   15.00    7.30
   1   8  -2   21.00    4.70
  -1   8   2    8.20    4.70
   1   8  -2   12.20    4.20
  -1   8   2   15.20    4.80
  -1   8   2   15.80    7.20
   1  -8  -2   11.90    2.80
  -1  -8   2   17.70    2.90
   1  -8  -2   13.40    5.80
  -1  -8   2   13.40    2.80
  -1   8   1   -3.50    6.80
  -1   8   1    3.20    4.10
  -1   8   1    2.10    4.00
   1   8  -1    6.00    3.90
  -1  -8   1    2.80    2.60
   1  -8  -1    1.20    2.40
  -1  -8   1    3.20    2.30
   1   8   0 1128.29   38.20
  -1   8   0 1118.49   38.00
  -1   8   0 1094.19   37.80
   1  -8   0 1139.89   37.00
  -1  -8   0 1152.48   37.20
  -1  -8   0 1064.79   36.50
   1  -8   0 1086.19   36.90
   1   8   1    7.40    6.70
   1   8   1   10.20    4.70
  -1   8  -1   11.10    4.00
   1   8   1   12.30    7.60
  -1   8  -1    6.40    3.70
   1  -8   1    8.10    2.60
  -1  -8  -1    6.80    2.20
  -1  -8  -1    8.40    2.50
   1  -8   1   10.50    2.60
   1   8   2  268.57   17.00
  -1   8  -2  274.57   12.00
  -1   8  -2  259.07   11.40
   1   8   2  258.07   17.20
   1   8   2  263.37   13.60
   1  -8   2  295.27   11.20
   1  -8   2  266.87   11.10
  -1  -8  -2  237.78   13.10
  -1  -8  -2  265.47    9.90
   1   8   3    4.40    5.60
   1   8   3    8.50    8.50
   1   8   3    2.40    3.60
  -1   8  -3    4.90    4.10
  -1   8  -3   -4.80    4.10
   1   8   3    6.10    8.20
   1  -8   3    0.60    2.40
   1  -8   3    6.70    2.90
  -1  -8  -3    1.10    5.50
  -1  -8  -3   -4.60    4.30
   1   8   4  104.79    9.00
   1   8   4  107.59   13.70
  -1   8  -4  107.39    8.60
  -1   8  -4   76.39    8.30
   1   8   4   94.99   14.90
   1   8   4  126.49   16.40
  -1  -8  -4   93.39    7.90
   1  -8   4  118.49    7.20
   1  -8   4  104.59    6.70
  -1  -8  -4   99.59   10.40
  -1   8  -5    7.70    5.60
   1   8   5   -5.90    9.00
   1   8   5    3.30    5.00
  -1   8  -5   -2.40    5.50
  -1  -8  -5    1.00    3.80
  -1  -8  -5    1.30    5.20
   1  -8   5    5.70    3.60
   1  -8   5    6.50    3.30
  -1   8  -6   52.69    7.60
   1   8   6   66.79   13.00
   1   8   6   82.59   11.60
   1  -8   6   56.39    6.60
  -1  -8  -6   58.79    7.10
   1  -8   6   66.19   13.50
   1  -8   6   50.59   14.00
  -1  -8  -6   69.69   10.70
   1  -8   6   49.00    9.40
   1  -8   6   57.79    8.00
  -1  -8  -6   70.19   10.20
   1   8   7   57.49   12.50
   1   8   7   41.40    9.20
   1  -8   7   67.99   14.10
  -1  -8  -7   46.00    5.70
  -1  -8  -7   49.30    7.20
   1  -8   7   51.89    7.40
  -1  -8  -7   40.00   10.00
   1  -8   7   50.29   17.30
   1  -8   7   49.70   12.90
   1  -8   7   48.00    6.60
   1  -8   7   53.89    9.30
   1   8   8  131.79   18.70
   1   8   8   97.09   15.60
   1  -8   8  104.69   15.60
  -1  -8  -8  100.19    9.00
  -1  -8  -8  133.99   11.10
   1  -8   8  102.69   18.20
  -1  -8  -8  118.19   15.30
   1  -8   8  109.69   12.10
   1  -8   8  101.19   14.80
   1  -8   8   86.29   14.70
   1   8   9  112.79   20.70
   1   8   9  111.89   22.50
   1   8   9  143.59   21.90
   1   8   9   74.49   15.20
   1  -8   9   86.59   14.40
   1  -8   9  114.59   12.10
  -1  -8  -9   99.59   13.00
   1  -8   9  110.99   15.50
  -1  -8  -9  112.99   11.00
   1  -8   9   88.29   17.60
   1  -8   9  103.39   14.60
   1   8  10  145.99   22.10
   1   8  10  149.79   19.70
   1   8  10  158.68   21.30
   1   8  10  118.19   20.30
   1   8  10  185.08   21.60
   1   8  10  192.38   30.10
  -1  -8 -10  191.18   12.00
   1  -8  10  187.78   21.00
   1  -8  10  178.18   14.30
  -1  -8 -10  153.68   12.60
  -1  -8 -10  169.48   15.20
   1  -8  10  164.88   25.60
   1  -8  10  174.58   16.30
   1  -8  10  165.38   19.40
   1   8  11  220.18   27.40
   1   8  11  300.97   32.00
   1   8  11  226.98   21.80
   1   8  11  199.08   28.90
   1   8  11  231.68   21.60
   1  -8  11  238.08   21.10
   1  -8  11  220.78   34.60
  -1  -8 -11  227.88   16.40
  -1  -8 -11  214.58   13.60
   1  -8  11  245.48   24.60
   1  -8  11  194.38   20.80
  -1  -8 -11  205.68   15.20
   1  -8  11  220.98   15.50
   1   8  12   48.80   22.80
   1   8  12    1.40   10.40
   1   8  12  -10.90   10.50
   1   8  12   -6.80   14.20
  -1  -8 -12   -5.20    7.90
  -1  -8 -12   15.20    6.20
   1  -8  12   -6.70    9.00
   1  -8  12   -2.30    5.70
  -1  -8 -12   -4.60    5.10
   1  -8  12    8.30   13.90
   1  -8  12    0.50   10.80
   1   8  13   26.60   14.80
   1   8  13    1.80    9.00
   1   8  13   26.20   12.50
   1   8  13   38.10   15.20
   1  -8  13   21.60   14.00
  -1  -8 -13   29.70    7.90
   1  -8  13   25.10    6.50
  -1  -8 -13   14.10    5.30
   1  -8  13   30.10    9.40
  -1  -8 -13   41.50    7.40
   1  -8  13   11.30    8.40
   1   8  14   88.89   15.00
   1   8  14   94.89   13.10
   1   8  14  143.39   17.50
   1   8  14   74.99   12.40
   1  -8  14  110.69    9.60
  -1  -8 -14   95.99   11.80
   1  -8  14  110.29   11.50
  -1  -8 -14  101.49    9.20
  -1  -8 -14   94.19    9.90
  -1   9  14   20.10   14.70
  -1   9  14   36.40   11.50
  -1   9  14   45.90   11.10
  -1   9  14   31.40    7.40
   1  -9 -14   28.20    6.50
   1  -9 -14   35.80    6.70
   1  -9 -14   25.90    8.50
  -1   9  13  224.58   27.40
  -1   9  13  280.87   21.30
  -1   9  13  318.67   23.00
  -1   9  13  279.87   17.50
   1  -9 -13  274.37   13.70
   1  -9 -13  258.17   16.20
   1  -9 -13  269.37   16.10
  -1   9  12    5.20    9.80
  -1   9  12   24.10   13.70
  -1   9  12   -4.50   10.20
  -1  -9  12   -3.00    9.70
  -1  -9  12   11.60    5.70
   1  -9 -12   11.50    7.10
  -1  -9  12    1.00   10.00
   1  -9 -12    9.30    5.00
   1  -9 -12    9.10    6.60
  -1   9  11    0.10   10.20
  -1   9  11    3.70   11.30
  -1   9  11    9.50   12.60
  -1   9  11   -2.50   14.90
  -1  -9  11   -0.50    6.00
   1  -9 -11    1.90    7.20
   1  -9 -11   14.00    6.70
  -1  -9  11    6.20   11.00
   1  -9 -11    4.20    5.60
  -1  -9  11   18.70   10.00
  -1   9  10   98.89   17.80
  -1   9  10   65.79   22.80
  -1   9  10   94.09   13.10
  -1   9  10   99.39   16.00
   1  -9 -10  106.19   12.00
  -1  -9  10   96.99   14.50
  -1  -9  10  106.69   14.30
   1  -9 -10  119.09   11.30
   1  -9 -10   98.69   13.70
  -1  -9  10  118.29   12.30
  -1   9   9  743.73   39.00
  -1   9   9  735.13   42.90
  -1   9   9  775.72   41.00
  -1  -9   9  770.32   30.10
   1  -9  -9  875.41   30.90
   1  -9  -9  849.91   31.60
  -1  -9   9  803.72   31.50
  -1  -9   9  784.32   38.20
  -1  -9   9  797.32   32.60
   1  -9  -9  793.02   32.80
  -1  -9   9  804.02   36.50
  -1   9   8  -20.10   19.00
  -1   9   8  -13.00   11.00
  -1   9   8    7.70   12.60
  -1  -9   8   -8.80    5.40
   1  -9  -8   -2.40    5.10
  -1  -9   8   -6.40    6.60
   1  -9  -8    0.80    8.50
   1  -9  -8    2.10    5.60
  -1  -9   8   -3.50    6.80
  -1  -9   8    0.00   14.00
  -1  -9   8  -13.80   11.20
  -1   9   7   42.20    9.90
  -1   9   7   50.39   13.00
   1   9  -7   56.89    8.50
  -1   9   7   85.39   18.50
  -1  -9   7   33.40    6.20
   1  -9  -7   48.90    6.50
  -1  -9   7   39.40   14.60
  -1  -9   7   32.50    8.10
   1  -9  -7   43.70    9.10
  -1  -9   7   52.79    6.50
  -1  -9   7   49.40   12.60
   1  -9  -7   47.30    7.40
   1   9  -6    4.50    6.40
  -1   9   6    7.30    6.60
  -1   9   6    4.20   10.20
  -1   9   6   23.70   15.30
   1  -9  -6    5.60    4.70
  -1  -9   6   11.40    7.00
  -1  -9   6   -5.50   14.80
  -1  -9   6   13.50   12.00
  -1  -9   6    7.50    4.80
   1  -9  -6   12.00    6.00
   1  -9  -6   -6.70    8.50
  -1  -9   6    3.80    3.90
  -1   9   5  -16.00   13.90
  -1   9   5   -3.30   10.80
  -1   9   5    3.40    5.50
   1   9  -5    2.80    5.20
   1  -9  -5    6.50    6.40
   1  -9  -5   -0.30    4.60
  -1  -9   5    7.00    3.90
  -1  -9   5   13.70    7.50
   1  -9  -5   21.20    9.10
  -1  -9   5    3.00    3.60
  -1   9   4   15.90    8.20
   1   9  -4   -0.90    4.70
  -1   9   4   -5.20    9.60
  -1   9   4    2.70    4.50
  -1  -9   4    1.40    3.50
   1  -9  -4    3.30    6.30
  -1  -9   4    1.90    3.00
   1  -9  -4    3.10    5.10
  -1   9   3  284.77   19.00
  -1   9   3  301.37   19.70
   1   9  -3  341.37   14.10
  -1   9   3  314.67   15.90
   1   9  -3  278.27   21.20
   1  -9  -3  316.67   17.40
  -1  -9   3  330.87   12.90
  -1  -9   3  337.27   13.50
   1  -9  -3  302.17   14.70
   1   9  -2   14.60    8.60
   1   9  -2    2.00    4.00
  -1   9   2   11.10    5.90
  -1   9   2    9.40    7.80
  -1   9   2    9.50    7.10
  -1   9   2   17.00    5.60
  -1  -9   2    9.50    2.90
  -1  -9   2    0.60    2.80
   1  -9  -2    5.30    3.20
  -1   9   1   57.99    7.80
   1   9  -1   48.70    9.00
   1   9  -1   56.79    7.10
  -1   9   1   58.79    8.80
  -1   9   1   53.89    8.50
  -1  -9   1   55.99    5.70
   1  -9  -1   58.79    5.70
  -1  -9   1   55.19    5.00
  -1   9   0  253.47   16.40
   1   9   0  262.07   16.80
   1   9   0  260.57   12.80
   1   9   0  270.47   16.80
  -1   9   0  258.67   12.50
   1  -9   0  260.17   10.90
   1  -9   0  265.07   11.20
  -1  -9   0  254.07   10.50
  -1  -9   0  253.57   11.20
   1   9   1  377.36   20.10
   1   9   1  378.86   16.20
  -1   9  -1  343.27   15.70
  -1   9  -1  372.86   19.40
   1   9   1  375.66   19.60
  -1   9  -1  371.66   15.70
  -1  -9  -1  374.56   14.50
   1  -9   1  354.06   14.20
   1  -9   1  378.16   14.60
  -1  -9  -1  342.27   13.50
  -1   9  -2   35.60    5.90
   1   9   2   32.50    6.40
   1   9   2   22.10    8.10
  -1   9  -2   20.10    4.60
   1   9   2   24.50    7.90
  -1   9  -2   45.70    8.70
  -1  -9  -2   29.60    4.10
   1  -9   2   30.10    4.30
   1  -9   2   32.20    4.90
  -1  -9  -2   27.40    4.30
   1   9   3  850.71   32.40
  -1   9  -3  833.82   30.80
   1   9   3  921.21   32.40
   1   9   3  855.51   36.00
  -1   9  -3  884.71   35.10
  -1   9  -3  913.81   31.00
   1   9   3  888.71   35.50
  -1  -9  -3  785.82   30.80
   1  -9   3  910.01   30.40
   1  -9   3  879.61   30.50
  -1  -9  -3  864.11   32.40
   1   9   4   95.09   13.50
   1   9   4  107.59   13.80
  -1   9  -4   87.49    8.50
  -1   9  -4   92.69   12.70
   1   9   4   83.59    9.90
   1  -9   4   84.49    7.10
   1  -9   4   97.79    7.80
  -1  -9  -4   81.09   11.10
  -1  -9  -4   80.69    8.60
   1   9   5  606.14   37.30
   1   9   5  703.43   32.70
  -1   9  -5  690.03   25.90
   1   9   5  763.92   29.40
   1  -9   5  732.13   25.80
  -1  -9  -5  710.53   27.30
  -1  -9  -5  701.23   25.80
   1  -9   5  641.04   28.40
  -1  -9  -5  652.33   29.90
   1  -9   5  682.93   33.70
   1  -9   5  740.93   25.60
  -1   9  -6   23.90    6.90
   1   9   6   25.80   11.80
   1   9   6   33.00    8.50
  -1  -9  -6   21.80   14.70
  -1  -9  -6   29.90    6.40
   1  -9   6   27.90    5.90
   1  -9   6   30.10    8.00
   1  -9   6   26.00    4.90
   1  -9   6   16.80   18.40
  -1  -9  -6   38.50    9.20
  -1  -9  -6   21.70    5.30
   1  -9   6   23.10   11.30
   1   9   7  114.39   16.10
   1   9   7  115.69   17.90
  -1   9  -7   84.69   13.10
   1  -9   7  114.59   18.60
   1  -9   7  129.99   14.20
   1  -9   7  111.09   15.40
  -1  -9  -7  109.09   14.80
  -1  -9  -7   97.39   11.00
  -1  -9  -7  100.29    9.40
   1  -9   7  111.79   11.80
   1  -9   7  108.59   14.10
   1   9   8    4.30   12.20
   1   9   8   29.30   17.60
   1   9   8    3.30   12.50
  -1  -9  -8   14.90    5.40
   1  -9   8    2.20   12.70
   1  -9   8    1.20    6.10
   1  -9   8   28.20   16.00
  -1  -9  -8    9.80    5.50
  -1  -9  -8   11.50    8.50
   1  -9   8   -4.90   16.60
   1  -9   8    8.90    9.80
   1  -9   8   -3.30    8.70
   1   9   9   40.50   17.10
   1   9   9   16.10   19.10
   1   9   9   44.30   19.20
  -1  -9  -9   38.40    8.50
   1  -9   9   42.50   11.30
   1  -9   9   38.60   11.80
   1  -9   9   46.90   16.40
   1  -9   9   28.10    7.50
  -1  -9  -9   49.99    7.40
  -1  -9  -9   36.50    6.80
   1  -9   9   45.30    9.10
   1   9  10  230.58   22.20
   1   9  10  239.78   34.30
   1   9  10  186.28   22.40
   1   9  10  220.48   20.70
   1   9  10  202.98   21.90
   1  -9  10  214.38   14.40
  -1  -9 -10  190.58   14.90
   1  -9  10  209.18   18.80
  -1  -9 -10  196.98   14.00
   1  -9  10  164.08   19.30
  -1  -9 -10  209.58   13.60
   1  -9  10  212.18   27.20
   1   9  11  273.87   31.10
   1   9  11  319.47   24.10
   1   9  11  314.57   31.40
   1   9  11  345.77   36.40
   1   9  11  348.07   24.70
   1  -9  11  332.77   22.40
   1  -9  11  341.67   22.70
   1  -9  11  347.57   29.20
   1  -9  11  346.27   18.20
  -1  -9 -11  332.97   19.10
  -1  -9 -11  353.66   17.00
  -1  -9 -11  329.97   16.80
   1   9  12   38.20   18.00
   1   9  12   -4.10   19.00
   1   9  12    5.90   10.90
   1   9  12   15.50   10.40
   1  -9  12   12.80    6.00
  -1  -9 -12   16.50    5.30
  -1  -9 -12   17.60    6.60
   1  -9  12    8.90    8.70
   1  -9  12   34.70   14.60
   1   9  13  -20.20   17.30
   1   9  13   22.40    8.20
   1   9  13   17.70   16.10
   1   9  13    8.40   11.30
   1  -9  13   29.90    5.90
  -1  -9 -13   18.90    6.90
  -1  -9 -13   11.90    7.50
  -1  -9 -13   15.80    5.10
   1   9  14   -0.80   10.20
   1   9  14   -9.00   27.10
   1   9  14   13.20    7.00
  -1  -9 -14    7.50    6.10
  -1  -9 -14    4.50    4.90
  -1  10  14  -14.20    6.50
  -1  10  14   11.30   12.40
  -1  10  14    5.60    9.30
   1 -10 -14    4.60    5.20
  -1  10  13   62.39   11.90
  -1  10  13   47.80   18.90
  -1  10  13   89.49   14.30
  -1  10  13   56.89    8.60
   1 -10 -13   72.69   10.00
   1 -10 -13   60.69    8.50
   1 -10 -13   60.59    7.70
  -1  10  12   24.30   10.70
  -1  10  12   -4.10   19.20
  -1  10  12   29.20    9.40
  -1  10  12   38.80   14.10
   1 -10 -12   29.40    7.80
   1 -10 -12   23.50    5.50
   1 -10 -12   20.00    7.10
  -1  10  11   49.30   11.30
  -1  10  11   42.20   17.60
  -1  10  11   40.90   14.10
  -1  10  11    8.10   10.90
   1 -10 -11   54.19    8.20
   1 -10 -11   34.10    7.70
   1 -10 -11   31.90    5.90
  -1  10  10  -10.50   12.90
  -1  10  10  -21.00   18.10
  -1  10  10   11.30   10.10
  -1 -10  10    8.70    5.90
   1 -10 -10   -7.10    6.70
   1 -10 -10    2.70    7.00
  -1  10   9   94.09   15.20
  -1  10   9   66.79   18.60
  -1  10   9   85.89   26.60
   1 -10  -9   88.09   11.60
  -1 -10   9   79.59   13.70
   1 -10  -9  101.69   11.60
   1 -10  -9   82.69   10.10
  -1 -10   9   90.19   13.10
  -1 -10   9  107.49   11.90
  -1  10   8  219.68   23.40
  -1  10   8  246.28   24.70
   1  10  -8  205.88   15.90
  -1 -10   8  219.48   14.20
   1 -10  -8  226.48   16.80
   1 -10  -8  237.28   13.70
  -1 -10   8  225.48   15.20
   1 -10  -8  231.18   14.60
  -1 -10   8  204.58   17.90
  -1  10   7  286.87   29.90
  -1  10   7  254.37   23.70
  -1  10   7  287.67   22.70
   1  10  -7  264.97   16.40
  -1 -10   7  284.47   14.40
  -1 -10   7  297.57   17.20
   1 -10  -7  293.07   15.00
  -1 -10   7  278.57   16.30
   1 -10  -7  287.17   16.10
   1 -10  -7  284.27   19.30
   1 -10  -7  299.87   26.40
   1  10  -6   16.90    6.80
  -1  10   6   18.10   10.20
  -1  10   6   14.10   14.70
  -1  10   6   15.20    8.40
  -1 -10   6   25.20    6.10
   1 -10  -6   30.70    6.90
   1 -10  -6   27.80    9.00
   1 -10  -6   20.30    5.90
   1 -10  -6   24.20   12.10
  -1 -10   6   28.50    5.80
  -1  10   5  216.18   23.80
   1  10  -5  209.98   12.20
  -1  10   5  196.18   14.70
  -1  10   5  207.98   19.50
   1 -10  -5  191.48   12.50
   1 -10  -5  182.78   20.30
   1 -10  -5  219.48   14.50
  -1 -10   5  201.48   11.90
  -1 -10   5  190.78   10.60
   1 -10  -5  208.98   17.80
   1  10  -4   -9.80    4.90
  -1  10   4    6.70    8.50
  -1  10   4    3.90    9.90
   1  10  -4    9.30   11.30
  -1  10   4   12.90   12.10
  -1  10   4    0.30    5.50
   1 -10  -4    9.40    6.70
  -1 -10   4   -3.80    3.80
   1 -10  -4    2.20    9.10
   1 -10  -4   -5.00    9.80
   1 -10  -4    1.70    7.40
  -1 -10   4   -3.70    3.50
   1  10  -3  255.47   19.70
   1  10  -3  229.28   12.50
  -1  10   3  253.07   18.30
  -1  10   3  218.18   18.00
  -1  10   3  237.18   14.60
  -1  10   3  233.08   24.60
   1 -10  -3  239.58   17.60
   1 -10  -3  259.27   29.70
  -1 -10   3  237.78   11.80
  -1 -10   3  247.38   11.20
   1  10  -2    0.90    4.30
  -1  10   2   -2.60    6.60
   1  10  -2   -8.10    8.30
  -1  10   2   -4.70    6.90
  -1  10   2    4.70    7.90
  -1  10   2    5.20    5.40
  -1 -10   2   -2.40    3.10
   1 -10  -2    0.70    3.40
   1 -10  -2   -1.30    4.00
  -1 -10   2    3.00    3.70
  -1  10   1    2.80    7.80
  -1  10   1    4.00    6.70
   1  10  -1   11.50    8.60
   1  10  -1    2.10    7.50
  -1  10   1    2.70    7.20
  -1  10   1   -1.70    4.50
   1  10  -1    1.60    4.20
   1 -10  -1   -0.40    3.30
  -1 -10   1    9.60    3.30
  -1 -10   1   -3.40    3.40
   1 -10  -1    3.90    3.50
  -1  10   0  160.58   10.30
  -1  10   0  164.28   12.90
  -1  10   0  192.58   14.60
   1  10   0  149.29   14.70
   1  10   0  168.48   10.80
   1  10   0  180.88   15.70
   1 -10   0  156.18    8.60
   1 -10   0  164.68    9.50
  -1 -10   0  162.18    9.20
  -1 -10   0  154.88    8.10
  -1  10  -1 1584.54   52.79
   1  10   1 1534.05   56.19
  -1  10  -1 1540.25   53.29
   1  10   1 1556.44   55.19
   1  10   1 1525.85   53.09
  -1  10  -1 1584.64   54.79
   1 -10   1 1577.74   51.69
  -1 -10  -1 1535.45   51.89
  -1 -10  -1 1541.95   50.69
   1 -10   1 1556.74   51.89
   1  10   2    4.30    8.50
  -1  10  -2    1.50    7.70
  -1  10  -2    3.00    4.40
   1  10   2    7.20    7.60
  -1  10  -2   -8.20    8.60
   1  10   2    5.10    5.60
   1 -10   2    8.20    3.70
  -1 -10  -2   12.50    3.80
   1 -10   2    8.40    4.00
   1  10   3    7.90    9.80
   1  10   3    1.80   14.40
   1  10   3    2.20    5.40
  -1  10  -3    2.30    4.70
  -1  10  -3    8.70    9.20
   1  10   3    5.00    6.70
   1  10   3    6.30    9.40
   1 -10   3    2.10    3.70
   1 -10   3    6.70    4.30
  -1 -10  -3   17.20    9.90
  -1 -10  -3    4.80    8.40
  -1 -10  -3   -1.50    9.50
  -1 -10  -3   -0.60    3.50
   1  10   4   34.20   13.90
   1  10   4   13.40    9.00
   1  10   4   10.50   10.20
  -1  10  -4   25.20   11.00
  -1  10  -4   22.90    5.60
   1  10   4   14.70    6.30
   1  10   4   11.30   11.90
  -1 -10  -4   16.50    7.80
  -1 -10  -4    3.60    9.80
   1 -10   4   13.40    4.80
  -1 -10  -4   12.10    6.70
  -1 -10  -4   20.10    8.60
   1 -10   4   15.00    4.30
   1  10   5  461.15   23.50
   1  10   5  493.75   31.50
   1  10   5  495.65   27.10
  -1  10  -5  457.75   19.70
  -1 -10  -5  465.15   20.70
  -1 -10  -5  470.45   19.60
  -1 -10  -5  432.26   23.50
   1 -10   5  437.76   22.20
   1 -10   5  477.15   19.20
   1 -10   5  495.65   19.60
  -1 -10  -5  449.26   25.20
   1  10   6  205.58   19.10
   1  10   6  196.98   20.40
  -1  10  -6  177.68   13.40
  -1 -10  -6  182.28   12.30
   1 -10   6  223.08   13.60
   1 -10   6  180.08   27.40
   1 -10   6  196.88   14.90
  -1 -10  -6  209.28   13.90
  -1 -10  -6  195.18   17.60
  -1 -10  -6  193.98   16.80
   1  10   7   29.10   12.70
   1  10   7   28.90   12.10
  -1  10  -7   32.60    8.70
  -1 -10  -7   43.90   14.30
  -1 -10  -7   32.90    9.40
   1 -10   7   23.60    7.90
   1 -10   7   37.50    7.10
   1 -10   7   49.00   16.60
   1 -10   7   20.30    8.90
  -1 -10  -7   26.40    6.20
  -1 -10  -7   37.80    7.20
   1  10   8   34.00   13.80
   1  10   8   11.50   15.90
   1  10   8   62.09   18.70
   1 -10   8   25.90    7.50
   1 -10   8   49.40    8.40
  -1 -10  -8   42.70    8.60
  -1 -10  -8   39.50    7.20
   1 -10   8   68.89   16.70
  -1 -10  -8   32.80    7.00
   1  10   9  -25.70   19.60
   1  10   9   -6.10   20.50
   1  10   9    2.00   18.40
   1 -10   9    1.00   14.70
  -1 -10  -9   -6.20    5.90
   1 -10   9   -1.70    9.40
   1 -10   9  -18.20    9.20
  -1 -10  -9    2.00    6.40
   1 -10   9   -0.40    6.50
  -1 -10  -9  -14.60    6.30
   1  10  10    0.90   18.40
   1  10  10   11.10    9.20
   1  10  10   26.50   18.30
   1  10  10   -1.50   12.40
  -1 -10 -10    2.60    7.10
   1 -10  10   10.90    6.60
  -1 -10 -10    4.10    6.90
  -1 -10 -10   13.70    5.60
   1  10  11  -13.30    9.10
   1  10  11    6.10   10.70
   1 -10  11   19.40   15.00
  -1 -10 -11    9.90    6.70
  -1 -10 -11   -2.40    6.80
   1 -10  11   13.50    6.60
  -1 -10 -11    6.30    5.30
   1  10  12   85.59   19.70
   1  10  12   27.70   12.20
   1  10  12   29.30    9.60
  -1 -10 -12   27.10    5.60
   1 -10  12   27.70    6.30
  -1 -10 -12   29.50    8.00
  -1 -10 -12   18.40    7.00
   1  10  13   30.20    7.30
   1  10  13   13.40   11.90
  -1 -10 -13    9.40    5.20
  -1 -10 -13   17.40    6.00
  -1 -10 -13   17.70    9.40
   1  10  14   20.20    9.90
   1  10  14    4.80    5.70
  -1 -10 -14    4.20    5.80
  -1  11  13   39.50   10.80
  -1  11  13   66.39   14.30
  -1  11  13   43.50    7.40
   1 -11 -13   37.30    6.10
   1 -11 -13   43.00    6.30
  -1  11  12   16.60   13.30
  -1  11  12   10.50    7.80
  -1  11  12   10.20   10.00
   1 -11 -12   23.20   10.20
   1 -11 -12   -3.00    5.60
   1 -11 -12    5.60    5.30
  -1  11  11   93.79   16.00
  -1  11  11   68.79   11.10
  -1  11  11   47.50   12.70
   1 -11 -11   68.49    8.90
   1 -11 -11   83.59   17.10
   1 -11 -11   81.19    9.00
  -1  11  10   -3.20    9.40
  -1  11  10   -6.50   14.60
   1 -11 -10   -5.00    6.40
   1 -11 -10    4.10    5.50
   1 -11 -10   13.60    7.90
   1  11  -9  176.78   21.10
  -1  11   9  180.28   25.10
   1 -11  -9  149.99   14.40
   1 -11  -9  115.69   13.30
   1 -11  -9  133.69   13.60
  -1  11   8   46.90   17.10
  -1  11   8   45.70   14.30
   1  11  -8   54.69   11.90
   1 -11  -8   51.49    8.80
   1 -11  -8   54.69    8.20
  -1 -11   8   44.20   12.90
   1 -11  -8   57.29    8.60
  -1 -11   8   62.29    9.30
  -1  11   7  125.79   16.50
  -1  11   7  161.08   21.70
  -1 -11   7  159.38   13.10
   1 -11  -7  136.29   15.80
   1 -11  -7  150.08   15.60
  -1 -11   7  136.89   16.10
   1 -11  -7  159.68   13.20
  -1  11   6  817.42   40.00
  -1  11   6  778.02   35.80
   1  11  -6  786.42   30.80
  -1  11   6  824.22   37.30
   1 -11  -6  827.32   31.10
   1 -11  -6  802.32   33.40
  -1 -11   6  811.72   29.90
   1 -11  -6  791.82   31.10
  -1 -11   6  792.22   31.00
   1 -11  -6  769.52   34.90
  -1  11   5   -4.90   12.00
  -1  11   5  -10.70   12.40
  -1  11   5   -5.90    9.10
   1  11  -5   12.40    6.40
   1  11  -5   18.30   13.00
   1 -11  -5    1.00    7.50
   1 -11  -5   12.30    8.90
   1 -11  -5   -8.90    8.10
  -1 -11   5    0.50    4.90
   1 -11  -5   -7.50    9.50
   1  11  -4  304.47   15.20
  -1  11   4  283.17   25.90
  -1  11   4  283.77   23.00
  -1  11   4  288.47   17.90
   1  11  -4  314.97   23.40
  -1  11   4  282.67   20.40
  -1  11   4  306.67   21.40
   1 -11  -4  306.17   19.50
  -1 -11   4  303.47   17.30
  -1 -11   4  295.97   13.90
   1 -11  -4  291.17   19.70
  -1 -11   4  310.27   14.80
   1 -11  -4  260.77   19.00
  -1  11   3  299.27   17.20
  -1  11   3  301.77   20.40
   1  11  -3  304.37   15.30
   1  11  -3  331.97   26.80
  -1  11   3  305.37   24.50
  -1  11   3  311.37   20.50
   1 -11  -3  307.77   20.70
  -1 -11   3  293.17   13.50
   1 -11  -3  309.07   14.60
   1 -11  -3  294.97   19.10
  -1 -11   3  311.07   14.70
  -1 -11   3  294.67   17.90
  -1  11   2   22.10    8.90
  -1  11   2   26.40   13.70
  -1  11   2   16.60    6.20
   1  11  -2   26.70    9.40
   1  11  -2   21.70   20.20
  -1  11   2   26.90    8.40
   1  11  -2   17.80    5.20
   1 -11  -2   28.00    9.10
   1 -11  -2   15.60    4.70
  -1 -11   2   24.70    4.60
  -1 -11   2   17.00    7.70
   1 -11  -2   43.50   11.00
  -1 -11   2   20.90    4.80
   1  11  -1    8.60    7.80
  -1  11   1    1.50    5.40
  -1  11   1    2.50    7.30
  -1  11   1   -4.00    6.90
   1  11  -1  -19.70   16.70
  -1  11   1    5.50    9.40
  -1  11   1    4.30   13.50
   1  11  -1    3.10    5.10
   1 -11  -1    2.20    8.30
  -1 -11   1    1.30    3.80
   1 -11  -1    3.20    4.20
  -1 -11   1   -4.20    3.90
  -1 -11   1   -4.00    7.60
   1 -11  -1   -0.10    4.30
   1  11   0   -5.20    8.80
  -1  11   0    6.30   14.30
  -1  11   0   -0.20    4.80
   1  11   0   -1.00   14.60
  -1  11   0   11.90    9.60
   1  11   0   -2.80    4.60
  -1 -11   0    4.80    4.00
  -1 -11   0   -2.30    3.90
   1 -11   0    6.10    8.30
  -1 -11   0    0.60    7.90
   1 -11   0    4.90    4.30
   1 -11   0    6.70    4.10
  -1  11  -1   41.20   17.00
   1  11   1   10.80    5.60
   1  11   1    7.80    8.00
  -1  11  -1    0.00    4.80
  -1  11  -1    5.30   13.80
   1  11   1   17.50   13.20
   1  11   1    1.00   10.30
  -1 -11  -1   11.50    4.10
  -1 -11  -1    7.50    4.40
   1 -11   1   15.90    8.10
   1 -11   1   17.20    5.00
  -1 -11  -1   11.00    8.00
   1 -11   1    6.80    4.30
  -1  11  -2  518.75   21.20
   1  11   2  494.95   22.60
   1  11   2  539.45   32.30
   1  11   2  503.65   25.50
  -1  11  -2  512.35   37.80
   1  11   2  512.45   22.70
   1  11   2  532.05   26.70
   1 -11   2  521.15   20.10
  -1 -11  -2  457.35   25.00
   1 -11   2  514.45   23.70
  -1 -11  -2  502.35   20.50
   1 -11   2  529.25   20.70
  -1 -11  -2  512.85   24.00
   1  11   3  433.86   21.20
  -1  11  -3  434.36   18.80
   1  11   3  418.06   21.20
  -1  11  -3  452.65   25.40
   1  11   3  431.66   25.10
   1  11   3  407.06   24.70
   1  11   3  398.96   29.50
  -1 -11  -3  408.36   17.80
   1 -11   3  418.56   18.00
   1 -11   3  423.36   17.60
   1 -11   3  407.16   21.30
  -1 -11  -3  382.56   21.90
   1  11   4   94.59   13.40
   1  11   4   87.39   13.00
   1  11   4   75.69   10.30
   1  11   4   82.29   14.00
  -1  11  -4   86.79   10.00
   1  11   4  105.99   16.20
  -1  11  -4   78.89   12.80
  -1 -11  -4   90.49   11.20
  -1 -11  -4   91.49    9.50
   1 -11   4   99.49   10.40
  -1 -11  -4   89.49   11.10
   1 -11   4  103.99   15.00
   1 -11   4   69.99    9.10
   1  11   5   19.00    9.90
   1  11   5   10.20   14.50
   1  11   5    2.80   15.70
  -1  11  -5   12.60   12.50
  -1  11  -5   -0.50    6.20
  -1 -11  -5    1.10    8.80
  -1 -11  -5    5.00    5.60
  -1 -11  -5    0.90    7.40
  -1 -11  -5    5.00    8.70
  -1 -11  -5   -0.30    8.00
   1 -11   5    7.50    5.50
   1 -11   5  -12.20    6.30
   1  11   6   23.20   11.50
  -1  11  -6   -1.40    7.20
   1  11   6   12.40   12.30
  -1 -11  -6    3.10    7.60
  -1 -11  -6   14.30    7.00
   1 -11   6    8.00    8.70
   1 -11   6   11.10    6.30
  -1 -11  -6   -8.30   10.70
  -1  11  -7  967.00   41.30
   1  11   7 1087.69   50.09
   1  11   7 1133.29   53.99
   1  11   7 1145.09   48.20
   1 -11   7 1105.09   46.40
  -1 -11  -7 1193.58   41.20
  -1 -11  -7 1195.78   40.70
  -1 -11  -7 1069.49   41.60
  -1 -11  -7 1130.79   45.50
   1 -11   7 1117.59   40.90
   1 -11   7 1152.28   41.20
   1  11   8   71.99   15.60
   1  11   8  121.49   22.70
  -1  11  -8   74.09   12.40
   1  11   8   77.99   21.10
   1 -11   8   97.09   14.40
   1 -11   8   95.29   11.80
  -1 -11  -8  106.09   12.20
  -1 -11  -8   87.79    9.90
  -1 -11  -8  100.89   11.90
  -1  11  -9   47.80   13.20
   1  11   9   89.89   20.70
   1  11   9   90.49   22.70
   1  11   9   50.89   13.30
  -1 -11  -9   62.99    9.40
   1 -11   9   74.19   10.60
  -1 -11  -9   47.90    8.30
   1  11  10    4.50    9.00
   1  11  10   -7.70   19.60
   1  11  10   -2.40   12.20
  -1 -11 -10   -5.00    6.30
  -1 -11 -10   -2.40    7.60
  -1 -11 -10   -1.70    5.40
   1 -11  10    0.10    5.70
   1  11  11  241.88   22.50
   1  11  11  238.68   34.40
  -1 -11 -11  213.38   20.90
  -1 -11 -11  210.38   12.40
  -1 -11 -11  208.78   16.30
   1  11  12   36.90    8.30
   1  11  12   12.40   12.20
  -1 -11 -12   20.90    5.60
  -1 -11 -12   35.60   11.30
  -1 -11 -12   25.90    6.40
   1  11  13    2.00    6.30
   1  11  13  -12.00   10.80
  -1 -11 -13    1.30    4.90
  -1 -11 -13   -3.10    5.80
  -1  12  12   18.80    6.90
  -1  12  12   56.59   13.80
  -1  12  12   14.70   10.70
   1 -12 -12   16.80    6.60
   1 -12 -12    9.80    5.00
  -1  12  11  133.09   19.50
  -1  12  11  142.29   16.60
  -1  12  11  112.89   13.40
   1 -12 -11  104.49   14.80
   1 -12 -11  119.59   11.50
   1 -12 -11  126.09   10.60
  -1  12  10   14.70   11.20
  -1  12  10   11.10    9.00
  -1  12  10  -14.00   17.20
   1 -12 -10    5.00   11.20
   1 -12 -10   16.10    6.30
   1 -12 -10   11.50    6.10
  -1  12   9   16.90   14.20
   1  12  -9    2.40   13.30
   1 -12  -9   19.00   10.80
   1 -12  -9    7.50    6.10
   1 -12  -9    1.40    6.20
   1  12  -8  127.59   19.20
  -1  12   8  113.99   17.20
   1 -12  -8  133.99   14.90
   1 -12  -8  116.69   17.40
   1 -12  -8  106.89   13.10
   1  12  -7   69.89   11.90
  -1  12   7   60.19   14.50
   1  12  -7   73.99   16.20
  -1  12   7   31.20   18.50
  -1 -12   7   62.19    9.10
   1 -12  -7   87.49   11.80
  -1 -12   7   65.29   13.10
   1 -12  -7   60.29    9.50
   1 -12  -7   66.29    9.60
  -1  12   6   37.10   11.80
  -1  12   6   28.90   13.40
  -1  12   6   43.20   13.80
   1  12  -6   26.00    9.40
   1  12  -6   60.49   13.40
  -1 -12   6   27.40    7.90
   1 -12  -6   20.20    9.10
   1 -12  -6   24.80    9.70
  -1 -12   6   36.00   10.10
   1 -12  -6   20.30    8.00
  -1  12   5  344.17   23.60
   1  12  -5  366.46   24.40
  -1  12   5  310.27   27.10
   1  12  -5  356.46   18.40
  -1  12   5  330.27   23.50
   1  12  -5  307.17   26.10
   1 -12  -5  356.26   20.40
  -1 -12   5  346.07   19.20
   1 -12  -5  331.67   19.00
  -1 -12   5  345.97   17.00
  -1  12   4   27.20   11.20
  -1  12   4   13.10   12.50
  -1  12   4   14.90    9.30
  -1  12   4   31.30   12.10
   1  12  -4   21.00    7.00
  -1  12   4   28.50   13.40
   1  12  -4   13.70   11.50
   1  12  -4   19.20   10.30
   1 -12  -4   14.90    8.70
   1 -12  -4   27.70    6.90
   1 -12  -4   16.90    8.90
  -1 -12   4   20.00    5.90
  -1 -12   4   30.90    8.20
  -1 -12   4   19.60    6.90
  -1  12   3   57.49   10.00
   1  12  -3   62.49   11.50
  -1  12   3   67.39   10.60
   1  12  -3   84.19   11.30
   1  12  -3  116.79   22.60
  -1  12   3   56.99   14.20
  -1  12   3   62.69   10.30
   1  12  -3   74.79   10.70
   1 -12  -3   69.39   11.40
  -1 -12   3   76.09   10.10
   1 -12  -3   57.89    9.70
  -1 -12   3   66.79    8.60
   1 -12  -3   59.09    7.50
   1  12  -2   32.90    6.90
   1  12  -2   39.60    9.40
  -1  12   2   28.10    8.10
  -1  12   2   51.09    9.20
   1  12  -2   51.19   17.70
  -1  12   2   58.09   11.10
   1  12  -2   35.80   10.10
  -1  12   2   48.80   13.80
   1 -12  -2   32.60    6.70
  -1 -12   2   62.59    9.20
   1 -12  -2   56.99    9.20
  -1 -12   2   31.30    5.90
   1 -12  -2   26.10   11.10
  -1 -12   2   34.30    8.20
  -1  12   1   14.60   13.70
   1  12  -1   33.50   15.50
   1  12  -1   19.20    8.30
  -1  12   1   19.80    6.60
  -1  12   1   25.00    8.20
  -1  12   1   29.50    9.20
   1  12  -1   27.50    6.40
   1  12  -1   14.50    8.70
  -1 -12   1   20.40    5.60
  -1 -12   1   22.40    5.40
   1 -12  -1   -3.10    7.60
  -1 -12   1   25.10    7.70
   1 -12  -1   23.10    5.80
  -1  12   0   35.40    7.40
  -1  12   0   32.50    8.60
  -1  12   0   50.19   10.20
   1  12   0   43.70   10.10
   1  12   0   36.30    7.30
   1  12   0   51.19   15.00
  -1  12   0   53.49   14.60
   1  12   0   32.90    8.90
   1 -12   0   42.20    6.20
  -1 -12   0   46.70    8.40
  -1 -12   0   56.99    8.30
   1 -12   0   46.80    6.60
   1 -12   0   29.60    8.20
  -1 -12   0   45.90    6.60
   1  12   1  460.55   30.40
   1  12   1  462.75   21.40
   1  12   1  474.95   24.50
  -1  12  -1  449.36   23.80
  -1  12  -1  496.85   23.70
  -1  12  -1  405.56   31.30
  -1  12  -1  462.15   20.50
   1  12   1  458.15   23.40
  -1 -12  -1  449.76   19.20
   1 -12   1  423.46   18.60
  -1 -12  -1  380.46   25.90
   1 -12   1  459.45   19.70
  -1 -12  -1  442.76   21.70
   1 -12   1  466.15   22.00
   1  12   2   20.00    7.70
  -1  12  -2   16.70   15.90
   1  12   2   20.90    8.80
   1  12   2   28.20   10.30
  -1  12  -2   19.70    6.50
   1  12   2   19.20    9.10
  -1  12  -2   -0.10    8.60
   1  12   2   16.30   12.40
   1 -12   2   36.30    6.10
  -1 -12  -2    8.60    7.80
  -1 -12  -2   12.90   10.20
   1 -12   2   34.60    8.40
   1 -12   2   22.10    6.30
   1  12   3    7.20    9.50
  -1  12  -3   -7.50   18.70
   1  12   3    0.80   12.30
   1  12   3   11.20   10.20
  -1  12  -3    5.20    6.20
   1  12   3   -3.30    9.70
   1  12   3   17.90    9.40
  -1  12  -3    6.60    8.80
   1 -12   3  -10.80    5.80
   1 -12   3  -11.70    7.80
  -1 -12  -3    8.70    7.80
  -1 -12  -3   12.10    6.20
  -1 -12  -3    3.40    9.30
   1 -12   3   -9.60    9.90
   1  12   4  528.45   28.80
   1  12   4  495.25   39.40
   1  12   4  580.24   32.90
   1  12   4  560.74   29.40
  -1  12  -4  519.45   23.20
   1  12   4  540.25   30.50
  -1  12  -4  546.75   27.40
  -1 -12  -4  556.74   23.20
  -1 -12  -4  512.45   25.00
   1 -12   4  536.45   22.40
  -1 -12  -4  533.05   25.50
   1 -12   4  520.35   23.60
   1 -12   4  577.14   24.30
   1  12   5   90.69   14.80
  -1  12  -5   56.19   12.40
   1  12   5   60.49   12.80
  -1  12  -5   52.39    8.80
  -1 -12  -5   59.69    9.40
   1 -12   5   55.19    8.50
  -1 -12  -5   45.50   10.60
   1 -12   5   75.29   10.80
  -1 -12  -5   65.39    9.80
   1  12   6  301.37   24.80
   1  12   6  295.07   31.20
  -1  12  -6  261.17   24.40
  -1  12  -6  314.67   18.80
  -1 -12  -6  276.47   18.30
   1 -12   6  309.97   17.40
  -1 -12  -6  291.07   17.60
   1 -12   6  296.97   23.30
  -1 -12  -6  292.67   20.10
  -1 -12  -6  277.17   19.60
  -1  12  -7    4.10   14.30
   1  12   7   15.20   12.40
   1  12   7    6.20   21.00
  -1  12  -7   29.80   10.20
  -1 -12  -7   27.60   10.30
   1 -12   7   22.70    9.00
  -1 -12  -7   24.20    7.30
  -1 -12  -7   35.00    8.50
  -1 -12  -7   33.20   11.10
  -1  12  -8   63.39   12.30
  -1 -12  -8   77.49   13.50
  -1 -12  -8   55.49   12.20
  -1 -12  -8   52.69    8.40
  -1 -12  -8   69.29    9.20
   1  12   9  129.39   16.80
  -1  12  -9   78.39   14.20
  -1 -12  -9  105.29   12.30
  -1 -12  -9  106.29   11.20
  -1 -12  -9  132.59   18.00
   1  12  10  -20.50   12.50
   1  12  10    6.60    9.10
  -1 -12 -10   -0.60    5.80
  -1 -12 -10   -3.10    5.90
  -1 -12 -10    8.20   11.50
   1  12  11   46.80   14.00
   1  12  11   25.80    7.50
  -1 -12 -11   22.10    5.70
  -1 -12 -11   27.40    6.30
   1  12  12   21.80   12.70
   1  12  12   24.80    7.00
  -1 -12 -12   15.10    5.20
  -1 -12 -12   10.20    6.90
  -1  13  12   17.50    6.40
  -1  13  12   30.10   10.60
   1 -13 -12   13.80    4.70
  -1  13  11   91.29   13.80
  -1  13  11   92.19   11.40
  -1  13  11   81.39   16.00
   1 -13 -11   92.49    9.30
  -1  13  10   -4.90   12.40
  -1  13  10    8.00    7.40
   1 -13 -10    2.70    5.60
   1 -13 -10    2.30    8.50
  -1  13   9  152.48   20.10
   1 -13  -9  112.59   11.70
   1 -13  -9  112.39   13.90
  -1  13   8  108.19   17.40
  -1  13   8  102.99   18.20
   1  13  -8  106.19   14.10
   1  13  -8   60.39   14.70
   1 -13  -8  113.29   12.10
   1 -13  -8   90.89   10.50
   1 -13  -8  101.29   13.30
   1  13  -7  245.28   24.80
  -1  13   7  318.97   37.00
   1  13  -7  316.07   21.90
   1 -13  -7  336.87   20.90
   1 -13  -7  315.97   17.40
   1  13  -6   13.10   12.50
  -1  13   6   18.20   11.70
  -1  13   6   -1.30   11.40
   1  13  -6    1.40    9.40
  -1  13   6  -13.70   22.50
   1 -13  -6   12.10    8.20
   1 -13  -6    5.20   12.50
  -1 -13   6   -0.90   17.80
   1 -13  -6   13.30    7.60
  -1 -13   6   -9.60    9.40
  -1  13   5   88.19   14.60
  -1  13   5   75.19   16.60
   1  13  -5   74.69   11.40
   1  13  -5   66.59   15.70
  -1  13   5   72.69   13.20
   1  13  -5   82.29   13.60
  -1 -13   5   67.99    9.40
   1 -13  -5   74.39   12.00
   1 -13  -5   73.99   10.10
   1 -13  -5   69.79   10.10
  -1 -13   5   85.89   12.60
   1  13  -4  111.69   16.80
  -1  13   4  104.59   15.10
   1  13  -4   94.59   14.20
   1  13  -4  118.89   16.10
  -1  13   4   95.69   14.20
  -1  13   4   81.59   15.00
   1  13  -4   99.89   24.10
  -1  13   4   88.69   13.90
  -1 -13   4   89.19   12.20
   1 -13  -4   89.59   13.40
   1 -13  -4  121.89   14.70
   1 -13  -4   80.69   11.00
  -1 -13   4   82.79    8.90
  -1 -13   4   76.49   11.20
  -1  13   3   -6.10   10.80
  -1  13   3    5.20   11.30
  -1  13   3   10.90    9.80
  -1  13   3   15.60   10.20
   1  13  -3   24.90    9.30
   1  13  -3   13.60   10.90
   1  13  -3    9.20    7.70
  -1  13   3    9.80    9.10
  -1 -13   3   -3.50    7.00
   1 -13  -3    8.70    8.20
  -1 -13   3   24.80    7.20
   1 -13  -3    8.70    7.80
  -1 -13   3   -4.10    7.20
   1 -13  -3   11.30    9.40
   1  13  -2   24.80    7.10
  -1  13   2   20.00    8.70
   1  13  -2   13.70   10.00
   1  13  -2   42.90   17.10
  -1  13   2    9.30   16.70
   1  13  -2   23.10    8.80
  -1  13   2   10.20    8.30
  -1  13   2   11.10    9.10
   1 -13  -2    5.90   10.60
  -1 -13   2   16.30    7.00
   1 -13  -2   12.60    7.40
  -1 -13   2   15.60    7.30
  -1  13   1  156.78   13.90
   1  13  -1  202.88   16.30
   1  13  -1  183.28   26.80
  -1  13   1  172.58   16.80
   1  13  -1  154.38   13.70
  -1  13   1  181.68   17.40
  -1  13   1  189.38   22.90
   1  13  -1  129.19   18.10
   1 -13  -1  133.59   18.60
   1 -13  -1  156.28   13.80
  -1 -13   1  164.08   12.60
  -1 -13   1  177.28   14.10
  -1 -13   1  136.49   17.60
   1  13   0   62.09   10.10
  -1  13   0   75.99    9.70
  -1  13   0   72.69   15.80
   1  13   0  111.09   17.00
   1  13   0   62.39    9.50
   1  13   0   68.29   15.70
  -1  13   0   46.80    9.50
  -1  13   0   58.59   11.00
  -1 -13   0   74.89    8.80
   1 -13   0   63.89    9.40
   1 -13   0   80.29   10.60
  -1 -13   0   59.09    9.70
  -1  13  -1  182.08   14.00
   1  13   1  157.08   21.80
   1  13   1  163.78   16.80
   1  13   1  169.58   20.00
  -1  13  -1  163.08   17.00
   1  13   1  187.88   14.80
  -1  13  -1  169.68   25.20
  -1  13  -1  172.28   16.60
   1  13   1  197.48   18.60
   1 -13   1  160.48   15.00
   1 -13   1  152.38   13.00
   1 -13   1  164.58   19.30
  -1 -13  -1  173.98   18.40
  -1 -13  -1  189.08   14.50
  -1  13  -2   11.60    8.60
   1  13   2   20.40    9.90
   1  13   2  -12.90   13.20
  -1  13  -2  -12.00   15.50
   1  13   2    8.80   10.20
  -1  13  -2   -0.40    8.40
  -1  13  -2    6.60    6.90
   1  13   2   -5.40    8.30
   1  13   2    1.90   12.50
  -1 -13  -2   -3.10    9.80
   1 -13   2  -17.80    7.60
   1 -13   2    9.10    7.40
  -1 -13  -2   -9.00    7.30
  -1 -13  -2  -11.90    9.20
   1  13   3   52.89   11.60
  -1  13  -3   28.00    9.80
   1  13   3   37.80   10.60
  -1  13  -3   44.80    8.70
   1  13   3   40.50   14.80
   1  13   3   44.80   14.20
   1  13   3   52.39   12.70
   1 -13   3   45.70    7.90
  -1 -13  -3   53.69    9.80
  -1 -13  -3   31.00    8.40
   1 -13   3   43.00   10.20
   1 -13   3   38.90    8.30
  -1 -13  -3   52.99    9.00
   1  13   4   -6.10   10.10
  -1  13  -4   24.50   23.20
   1  13   4  -26.60   15.80
   1  13   4   23.00   12.70
   1  13   4    0.20   14.90
  -1  13  -4    9.20    8.50
  -1  13  -4    1.90    9.70
   1 -13   4   16.30    8.40
  -1 -13  -4    1.40    7.50
  -1 -13  -4  -16.50    9.00
  -1 -13  -4   -4.70    8.00
   1 -13   4   -1.70   10.80
   1 -13   4   -1.40    7.30
   1  13   5 2313.27   84.89
  -1  13  -5 2287.37   78.89
   1  13   5 2228.78   87.19
  -1  13  -5 2226.88   81.29
   1 -13   5 2373.56   77.99
  -1 -13  -5 2375.66   78.69
  -1 -13  -5 2371.86   79.19
   1 -13   5 2169.78   79.39
  -1 -13  -5 2404.96   78.89
   1  13   6   16.40   11.90
  -1  13  -6   18.30    9.80
  -1  13  -6    2.90   12.80
  -1 -13  -6    8.40    8.10
  -1 -13  -6   13.70    7.20
  -1  13  -7   25.20   13.00
   1  13   7   22.20   13.20
  -1  13  -7   10.20   10.60
  -1 -13  -7   39.20    9.80
  -1 -13  -7   19.40    7.20
   1  13   8  391.86   29.50
  -1 -13  -8  360.46   24.40
  -1 -13  -8  368.46   18.90
  -1 -13  -8  361.56   23.80
   1  13   9  330.67   30.90
  -1 -13  -9  336.17   18.50
  -1 -13  -9  334.57   17.40
   1  13  10    3.00    6.80
   1  13  10    8.60   14.30
  -1 -13 -10    6.90    5.50
   1  13  11   10.70   14.20
   1  13  11   17.80    6.40
  -1 -13 -11    2.90    4.70
   1  13  12   19.50   14.50
   1  13  12    3.60    6.00
  -1 -13 -12    0.70    4.00
  -1  14  11   13.60    6.30
  -1  14  11   33.10   11.70
   1 -14 -11   12.10    4.50
  -1  14  10   45.30    7.50
  -1  14  10   61.49   16.70
  -1  14  10   56.19   13.80
   1 -14 -10   45.20    6.30
  -1  14   9    9.10   12.50
  -1  14   9   45.20   17.10
   1  14  -9    6.50   15.10
   1 -14  -9    1.70    6.10
   1 -14  -9   -0.60    9.90
   1  14  -8    2.30   13.20
   1  14  -8  -10.80   15.40
  -1  14   8   26.10   15.00
  -1  14   8   26.10   17.20
   1 -14  -8    4.70    8.90
   1 -14  -8   19.50    6.80
   1  14  -7   43.30   11.50
  -1  14   7   23.30   14.10
   1  14  -7   37.30   12.00
   1 -14  -7   20.30    6.90
   1 -14  -7   19.50    9.00
   1  14  -6   90.49   13.10
   1  14  -6   77.99   12.70
  -1  14   6  108.59   16.50
   1 -14  -6   99.79   12.30
   1 -14  -6  101.39   13.80
  -1  14   5   10.70   11.10
  -1  14   5   15.40   11.30
   1  14  -5    3.40   10.10
   1  14  -5   19.60   12.10
   1 -14  -5   10.20    7.70
   1 -14  -5    3.00    7.00
  -1  14   4   72.09   14.50
   1  14  -4   74.29   15.80
  -1  14   4   36.20   24.10
   1  14  -4   49.70   21.60
   1  14  -4   84.29   12.00
  -1  14   4  115.09   18.10
  -1  14   4   98.89   18.50
   1  14  -4   77.79   12.70
  -1 -14   4  118.09   21.10
   1 -14  -4   75.79   10.10
   1 -14  -4   73.99    9.50
  -1 -14   4   84.69   11.50
  -1 -14   4   71.59   15.70
   1 -14  -4   43.80   14.50
  -1  14   3   10.60   11.20
   1  14  -3    7.20   17.50
   1  14  -3    2.70    9.30
  -1  14   3  -15.90   16.30
   1  14  -3  -12.50    8.60
  -1  14   3  -11.70   10.20
  -1  14   3    9.50   13.70
   1  14  -3  -11.90   12.20
  -1  14   3   12.30   11.60
  -1 -14   3   11.20   10.50
   1 -14  -3   -1.90   10.50
   1 -14  -3  -14.80    9.10
   1 -14  -3    9.30    7.00
  -1 -14   3   -5.30    5.90
  -1  14   2   25.10   12.00
   1  14  -2   24.00   15.90
  -1  14   2   55.09   11.60
  -1  14   2   23.20   10.10
   1  14  -2   38.80    9.50
   1  14  -2   30.50   11.30
  -1  14   2   17.60   10.60
   1  14  -2   20.10    9.50
  -1  14   2   40.10   15.00
   1 -14  -2   26.90   13.40
   1 -14  -2   31.00   10.50
   1 -14  -2   34.30    7.70
  -1 -14   2   34.10    7.00
  -1 -14   2   34.10    9.90
   1  14  -1  193.08   26.30
   1  14  -1  155.28   20.10
  -1  14   1  150.18   22.80
   1  14  -1  156.18   17.50
  -1  14   1  170.68   19.40
  -1  14   1  191.18   18.10
   1  14  -1  185.48   17.50
  -1  14   1  190.88   17.20
   1 -14  -1  207.58   19.30
   1 -14  -1  178.68   14.40
  -1 -14   1  187.78   13.30
  -1 -14   1  165.48   17.40
   1  14   0    8.10   12.50
   1  14   0   25.40   10.80
  -1  14   0   25.70    9.20
  -1  14   0   18.10   10.00
  -1  14   0   30.30   13.00
   1  14   0   32.80    9.80
   1  14   0   24.80    9.40
  -1  14   0   20.10    9.00
   1 -14   0   17.70   10.50
  -1 -14   0   31.20    7.10
  -1 -14   0   35.30   10.10
   1 -14   0   33.90    7.80
   1  14   1  209.98   23.80
  -1  14  -1  181.58   26.40
  -1  14  -1  211.68   17.60
  -1  14  -1  180.58   18.90
   1  14   1  172.18   19.30
   1  14   1  201.98   21.20
  -1  14  -1  221.08   17.40
   1  14   1  190.48   19.60
  -1 -14  -1  203.58   18.60
   1 -14   1  207.38   19.60
   1 -14   1  211.88   14.50
  -1 -14  -1  204.68   14.40
  -1  14  -2   35.40   10.10
   1  14   2   27.20   11.30
  -1  14  -2   27.00   10.20
   1  14   2   30.80   11.30
   1  14   2   39.10   12.80
  -1  14  -2   58.19   17.30
   1  14   2   44.20   12.20
  -1  14  -2   55.29   10.50
   1 -14   2   31.60   11.10
   1 -14   2   29.20    6.90
  -1 -14  -2   48.00   11.10
  -1 -14  -2   36.70   11.30
   1 -14   2   26.30   11.80
  -1 -14  -2   44.20    8.00
  -1  14  -3   19.90    9.10
   1  14   3   10.10   11.60
  -1  14  -3   34.10   18.00
  -1  14  -3    8.10    9.40
   1  14   3   14.10   12.80
   1  14   3   51.69   16.30
   1  14   3   20.00   11.40
  -1  14  -3   -5.90    9.60
  -1 -14  -3   17.30   11.00
   1 -14   3   16.80   10.40
   1 -14   3   -2.40   12.40
  -1 -14  -3   -7.10    8.30
   1 -14   3    9.80    6.50
   1  14   4  427.06   26.90
  -1  14  -4  396.46   25.60
   1  14   4  348.67   34.50
  -1  14  -4  366.26   24.20
  -1  14  -4  400.16   23.20
  -1 -14  -4  397.06   20.20
   1 -14   4  394.56   18.00
  -1 -14  -4  408.96   20.50
   1  14   5  427.86   28.70
  -1  14  -5  400.26   24.20
  -1 -14  -5  436.76   20.70
  -1 -14  -5  391.36   20.30
  -1  14  -6    8.50   15.00
  -1  14  -6   28.00   11.50
   1  14   6   39.30   14.90
  -1  14  -6   25.00   10.90
  -1 -14  -6   47.00    8.20
  -1 -14  -6   38.60    7.80
  -1  14  -7   19.40   18.30
  -1  14  -7   18.20   11.30
  -1  14  -7   15.80   10.60
   1  14   7   34.00   14.40
  -1 -14  -7   23.80    7.00
  -1 -14  -7   35.40    9.70
  -1  14  -8  -16.70   12.20
  -1  14  -8   -4.40   17.90
   1  14   8   32.00   18.30
  -1 -14  -8    7.80    8.60
  -1 -14  -8   19.00    6.80
  -1  14  -9   30.80   15.40
   1  14   9   22.00   16.70
  -1 -14  -9   -3.20   10.20
   1  14  10    9.30   15.80
   1  14  10    0.00    6.30
  -1 -14 -10    6.50    5.00
   1  14  11   85.69   10.50
   1  14  11   85.69   20.10
  -1 -14 -11   92.89    7.90
  -1  15  10    1.60    5.90
   1 -15 -10   18.20    4.40
  -1  15   9   29.30    6.60
  -1  15   9   43.60   14.80
   1  15  -9   37.20   14.90
   1 -15  -9   66.59    9.30
   1 -15  -9   43.20    6.20
  -1  15   8  161.38   20.70
   1 -15  -8  150.18   11.50
   1 -15  -8  112.69   13.30
  -1  15   7    9.80   13.40
   1  15  -7    9.30   10.80
  -1  15   7   52.69   19.30
   1  15  -7   33.20   16.20
   1 -15  -7   18.80    6.70
   1 -15  -7   23.80    7.50
   1  15  -6   70.79   11.60
  -1  15   6  103.49   16.20
   1  15  -6   83.09   13.20
   1 -15  -6  101.09   12.70
   1 -15  -6  118.59   13.10
   1  15  -5  118.59   14.70
   1  15  -5  102.19   23.20
   1  15  -5   97.69   12.60
  -1  15   5   99.49   16.40
   1 -15  -5   91.89   12.80
   1 -15  -5  125.69   14.20
   1  15  -4  108.79   17.20
  -1  15   4  148.89   19.50
   1  15  -4  128.69   18.00
  -1  15   4  134.39   20.50
   1  15  -4  129.39   20.50
  -1 -15   4  119.89   12.10
   1 -15  -4  133.09   13.30
   1 -15  -4  128.09   15.60
   1  15  -3   68.79   12.50
  -1  15   3   75.79   13.10
  -1  15   3   76.59   13.30
  -1  15   3   31.50   36.20
  -1  15   3   89.89   17.30
   1  15  -3   75.59   16.50
   1  15  -3   51.49   12.60
  -1 -15   3   71.59   10.00
   1 -15  -3   79.59   11.30
   1 -15  -3   67.89   11.70
  -1  15   2   53.59   13.20
   1  15  -2   49.90   11.50
   1  15  -2   51.19   11.40
  -1  15   2   29.00   12.10
   1  15  -2   50.19   16.20
   1  15  -2   75.69   19.60
  -1  15   2   66.39   15.30
  -1  15   2   52.49   12.50
  -1 -15   2   51.79    7.10
   1 -15  -2   56.09    7.90
   1  15  -1   15.80   13.40
  -1  15   1   32.20   12.00
   1  15  -1    0.60   11.30
   1  15  -1   10.70    9.30
  -1  15   1   17.60   10.70
  -1  15   1    7.70   11.80
   1  15  -1   12.30   10.10
  -1  15   1    9.80    9.20
  -1 -15   1   12.70    6.00
   1 -15  -1    9.80    6.00
  -1  15   0  331.17   27.80
  -1  15   0  383.06   25.40
  -1  15   0  385.86   23.20
  -1  15   0  425.16   23.90
   1  15   0  445.16   25.00
   1  15   0  373.66   26.20
   1  15   0  402.16   25.80
   1  15   0  364.56   27.70
   1 -15   0  368.86   18.80
  -1 -15   0  377.16   18.30
   1  15   1  146.59   20.50
  -1  15  -1  108.79   16.90
   1  15   1  127.69   19.20
  -1  15  -1  120.69   13.90
   1  15   1  129.79   15.60
  -1  15  -1  118.79   16.40
  -1  15  -1  126.29   15.50
   1  15   1  137.89   21.50
  -1 -15  -1  102.59   11.30
   1 -15   1  120.99   11.90
   1  15   2  903.71   41.20
   1  15   2  806.72   40.60
  -1  15  -2  767.02   42.80
  -1  15  -2  862.51   37.50
  -1  15  -2  856.31   42.00
  -1 -15  -2  905.21   33.00
   1 -15   2  907.21   32.10
  -1  15  -3   71.49   11.60
  -1  15  -3   88.29   20.10
  -1  15  -3   74.89   15.10
   1  15   3   85.19   14.30
  -1  15  -3  103.49   16.20
   1  15   3  131.59   20.40
   1 -15   3   75.69   10.30
  -1 -15  -3   85.89   11.10
  -1 -15  -3   90.39   11.50
   1  15   4   19.10   13.60
  -1  15  -4   20.80   10.20
  -1  15  -4    6.90    8.90
  -1  15  -4   25.60   19.80
  -1  15  -4   11.50   14.10
   1 -15   4   14.60    6.90
  -1 -15  -4   18.10    6.80
  -1 -15  -4   16.30    8.40
  -1  15  -5  105.19   13.20
  -1  15  -5   73.39   17.80
   1  15   5   80.19   15.80
  -1  15  -5   83.59   11.10
  -1 -15  -5   97.19   12.20
  -1  15  -6   19.80   18.70
   1  15   6  -11.30   12.20
  -1  15  -6    1.70   10.40
  -1  15  -6   -4.00    9.40
  -1 -15  -6   13.20    7.30
  -1 -15  -6   -5.10    6.30
   1  15   7   87.19   16.40
  -1 -15  -7  120.39   11.10
  -1 -15  -7  109.39   12.30
  -1  15  -8    3.80   11.40
  -1  15  -8   -2.30   13.70
  -1 -15  -8   10.00    5.40
  -1 -15  -8   15.60    7.20
   1  15   9   77.19   10.40
  -1 -15  -9  106.59   12.50
  -1 -15  -9   90.19    8.50
   1  15  10    1.40    5.60
  -1 -15 -10    1.50    4.30
  -1  16   9   18.80   18.40
  -1  16   9   23.30    5.80
   1 -16  -9   31.90    4.90
   1 -16  -9   32.70    8.20
  -1  16   8   30.70   17.40
   1  16  -8   -2.00   18.20
   1  16  -8    2.50   11.80
   1 -16  -8   17.30    6.40
   1 -16  -8   27.60    5.70
  -1  16   7   31.20   12.80
   1  16  -7   15.60   10.90
   1  16  -7   -5.10   12.70
   1 -16  -7   22.80    6.20
   1 -16  -7   33.20    6.60
   1  16  -6   12.10   12.20
   1  16  -6   25.90   10.60
  -1  16   6   26.70   12.70
   1 -16  -6   35.40    7.20
   1 -16  -6   35.10    6.10
   1  16  -5  -10.60   10.90
  -1  16   5   -7.60   12.50
   1  16  -5   -0.20    9.50
   1 -16  -5   15.30    6.60
   1 -16  -5   13.70    7.40
   1  16  -4  106.79   16.20
  -1  16   4  155.38   22.10
   1  16  -4  117.79   14.10
   1  16  -4  126.19   24.10
   1 -16  -4   99.99   11.60
   1 -16  -4  109.29   16.80
  -1  16   3   -8.30   13.30
   1  16  -3   29.90   18.10
  -1  16   3    2.10   10.70
   1  16  -3   15.60   10.90
  -1  16   3  -12.90   11.10
   1  16  -3   -2.10    8.50
  -1 -16   3   -3.80    5.40
   1 -16  -3   -1.00    6.10
  -1  16   2   46.10   17.60
  -1  16   2   10.70   11.60
  -1  16   2   28.00   10.50
   1  16  -2   24.90   11.70
   1  16  -2   20.50    9.00
  -1  16   2   17.10   12.30
   1  16  -2   19.60   16.50
   1 -16  -2   14.60    6.20
  -1 -16   2   10.00    5.60
  -1  16   1   68.89   14.70
   1  16  -1   75.69   13.20
  -1  16   1   78.49   15.20
  -1  16   1   72.99   10.70
   1  16  -1   79.09   11.10
  -1  16   1   84.99   15.00
   1  16  -1   77.09   16.80
  -1 -16   1   77.39   10.10
   1 -16  -1   73.19   10.70
  -1  16   0   17.30   11.30
   1  16   0    3.40   11.90
  -1  16   0  -17.30   11.50
  -1  16   0    3.70    8.00
  -1  16   0   22.00   12.70
   1  16   0    2.80    9.40
   1 -16   0    3.60    5.80
  -1 -16   0    3.40    5.60
  -1  16  -1   -0.20   12.00
  -1  16  -1    5.90   10.60
  -1  16  -1  -11.00    7.80
   1  16   1   -8.50   12.90
  -1  16  -1  -15.50   13.00
   1  16   1   -8.70    9.50
   1  16   1   25.40   14.40
   1 -16   1    7.40    5.40
  -1 -16  -1   -8.20    5.50
   1  16   2  117.99   19.50
  -1  16  -2   96.09   11.30
  -1  16  -2  135.59   17.90
  -1  16  -2  119.09   17.50
   1  16   2  142.59   21.90
  -1  16  -2  106.79   18.10
   1  16   2  118.69   17.20
  -1 -16  -2  128.79   11.40
   1 -16   2  134.29   10.70
  -1  16  -3    2.30   14.50
  -1  16  -3  -20.80   15.80
  -1  16  -3   -3.40    8.00
  -1  16  -3    7.10   10.10
   1  16   3  -28.90   14.50
   1  16   3    5.10   13.30
  -1 -16  -3    2.30    5.50
   1 -16   3    1.50    7.10
   1  16   4  202.78   24.60
  -1  16  -4  180.68   21.60
  -1  16  -4  156.48   16.60
  -1  16  -4  183.28   18.90
  -1 -16  -4  234.08   16.70
  -1 -16  -4  214.48   13.90
  -1  16  -5   22.60   19.00
  -1  16  -5    9.50   11.70
  -1  16  -5   -1.70    8.80
   1  16   5    0.70   12.30
  -1 -16  -5   -0.10    7.40
  -1 -16  -5   13.20    6.10
  -1  16  -6   23.50   12.00
  -1  16  -6   -1.50    9.20
   1  16   6   11.40   13.10
  -1 -16  -6   21.00    6.40
  -1 -16  -6   14.30    5.60
  -1  16  -7   70.69   14.70
  -1  16  -7  102.59   12.30
  -1  16  -8  -20.00   11.30
  -1 -16  -8   -0.10    6.00
  -1 -16  -8   -0.30    5.00
   1  16   9   -8.50    5.40
  -1 -16  -9    6.20    4.60
  -1 -16  -9   -2.80    7.90
   1 -17  -7   86.39    9.00
   1 -17  -7   74.39   11.20
   1  17  -6   58.69   15.30
  -1  17   6   37.40   12.50
   1 -17  -6   78.89    8.80
   1  17  -5   -2.60   12.80
   1  17  -5   13.00    9.50
  -1  17   5    0.20   11.50
   1 -17  -5   10.40    4.80
   1  17  -4   36.40   12.80
   1  17  -4   38.20    9.90
  -1  17   4   51.89   13.70
   1 -17  -4   54.49    7.90
   1  17  -3   -0.20   20.60
   1  17  -3    8.90    9.30
  -1  17   3    1.30   12.30
   1  17  -3   27.60   12.10
   1 -17  -3    6.30    5.00
  -1 -17   3    9.90    4.80
  -1  17   2   37.20   13.20
   1  17  -2   64.19   19.60
   1  17  -2   45.60    9.90
   1  17  -2   42.50   15.70
  -1  17   2   24.50   12.10
   1 -17  -2   27.10    6.00
  -1 -17   2   37.60    5.00
  -1  17   1   54.49   10.40
   1  17  -1   65.19   20.90
  -1  17   1   23.80   13.60
  -1  17   1   74.89   19.50
  -1  17   1   45.60   15.10
   1  17  -1   55.49   17.80
   1  17  -1   48.10    9.90
   1 -17  -1   46.40    8.70
  -1 -17   1   46.50    5.90
  -1  17   0   29.50   14.10
  -1  17   0   23.60   14.30
  -1  17   0   -9.70    8.90
   1  17   0  -12.50   14.80
   1  17   0   33.20   15.20
  -1  17   0   -3.50   13.20
   1  17   0   30.60   10.00
  -1 -17   0    4.80    7.80
   1 -17   0    8.70    6.20
   1  17   1   92.79   22.00
  -1  17  -1   55.69   14.80
  -1  17  -1   83.89   16.80
   1  17   1   77.09   17.20
  -1  17  -1   65.09   10.00
  -1  17  -1   94.79   21.30
   1  17   1   94.09   12.20
  -1 -17  -1   62.79    9.70
   1 -17   1   80.39    8.60
  -1  17  -2   30.70   14.90
   1  17   2   40.10   13.40
   1  17   2   62.59   15.80
  -1  17  -2   77.99   13.40
  -1  17  -2   92.99   17.80
  -1  17  -2   39.90    9.00
  -1 -17  -2   54.29    6.80
   1 -17   2   67.59    7.40
  -1  17  -3  121.89   14.50
   1  17   3  118.09   17.20
  -1  17  -3  118.59   14.10
  -1  17  -3   98.49   18.80
  -1 -17  -3  135.89    9.80
   1 -17   3  106.49    9.00
  -1  17  -4    2.10   11.40
  -1  17  -4  -12.70   18.80
   1  17   4   -0.90   12.70
  -1  17  -4   -6.00    8.10
  -1 -17  -4   -2.70    4.30
  -1  17  -5   28.20   26.10
  -1  17  -5   -6.10    8.50
   1  17   5    7.30   12.30
  -1 -17  -5   -5.20    4.30
  -1  17  -6    7.90   13.90
  -1  17  -6   -2.20   10.00
  -1 -17  -6   38.50    5.30
  -1 -17  -6   22.80   11.50
  -1 -17  -7   77.39    8.60
  -1 -17  -7  108.29   11.70
  -1  18   5   24.40   12.40
   1  18  -5    0.40    9.70
   1 -18  -5   23.60    4.30
  -1  18   4   -2.90   20.30
   1  18  -4    5.10   15.00
   1  18  -4   12.80   11.70
   1 -18  -4    0.60    3.90
   1  18  -3   58.99   10.80
   1  18  -3   88.49   16.90
  -1  18   3   76.39   14.50
   1 -18  -3   88.29    7.50
   1  18  -2   38.20   16.70
  -1  18   2   63.19   13.70
   1  18  -2   34.10   10.00
   1 -18  -2   63.39    6.90
  -1 -18   2   41.80    4.70
   1  18  -1   16.60   10.10
  -1  18   1  -19.40   12.40
   1  18  -1  -32.80   18.10
  -1  18   1    5.00   14.50
   1 -18  -1   -3.20    3.90
  -1 -18   1    6.70    3.90
   1  18   0    3.30   10.80
   1  18   0   10.20   23.10
  -1  18   0   34.60   14.50
  -1  18   0   15.80   21.10
  -1  18   0   28.70   10.20
   1  18   0   26.10   17.00
   1 -18   0   20.20    4.10
  -1 -18   0   23.00    4.00
  -1  18  -1  -14.90   14.00
  -1  18  -1   10.00    8.90
   1  18   1    0.40   13.10
  -1  18  -1    4.80   17.30
   1  18   1   -4.50   14.80
   1 -18   1    7.10    3.90
   1  18   2  181.58   24.70
  -1  18  -2  216.78   26.20
  -1  18  -2  190.08   17.20
   1 -18   2  195.58   10.10
  -1 -18  -2  239.28   10.90
  -1  18  -3   68.29   10.60
  -1  18  -3   77.89   16.00
  -1  18  -3   93.09   21.40
   1  18   3  106.09   16.10
  -1 -18  -3   83.59    7.40
  -1  18  -4   28.00   14.50
  -1  18  -4  -27.70   27.30
   1  18   4    0.30   13.30
  -1  18  -4    2.40    9.10
  -1  18  -5    9.40    9.50
  -1 -18  -5   19.70    3.90
  -1  19   2    7.90   13.10
   1  19  -2    9.70   10.40
   1 -19  -2    1.70    3.20
   1  19  -1   16.90   26.90
   1  19  -1   11.50   11.90
  -1  19   1   42.50   15.80
   1 -19  -1   29.80    3.90
   1  19   0    1.40   16.30
   1  19   0   -1.10   21.50
  -1  19   0   37.80   14.40
  -1  19   0   38.20   16.90
  -1 -19   0   16.30    3.70
   1 -19   0   14.80    3.60
  -1  19  -1   53.09   12.10
   1  19   1   58.59   20.30
  -1  19  -1   78.99   20.00
  -1 -19  -1   56.39    6.10
   1  19   2   32.20   17.40
  -1  19  -2   14.30   10.00
  -1  19  -2  -12.80   22.10
  -1 -19  -2    4.00    3.20
  -2   0  16   -0.80    7.20
  -2   0  16   -6.90    7.30
  -2   0  16   -1.90    9.20
  -2   0  15   -8.10   10.40
  -2   0  15   -8.10    9.20
  -2   0  15   -5.70    8.90
   2   0 -15   13.10   10.40
  -2   0  15    0.10   13.00
  -2   0  14  276.37   24.40
  -2   0  14  274.37   22.00
  -2   0  14  279.17   23.10
  -2   0  14  306.07   25.60
   2   0 -14  286.97   16.70
  -2   0  13  -12.80   10.20
  -2   0  13  -19.00   11.20
  -2   0  13   -1.70   14.30
   2   0 -13    1.60    7.80
  -2   0  13   -6.40   10.50
  -2   0  13    2.40   12.00
  -2   0  12 1236.48   52.99
  -2   0  12 1108.29   59.89
  -2   0  12 1213.28   53.39
   2   0 -12 1277.47   43.70
  -2   0  12 1282.37   47.50
  -2   0  12 1266.57   51.69
  -2   0  12 1298.47   52.09
   2   0 -11   -5.70    8.10
  -2   0  11  -19.90   16.10
  -2   0  11    3.20   13.90
  -2   0  11   -4.10   14.20
  -2   0  11   -1.00   14.70
  -2   0  11  -11.90   14.30
  -2   0  11    2.80   12.10
   2   0 -10  520.85   27.30
  -2   0  10  516.25   37.60
  -2   0  10  489.35   34.00
  -2   0  10  504.85   33.10
  -2   0  10  521.05   28.30
  -2   0  10  546.95   30.30
  -2   0  10  596.64   36.50
  -2   0   9   12.10   18.10
  -2   0   9   20.40   16.60
   2   0  -9   18.60   13.40
  -2   0   8  739.83   30.00
   2   0  -8  731.73   31.70
  -2   0   7   -0.90    4.60
   2   0  -7   -0.60    7.80
  -2   0   6  911.41   30.80
  -2   0   6  959.30   33.80
  -2   0   5    1.90    1.50
  -2   0   5    4.00    2.90
  -2   0   4    6.90    2.40
  -2   0   4    8.20    1.60
  -2   0   3    0.00    1.70
  -2   0   3    0.60    1.60
  -2   0   3    2.80    1.20
  -2   0   2 3133.89  100.29
  -2   0   2 3228.98  100.29
  -2   0   2 3174.68  100.09
  -2   0   1    0.40    0.90
  -2   0   1    0.60    0.60
  -2   0   0  523.85   16.70
  -2   0   0  508.65   17.20
   2   0   0  502.15   16.30
  -2   0   0  518.75   16.30
   2   0   1    1.30    1.50
   2   0   2  426.16   15.60
   2   0   2  424.76   15.00
  -2   0  -2  433.16   13.80
   2   0   3   -2.90    2.40
   2   0   3    0.50    1.50
   2   0   4  747.23   24.60
   2   0   4  756.82   27.30
   2   0   5   -1.40    1.60
   2   0   5   -0.50    3.90
   2   0   6  315.57   11.40
   2   0   6  311.67   15.60
  -2   0  -7   -0.20    3.70
   2   0   7   -0.70    2.70
   2   0   7   -2.00    4.90
  -2   0  -8  411.36   16.20
   2   0   8  441.26   21.60
   2   0   9    8.20   14.80
   2   0   9  -11.30    7.40
   2   0   9  -24.10   13.00
   2   0   9   -2.50   14.80
  -2   0  -9    7.00    4.40
   2   0   9    5.00   15.00
   2   0   9    8.70   13.00
  -2   0 -10  369.16   15.40
   2   0  10  352.66   24.40
   2   0  10  343.87   29.40
   2   0  10  333.67   25.30
   2   0  10  329.07   28.30
   2   0  10  387.86   27.20
   2   0  10  373.16   28.80
  -2   0 -11    2.90    5.90
   2   0  11    1.60   13.50
   2   0  11    1.20   22.10
   2   0  11    3.50   19.00
   2   0  11    3.60   19.40
   2   0  12  444.16   24.50
   2   0  12  425.86   30.50
   2   0  12  374.36   39.20
  -2   0 -12  492.85   19.30
   2   0  12  423.96   29.10
   2   0  12  396.06   28.60
   2   0  12  438.06   28.50
   2   0  13   -4.20   11.20
   2   0  13   12.00   12.10
   2   0  13   -7.00   10.80
  -2   0 -13    4.30    7.40
   2   0  13   -3.40   10.70
   2   0  13   -4.70    7.40
   2   0  14  471.15   27.00
   2   0  14  473.45   27.10
   2   0  14  463.15   21.70
   2   0  14  490.45   27.70
   2   0  14  472.05   26.60
   2   0  15   -6.10    6.10
   2   0  15    4.80    7.70
  -2   0 -15   18.60   10.60
   2   0  15    8.70    9.90
   2   0  15    6.80   10.50
   2   0  15    0.80    9.80
   2   0  16   71.09   10.10
   2   0  16   75.49   10.30
   2   0  16   56.99    9.70
   2   0  16   76.79   10.20
   2   0  16   86.69   10.80
  -2   1  16   86.89   13.10
  -2   1  16   87.29   13.10
  -2   1  16   83.79   11.30
  -2   1  16   81.39   12.70
  -2  -1  16  107.19   12.60
  -2  -1  16   95.29   12.10
  -2  -1  16  109.69   13.40
  -2  -1  16   99.19   14.80
  -2   1  15   14.10   12.40
  -2   1  15    7.10   11.00
  -2   1  15    0.70    8.90
  -2   1  15    9.80    9.80
   2  -1 -15    7.80    9.00
   2  -1 -15   14.20   13.80
  -2  -1  15   10.00   13.60
  -2  -1  15   12.20   11.30
  -2  -1  15   -7.40    9.20
  -2  -1  15   -9.00    8.50
  -2  -1  15   16.40   10.30
   2   1 -14  253.07   23.20
  -2   1  14  211.68   23.00
  -2   1  14  161.28   19.60
  -2   1  14  185.08   20.20
  -2   1  14  170.48   20.50
  -2  -1  14  159.88   24.00
   2  -1 -14  199.58   14.10
   2  -1 -14  196.48   16.30
  -2  -1  14  159.68   20.30
  -2  -1  14  192.28   21.10
  -2  -1  14  208.38   22.50
  -2  -1  14  204.78   28.80
  -2   1  13  194.28   24.40
  -2   1  13  164.08   20.60
  -2   1  13  149.29   19.60
  -2   1  13  145.79   21.80
  -2   1  13  135.19   21.30
   2   1 -13  174.08   15.30
  -2  -1  13  162.28   24.20
  -2  -1  13  173.68   17.40
   2  -1 -13  162.98   13.10
  -2  -1  13  160.28   22.60
  -2  -1  13  139.59   21.30
  -2  -1  13  168.88   22.40
  -2   1  12  148.49   17.40
  -2   1  12  153.58   18.80
  -2   1  12  149.49   23.00
  -2   1  12  144.49   22.80
   2   1 -12  180.68   16.10
  -2   1  12  154.58   22.10
  -2   1  12  150.78   22.90
   2  -1 -12  153.18   12.60
  -2  -1  12   98.59   23.10
  -2  -1  12  154.38   18.30
  -2  -1  12  159.88   23.40
  -2  -1  12  153.18   20.10
  -2  -1  12  152.38   23.80
  -2  -1  12  136.59   17.60
  -2   1  11  477.65   33.20
   2   1 -11  373.26   24.30
  -2   1  11  365.66   30.50
  -2   1  11  411.76   30.90
  -2   1  11  467.25   28.90
  -2   1  11  437.26   27.30
  -2   1  11  417.06   33.70
   2  -1 -11  404.36   18.60
  -2  -1  11  433.06   26.70
  -2  -1  11  394.06   35.80
  -2  -1  11  433.46   30.30
  -2  -1  11  447.46   33.60
  -2  -1  11  420.66   31.10
  -2  -1  11  356.36   31.80
   2   1 -10   35.60   28.40
  -2   1  10  -24.60   24.60
  -2   1  10    2.30   10.30
  -2   1  10   27.00   17.20
  -2   1  10   20.30   14.50
  -2   1  10   33.50   15.10
  -2   1  10    4.00   13.80
   2  -1 -10   20.40    7.60
  -2  -1  10   10.90   14.80
  -2  -1  10   33.50   16.80
  -2  -1  10    5.70   16.20
  -2  -1  10   20.50   18.90
  -2  -1  10   26.50   10.40
  -2  -1  10   51.59   13.10
  -2   1   9  122.99   17.60
  -2   1   9   92.39   13.90
  -2  -1   9   94.49   18.80
   2  -1  -9   96.49   12.00
  -2  -1   9   87.49   11.00
  -2   1   8  499.55   22.50
   2  -1  -8  452.35   25.30
  -2  -1   8  511.25   22.70
  -2   1   7   -2.40    4.50
  -2  -1   7    2.80    2.40
   2  -1  -7    9.70    9.90
  -2  -1   7    6.70    6.10
  -2   1   6  564.04   21.60
  -2  -1   6  514.55   21.30
  -2  -1   6  543.25   18.50
   2  -1  -6  503.15   22.90
  -2   1   5  100.29    7.20
  -2  -1   5  104.79    4.90
  -2  -1   5   95.79    7.10
  -2   1   4 3609.44  118.89
  -2   1   4 3897.21  119.29
  -2  -1   4 3623.04  117.89
  -2  -1   4 3811.22  119.19
  -2   1   3   42.70    3.50
  -2   1   3   47.40    3.60
  -2  -1   3   50.59    2.80
  -2  -1   3   46.00    3.90
  -2   1   2 2034.30   65.19
   2   1  -2 2183.58   64.99
  -2  -1   2 1997.20   64.79
  -2  -1   2 2051.29   64.99
  -2  -1   2 1984.80   64.79
   2   1  -1  120.99    4.50
  -2   1   1  132.19    4.90
  -2  -1   1  123.99    4.40
  -2  -1   1  124.49    4.50
   2   1   0  300.67    9.70
  -2   1   0  296.37    9.80
  -2  -1   0  260.07    9.50
  -2  -1   0  295.27    9.60
   2   1   1  517.55   16.80
  -2   1  -1  486.85   16.20
   2  -1   1  445.16   17.10
   2  -1   1  512.35   17.20
  -2   1  -2  317.07   10.80
   2   1   2  348.37   12.70
   2  -1   2  347.17   13.00
   2  -1   2  337.77   11.90
   2   1   3  193.38    7.30
   2   1   3  191.08    9.00
   2  -1   3  199.18    7.50
   2  -1   3  200.08    9.40
   2   1   4  122.09    4.90
   2   1   4  116.59    7.70
   2  -1   4  127.99    5.40
   2  -1   4  110.19    7.90
   2   1   5   49.60    3.20
   2   1   5   51.69    7.40
   2  -1   5   48.10    3.60
   2  -1   5   54.09    7.40
   2   1   6   66.19    8.90
   2   1   6   64.79    3.90
  -2  -1  -6   59.69    5.70
   2  -1   6   68.19    4.50
   2  -1   6   72.69    8.80
   2   1   7   19.00    5.80
   2   1   7   18.20    2.80
  -2  -1  -7   14.00    3.60
   2  -1   7   16.90    3.30
   2  -1   7   22.20    5.30
   2   1   8    2.80    5.90
  -2   1  -8   11.60    5.00
   2  -1   8    8.60    6.30
   2  -1   8    8.00    3.90
  -2  -1  -8    5.00    3.90
   2   1   9   98.49   17.80
   2   1   9  130.19   16.50
   2   1   9  142.79   15.80
   2   1   9  181.78   19.30
   2   1   9  174.48   27.80
   2   1   9  166.98   23.80
  -2   1  -9  163.08    9.80
  -2  -1  -9  145.89    8.90
   2  -1   9  129.29   17.20
   2  -1   9  149.69   21.30
   2  -1   9  162.28   16.10
   2  -1   9  171.28   19.50
   2  -1   9  166.58   25.50
   2  -1   9  155.68   19.60
   2   1  10  182.88   26.20
   2   1  10  103.19   14.50
   2   1  10   82.29   15.20
   2   1  10  116.29   15.90
   2   1  10  115.39   17.10
  -2   1 -10  111.19    9.80
   2   1  10  122.29   15.40
   2  -1  10  116.29   13.80
   2  -1  10  121.69   16.80
  -2  -1 -10  114.29    8.80
   2  -1  10  105.59   15.90
   2  -1  10  105.59   14.70
   2  -1  10  129.49   17.20
   2  -1  10  103.29   17.10
   2   1  11  196.88   24.70
   2   1  11  181.68   26.70
   2   1  11  181.88   26.50
  -2   1 -11  175.98   12.10
   2   1  11  188.78   24.10
   2   1  11  191.28   29.90
   2  -1  11  178.58   25.70
   2  -1  11  179.18   28.30
   2  -1  11  161.88   24.10
   2  -1  11  180.18   24.50
   2  -1  11  173.28   24.30
   2  -1  11  179.88   26.50
  -2  -1 -11  174.28   11.40
   2   1  12   26.10   12.70
   2   1  12   31.80   20.20
   2   1  12   13.90   11.90
   2   1  12   60.89   15.00
  -2   1 -12   36.90    8.10
   2   1  12   15.60   11.80
   2   1  12   27.50   10.30
  -2  -1 -12   23.90    9.90
   2  -1  12   34.60   13.50
   2  -1  12   26.60   12.10
   2  -1  12   51.69   21.00
   2  -1  12   31.00   12.20
   2  -1  12   41.40   10.00
  -2  -1 -12   38.50    7.30
   2   1  13  352.66   24.90
  -2   1 -13  355.86   18.20
   2   1  13  348.57   26.40
   2   1  13  337.67   24.60
   2   1  13  299.47   24.90
   2   1  13  332.27   20.30
   2  -1  13  274.47   24.00
  -2  -1 -13  348.07   17.00
   2  -1  13  339.67   25.60
   2  -1  13  334.97   19.60
  -2  -1 -13  314.37   19.70
   2  -1  13  335.47   26.10
   2  -1  13  352.16   25.50
   2   1  14   18.10   10.40
   2   1  14   29.30   11.80
  -2   1 -14   15.70    9.20
   2   1  14   16.50    9.90
   2   1  14   27.30   12.40
   2   1  14   25.30    8.30
  -2  -1 -14   26.90    7.80
   2  -1  14    5.80   10.40
  -2  -1 -14   17.30    8.90
   2  -1  14   -6.60   10.60
   2  -1  14    8.40   10.50
   2  -1  14   17.10    7.30
   2  -1  14   25.50   11.20
   2   1  15    9.50    8.00
   2   1  15    0.90    6.70
   2   1  15  -15.50   10.20
   2   1  15    0.30    9.70
  -2  -1 -15   -9.00    8.90
   2  -1  15    3.80    8.80
   2  -1  15   14.30   10.80
   2  -1  15    3.10   10.30
  -2  -1 -15   -2.50    8.60
   2  -1  15   -4.10    7.30
   2  -1  15   -2.70    6.00
   2   1  16  128.19   14.40
   2   1  16  104.49   16.30
   2   1  16   78.79   11.10
   2   1  16  113.29   14.30
   2  -1  16  107.49    9.90
   2  -1  16  108.49   13.70
   2  -1  16  135.79   13.70
   2  -1  16  124.79   15.30
   2  -1  16  108.19   11.20
  -2   2  16   17.60    8.00
  -2   2  16   32.60   10.00
  -2   2  16   24.00   11.00
  -2   2  16   33.80    8.00
   2  -2 -16   32.00    8.80
  -2  -2  16   32.80   15.90
  -2  -2  16   27.60   10.40
  -2  -2  16   36.90    8.50
  -2  -2  16   25.10    7.60
  -2   2  15    4.90   11.40
  -2   2  15  -10.30    8.40
  -2   2  15   -4.10    9.20
  -2   2  15   18.10   10.60
  -2  -2  15    4.90   14.00
   2  -2 -15    5.10    8.10
  -2  -2  15    8.80    8.10
  -2  -2  15    0.60    8.70
  -2  -2  15  -22.80   10.90
  -2  -2  15    7.80    8.30
   2  -2 -15   -6.50    7.50
  -2   2  14   41.30   12.80
  -2   2  14   24.70   10.70
  -2   2  14   29.90   12.00
  -2   2  14   33.90   11.70
  -2  -2  14   26.50   12.10
  -2  -2  14   21.40   12.10
  -2  -2  14   35.90   11.70
   2  -2 -14   42.70    8.10
   2  -2 -14   41.10    8.10
  -2  -2  14   33.80   14.50
  -2   2  13   81.79   14.40
  -2   2  13  154.58   22.50
  -2   2  13   91.89   15.40
  -2   2  13  142.79   16.30
  -2  -2  13   77.09   14.60
  -2  -2  13   96.39   15.40
  -2  -2  13  119.19   15.30
  -2  -2  13  110.59   16.40
   2  -2 -13  124.49   11.80
   2  -2 -13  103.89   12.40
  -2  -2  13  110.39   14.90
  -2   2  12  123.39   16.80
  -2   2  12  130.59   20.40
  -2   2  12  119.99   16.60
  -2   2  12  112.29   17.30
  -2   2  12  116.49   22.20
   2  -2 -12  110.19   12.70
  -2  -2  12  125.39   25.30
  -2  -2  12  114.89   16.00
  -2  -2  12  115.49   16.60
  -2  -2  12  143.29   19.40
  -2  -2  12  142.69   16.80
   2  -2 -12  138.09   11.30
  -2  -2  12   92.39   15.90
  -2   2  11  421.76   30.20
  -2   2  11  346.17   29.70
  -2   2  11  345.47   31.70
  -2   2  11  376.16   27.70
  -2   2  11  337.37   29.70
  -2  -2  11  324.17   30.40
  -2  -2  11  384.66   24.00
  -2  -2  11  405.16   31.30
   2  -2 -11  378.76   24.50
  -2  -2  11  362.66   36.90
  -2  -2  11  403.86   29.70
  -2  -2  11  353.16   31.40
   2  -2 -11  356.36   16.60
  -2   2  10  -10.90   15.00
  -2   2  10   -7.60   10.10
  -2   2  10   20.90   16.90
  -2   2  10   25.10   13.60
  -2   2  10   10.00   14.70
  -2  -2  10  -18.30   14.90
  -2  -2  10   11.80   15.00
  -2  -2  10  -10.40   15.70
  -2  -2  10   18.60   20.10
   2  -2 -10    2.70   14.20
   2  -2 -10    4.80    5.20
  -2  -2  10   15.00   10.70
  -2  -2  10   12.20   11.70
  -2   2   9  166.58   18.60
  -2   2   9  177.58   26.40
  -2   2   9  166.88   15.50
   2  -2  -9  206.08   13.10
  -2  -2   9  214.98   16.90
  -2  -2   9  196.88   21.80
  -2   2   8   27.70    6.40
  -2  -2   8   34.40    6.80
   2  -2  -8   26.30    8.30
  -2  -2   8   25.10    3.70
  -2   2   7   -0.80    4.30
  -2  -2   7    2.20    2.50
   2  -2  -7   18.70    8.60
  -2   2   6  343.77   15.50
  -2  -2   6  320.67   15.60
   2  -2  -6  336.17   19.00
  -2  -2   6  338.77   12.10
  -2   2   5   80.19    6.70
  -2  -2   5   80.39    7.00
   2  -2  -5  102.59   13.20
  -2  -2   5   82.69    4.20
  -2  -2   5   86.59    4.50
  -2   2   4 1758.82   59.39
  -2   2   4 1905.51   59.69
  -2  -2   4 1838.22   59.59
  -2  -2   4 1795.82   58.29
  -2  -2   4 1828.92   58.19
  -2   2   3   75.99    4.80
  -2  -2   3   78.99    3.50
  -2  -2   3   69.19    4.90
  -2   2   2  457.35   15.50
   2   2  -2  430.96   15.10
  -2  -2   2  462.85   14.90
  -2  -2   2  451.15   15.10
  -2  -2   2  450.15   14.90
  -2   2   1 1682.03   52.69
  -2  -2   1 1619.94   52.29
  -2   2   0  138.99    5.40
   2   2   0  144.09    5.10
  -2  -2   0  137.19    5.00
   2  -2   0  133.49    6.70
   2   2   1 1055.79   33.60
  -2   2  -1 1007.50   33.30
   2  -2   1 1019.40   32.70
   2  -2   1 1053.59   33.70
  -2   2  -2   96.69    4.50
   2   2   2  103.49    5.50
   2  -2   2  101.59    6.20
   2  -2   2   99.49    4.80
   2   2   3  288.27   11.60
   2  -2   3  262.07    9.30
   2  -2   3  287.37   12.20
   2  -2   3  275.67   10.20
   2   2   4  417.56   16.30
   2  -2   4  401.76   16.70
   2  -2   4  414.46   14.00
   2  -2   4  357.96   13.20
   2   2   5 2003.90   63.49
   2   2   5 1764.02   59.49
   2  -2   5 1660.43   59.69
  -2  -2  -5 1906.41   60.39
   2  -2   5 1972.80   60.49
   2  -2   5 1966.50   63.69
   2   2   6  503.95   21.30
   2  -2   6  512.85   21.70
   2  -2   6  505.25   17.80
  -2  -2  -6  485.95   17.80
   2   2   7 1653.73   56.79
   2  -2   7 1650.13   56.99
   2  -2   7 1544.55   52.19
  -2  -2  -7 1557.44   52.19
   2   2   8   69.99   11.60
  -2  -2  -8   52.49    9.80
   2  -2   8   55.29    6.00
  -2  -2  -8   61.29    6.00
   2  -2   8   67.69    9.50
   2   2   9   15.70   16.10
   2   2   9   11.10    8.70
   2   2   9   -6.60   14.10
   2   2   9   -1.80   14.00
   2   2   9  -27.70   15.40
   2   2   9  -16.80   13.80
  -2  -2  -9   11.80    8.60
  -2  -2  -9    5.70    3.90
   2  -2   9   14.70   14.50
   2  -2   9    7.20   14.80
   2  -2   9   -8.90   11.50
   2  -2   9    0.60   14.30
   2  -2   9    5.90    4.80
   2  -2   9    7.90    8.40
   2  -2   9   -7.20   15.20
   2   2  10   82.59   15.60
   2   2  10   79.09   14.60
   2   2  10   80.69   17.50
   2   2  10   61.59   14.90
   2   2  10   80.29   15.90
   2   2  10   74.59   17.30
   2  -2  10   83.59   15.50
  -2  -2 -10   70.39    7.60
  -2  -2 -10   86.49   10.80
   2  -2  10  102.19   13.50
   2  -2  10   90.09   15.50
   2  -2  10   63.59   12.90
   2  -2  10   78.69   15.60
   2  -2  10  102.89   16.10
   2   2  11   15.90   13.00
   2   2  11    4.60   15.00
   2   2  11   14.10   12.10
   2   2  11    8.20   18.80
  -2   2 -11   -0.70   11.10
   2   2  11    1.80   13.50
   2   2  11   19.10   13.30
   2  -2  11   12.20   14.10
   2  -2  11  -18.30   14.20
   2  -2  11   -8.80   12.40
  -2  -2 -11    5.20    5.50
   2  -2  11   -2.80    9.70
   2  -2  11    3.90   13.10
  -2  -2 -11    1.70    8.70
   2  -2  11    3.40   12.80
   2   2  12 1544.75   62.19
   2   2  12 1634.44   58.39
   2   2  12 1673.33   62.89
  -2   2 -12 1523.05   62.29
   2   2  12 1641.34   61.99
   2   2  12 1453.85   70.49
   2   2  12 1576.54   62.59
   2  -2  12 1678.53   62.39
  -2  -2 -12 1680.63   54.59
  -2  -2 -12 1596.44   56.59
   2  -2  12 1632.84   62.79
   2  -2  12 1674.83   62.99
   2  -2  12 1559.14   70.39
   2  -2  12 1589.74   57.29
   2  -2  12 1582.84   61.39
   2   2  13   -9.20   10.60
   2   2  13   -8.10    8.30
   2   2  13    7.50   11.20
   2   2  13   17.40   11.20
   2   2  13   -1.90   12.80
   2  -2  13   -7.40    7.10
   2  -2  13    3.00   11.80
   2  -2  13   -7.50   10.90
   2  -2  13    8.50   11.30
   2  -2  13   22.00   11.30
  -2  -2 -13   -4.70    6.50
  -2  -2 -13   11.40    7.70
   2   2  14  148.99   18.60
   2   2  14  111.99   17.20
   2   2  14  115.39   16.50
   2   2  14  127.29   19.10
   2  -2  14  103.39   14.30
   2  -2  14  128.79   20.00
  -2  -2 -14  138.29   11.90
   2  -2  14  149.39   19.10
   2  -2  14  123.89   17.30
   2  -2  14  118.59   13.30
  -2  -2 -14  127.09   13.30
   2   2  15   64.59   11.90
   2   2  15   83.69   13.10
   2   2  15   65.39   12.10
   2   2  15   43.50   11.40
   2   2  15   51.99    8.50
   2  -2  15   52.59    7.30
  -2  -2 -15   43.60    8.20
   2  -2  15   70.29   12.60
  -2  -2 -15   54.69    9.30
   2  -2  15   49.80    9.90
   2  -2  15   39.60    8.20
   2  -2  15   55.29   11.20
   2   2  16   37.70    9.90
   2   2  16   54.89    7.60
   2   2  16   61.69    7.90
   2   2  16   50.99    9.70
   2   2  16   52.89    9.50
   2  -2  16   71.79    8.80
   2  -2  16   63.49    9.80
   2  -2  16   54.19    9.20
   2  -2  16   57.59    7.50
   2  -2  16   54.59    9.60
  -2   3  16  -10.30    7.70
  -2   3  16   12.30    7.70
  -2   3  16    2.00   10.30
  -2   3  16   12.00    9.00
  -2  -3  16   -0.40    7.20
   2  -3 -16   -0.20    7.20
  -2  -3  16  -12.10   10.10
  -2   3  15   48.40   10.80
  -2   3  15   35.30   10.00
  -2   3  15   39.40    9.00
  -2   3  15    6.00   11.80
   2  -3 -15   38.10    8.30
  -2  -3  15   30.90   12.70
  -2  -3  15   35.40    8.00
  -2  -3  15   31.10   10.20
  -2  -3  15   38.10   16.10
  -2  -3  15   44.60    9.20
   2  -3 -15   34.70    7.20
  -2   3  14  210.48   21.00
  -2   3  14  231.18   22.20
  -2   3  14  191.28   18.80
  -2   3  14  221.38   22.90
  -2  -3  14  185.88   21.00
  -2  -3  14  222.58   20.70
  -2  -3  14  189.88   22.00
  -2  -3  14  278.67   26.60
   2  -3 -14  246.98   14.10
   2  -3 -14  187.38   14.60
  -2   3  13   57.39   13.00
  -2   3  13   78.19   14.70
  -2   3  13   84.19   14.40
  -2   3  13   78.89   13.10
  -2  -3  13   70.99   13.20
  -2  -3  13   74.49   14.00
  -2  -3  13   83.29   10.10
  -2  -3  13   95.29   17.00
   2  -3 -13  100.89   11.50
   2  -3 -13   91.19   13.80
  -2  -3  13   87.39   15.00
  -2   3  12  220.68   25.80
  -2   3  12  225.28   22.80
  -2   3  12  252.77   38.80
  -2   3  12  237.98   25.70
  -2   3  12  266.57   25.70
  -2  -3  12  237.08   18.20
  -2  -3  12  236.38   30.60
  -2  -3  12  252.77   26.60
   2  -3 -12  244.18   14.00
   2  -3 -12  232.78   17.30
  -2  -3  12  213.98   25.60
  -2  -3  12  249.78   24.80
  -2   3  11  452.85   34.90
  -2   3  11  439.76   30.60
  -2  -3  11  412.76   35.80
  -2  -3  11  335.27   33.70
  -2  -3  11  368.36   31.50
   2  -3 -11  381.86   17.30
  -2  -3  11  404.96   23.20
   2  -3 -11  417.86   21.80
  -2  -3  11  415.76   30.40
  -2   3  10  319.77   26.40
  -2   3  10  355.76   29.90
  -2   3  10  342.97   22.90
  -2   3  10  332.17   28.40
  -2   3  10  343.57   30.20
  -2  -3  10  300.57   24.00
   2  -3 -10  312.27   21.60
  -2  -3  10  302.67   38.30
  -2  -3  10  340.57   22.50
  -2  -3  10  316.77   31.00
  -2  -3  10  302.57   34.60
  -2  -3  10  340.37   28.00
   2  -3 -10  313.97   14.80
  -2   3   9   44.40    8.00
  -2   3   9   45.50   16.20
  -2   3   9   40.70   13.70
  -2   3   9   20.70   16.10
  -2  -3   9   31.10   15.00
  -2  -3   9   85.29   20.10
  -2  -3   9   51.69   12.00
  -2  -3   9   45.80    9.50
   2  -3  -9   57.79   11.70
   2  -3  -9   50.29    6.30
  -2  -3   9   40.00   17.60
  -2  -3   9   53.59    7.20
  -2   3   8  168.58   13.30
  -2  -3   8  149.69   13.40
   2  -3  -8  188.98   11.40
   2  -3  -8  210.78   24.40
  -2  -3   8  188.48    9.30
  -2   3   7  121.59   10.00
  -2  -3   7  122.09    6.20
   2  -3  -7  111.09   10.80
  -2  -3   7  121.29    6.60
  -2   3   6    6.60    4.10
  -2  -3   6    5.60    2.20
  -2  -3   6    8.80    4.80
   2  -3  -6   -2.60    5.70
  -2  -3   6    5.80    2.00
  -2   3   5   78.59    6.60
   2  -3  -5   69.49   10.70
  -2  -3   5   73.09    7.10
  -2  -3   5   74.69    4.20
  -2  -3   5   74.49    4.30
  -2   3   4  925.61   32.20
  -2   3   4 1010.60   32.40
  -2  -3   4  961.10   30.80
   2  -3  -4  932.21   34.30
  -2  -3   4  911.11   30.80
  -2  -3   4  919.71   32.10
  -2   3   3  622.94   21.70
  -2  -3   3  599.94   20.60
  -2  -3   3  638.74   20.70
  -2  -3   3  632.24   21.50
  -2   3   2 2754.12   87.19
  -2  -3   2 2722.23   86.59
  -2  -3   2 2732.13   86.49
  -2   3   1    3.20    1.60
   2   3  -1    3.20    2.20
  -2  -3   1    1.80    1.00
  -2  -3   1    2.10    0.90
   2  -3  -1    3.30    2.30
  -2   3   0   98.69    4.40
  -2  -3   0   91.19    3.90
   2   3   1   84.29    4.20
  -2   3  -1   85.79    4.10
   2  -3   1   78.39    3.30
   2  -3   1   78.79    4.30
   2   3   2  764.22   24.70
  -2   3  -2  692.03   23.90
   2  -3   2  711.53   23.20
   2  -3   2  735.23   25.50
   2  -3   2  707.13   24.00
  -2   3  -3   32.00    3.10
   2   3   3   36.00    4.50
   2  -3   3   33.20    4.60
   2  -3   3   34.10    2.40
   2  -3   3   34.60    3.20
   2   3   4  941.91   31.40
  -2   3  -4  865.61   29.30
   2  -3   4  851.61   28.40
   2  -3   4  896.51   29.30
   2  -3   4  862.41   31.70
  -2  -3  -4  856.71   29.30
   2   3   5  105.19    8.80
   2  -3   5   97.09    9.10
   2  -3   5   95.59    4.80
  -2  -3  -5   95.09    5.90
   2  -3   5  102.29    5.60
   2   3   6  814.82   30.20
   2  -3   6  788.72   26.80
  -2  -3  -6  785.52   26.50
   2  -3   6  802.52   30.40
   2  -3   6  696.73   25.70
   2   3   7   17.20    5.10
  -2  -3  -7   10.10    7.80
  -2  -3  -7   12.30    3.40
   2  -3   7   16.10    5.60
   2  -3   7   19.80    3.60
   2   3   8    2.60    6.80
  -2  -3  -8   11.60    7.10
  -2  -3  -8    9.30    3.60
   2  -3   8    9.90    3.90
   2  -3   8   10.40    6.90
   2   3   9  -11.70   18.40
   2   3   9   62.89   16.30
   2   3   9   53.59   17.00
   2   3   9   32.60    9.60
  -2   3  -9   29.50    6.70
   2   3   9   35.20   15.20
   2   3   9   41.30   16.00
  -2  -3  -9   28.10    4.60
   2  -3   9   25.30   11.10
   2  -3   9   45.80   16.30
   2  -3   9   28.20    9.30
   2  -3   9   26.40   14.10
   2  -3   9   46.40   15.30
   2  -3   9   71.59   15.70
  -2  -3  -9   22.00    8.20
   2  -3   9   33.00    5.30
   2   3  10   43.60   14.60
   2   3  10   25.70   16.10
   2   3  10   38.40   15.80
   2   3  10   32.60   13.30
   2   3  10   39.30   15.20
  -2   3 -10   44.00    9.00
   2   3  10   36.20   12.60
   2  -3  10   38.90   14.90
  -2  -3 -10   37.00    7.90
   2  -3  10   22.70   13.80
   2  -3  10   35.00   14.30
   2  -3  10   15.20   14.10
   2  -3  10   21.70   10.70
   2  -3  10   43.90   15.40
  -2  -3 -10   29.80    5.50
   2   3  11  120.79   19.20
   2   3  11  109.89   16.90
   2   3  11   85.19   14.90
  -2   3 -11  148.29   21.10
   2   3  11   93.29   16.60
   2   3  11  111.09   19.00
   2   3  11  128.89   15.30
   2  -3  11  111.89   15.70
  -2  -3 -11  113.79   12.80
   2  -3  11  119.89   17.60
  -2  -3 -11  118.89   13.40
   2  -3  11  120.29   17.60
   2  -3  11  115.19   16.00
   2  -3  11   86.09   16.60
   2  -3  11  103.59   15.70
   2   3  12   26.40   11.90
   2   3  12   26.20   12.50
   2   3  12    7.50   23.00
   2   3  12    5.10   10.20
   2   3  12   -0.50   14.10
   2   3  12    3.20   11.70
   2  -3  12   15.20   11.80
   2  -3  12   28.40   23.90
   2  -3  12    9.20   13.50
   2  -3  12    3.40    7.70
   2  -3  12    0.40   11.90
  -2  -3 -12   10.90    5.90
  -2  -3 -12   13.10    8.40
   2  -3  12   19.10   12.10
   2   3  13    4.00    9.10
   2   3  13   -7.00   10.30
   2   3  13   -0.60   11.90
   2   3  13  -10.10   12.90
   2   3  13   11.10   11.10
   2  -3  13    7.80    7.30
   2  -3  13    4.20   11.40
   2  -3  13   21.10   11.80
  -2  -3 -13    7.00    6.20
  -2  -3 -13   -1.60    6.80
   2  -3  13   12.80   11.00
   2  -3  13   -0.60   11.80
   2   3  14  -16.90   10.60
   2   3  14   13.50   12.20
   2   3  14    6.40    7.90
   2   3  14   11.50   10.00
   2  -3  14    9.90   16.10
  -2  -3 -14   -3.00    6.60
  -2  -3 -14    1.20    7.40
   2  -3  14    5.40    9.90
   2   3  15  203.98   19.10
   2   3  15  178.08   19.40
   2   3  15  185.58   15.10
   2   3  15  187.88   19.70
   2   3  15  182.78   14.40
   2  -3  15  177.28   18.50
  -2  -3 -15  167.18   18.40
   2  -3  15  200.28   15.00
  -2  -3 -15  196.28   14.90
   2  -3  15  180.38   19.50
   2  -3  15  183.88   12.70
   2  -3  15  214.28   16.70
   2   3  16   35.40    9.50
   2   3  16   44.10    8.90
   2   3  16   29.90    7.00
   2   3  16   20.70    9.80
   2   3  16   22.60    8.80
   2  -3  16   33.20    6.40
   2  -3  16   20.30   13.10
   2  -3  16   31.50    7.90
   2  -3  16   31.30    5.20
   2  -3  16   34.10    9.10
  -2  -3 -16   11.60    7.70
  -2   4  16  108.29   13.00
  -2   4  16  109.39   12.90
  -2   4  16  157.48   16.40
  -2   4  16  132.59   14.20
  -2  -4  16  105.39   12.00
  -2  -4  16  113.89   13.60
  -2  -4  16  105.19   14.80
   2  -4 -16   91.49   11.90
  -2   4  15    3.80    8.20
  -2   4  15   16.30    9.10
  -2   4  15   22.20   11.90
  -2   4  15   21.10    9.80
   2  -4 -15   16.80    6.50
   2  -4 -15   32.30    8.10
  -2  -4  15   27.50   13.10
  -2  -4  15   18.40    8.10
  -2  -4  15   18.20    8.70
  -2  -4  15   27.40    6.90
  -2   4  14   30.50   12.00
  -2   4  14   27.80   12.70
  -2   4  14    8.70   11.10
  -2   4  14   15.30    9.90
   2  -4 -14   33.30    6.60
  -2  -4  14   28.30   11.60
  -2  -4  14   35.20   19.60
  -2  -4  14   -8.40   13.00
  -2  -4  14   25.00    7.20
   2  -4 -14   14.60    6.10
  -2  -4  14   47.70   17.60
  -2   4  13   30.70   11.80
  -2   4  13   52.29   12.50
  -2   4  13   51.19   12.60
  -2   4  13   41.30   12.60
  -2  -4  13   52.59   17.20
   2  -4 -13   42.40    7.80
  -2  -4  13   59.79    8.90
   2  -4 -13   59.69    7.90
  -2  -4  13   43.30   12.80
  -2  -4  13   55.29   12.00
  -2  -4  13   57.19   15.20
  -2   4  12  314.27   23.90
  -2   4  12  263.47   40.20
  -2   4  12  271.87   25.60
  -2   4  12  310.87   26.00
  -2   4  12  286.07   25.50
  -2  -4  12  345.97   26.50
   2  -4 -12  299.57   18.60
  -2  -4  12  312.27   33.10
  -2  -4  12  297.67   25.60
  -2  -4  12  343.27   27.90
   2  -4 -12  351.66   16.20
  -2  -4  12  293.27   19.30
  -2   4  11   42.40   14.20
  -2   4  11   68.59   15.50
  -2   4  11   69.09   16.40
  -2   4  11   74.39   15.60
  -2   4  11   69.49   15.10
  -2  -4  11   98.29   22.50
   2  -4 -11   58.09    9.00
  -2  -4  11   44.50   15.00
  -2  -4  11   71.59   24.10
  -2  -4  11   68.69   15.90
  -2  -4  11   61.59   10.50
  -2   4  10   28.20   15.10
  -2   4  10   20.50   15.20
  -2   4  10   25.00   13.20
  -2   4  10   -2.90   14.60
  -2  -4  10   15.20   14.80
  -2  -4  10   -7.90   15.30
  -2  -4  10   31.40   13.80
  -2  -4  10   18.30    9.90
   2  -4 -10   11.30    4.70
  -2  -4  10   21.90   22.40
  -2  -4  10    3.10   17.80
   2  -4 -10   18.40    7.80
  -2   4   9    6.00    8.00
  -2   4   9    5.40   12.20
  -2   4   9   -9.10   13.90
  -2   4   9   16.50   15.10
  -2  -4   9   28.10   16.80
  -2  -4   9    4.00    4.20
  -2  -4   9   -4.30    9.80
  -2  -4   9   -6.30   21.20
   2  -4  -9   -0.30    3.90
   2  -4  -9    7.40    8.50
  -2  -4   9    6.90    9.40
  -2  -4   9   -8.30   15.10
  -2   4   8   -2.50    6.10
   2  -4  -8   -3.50    7.90
  -2  -4   8    0.10    7.20
   2  -4  -8    3.70    4.00
  -2  -4   8    1.00    3.50
  -2   4   7  380.16   17.60
  -2  -4   7  341.97   18.50
   2  -4  -7  354.56   15.50
  -2  -4   7  389.86   13.90
   2  -4  -7  354.66   21.10
  -2  -4   7  383.66   14.30
  -2   4   6   -0.20    3.50
  -2  -4   6    0.00    2.20
   2  -4  -6   -4.40    4.20
  -2  -4   6   -1.80    5.20
  -2  -4   6    4.00    2.30
  -2   4   5 3197.58   98.99
   2   4  -5 2959.50   95.69
  -2  -4   5 2941.91   96.39
   2  -4  -5 2888.41   95.69
  -2  -4   5 3090.99   96.39
   2  -4  -5 3020.20   97.79
  -2  -4   5 3093.59   98.29
  -2   4   4 4495.45  141.19
  -2  -4   4 4578.44  140.99
  -2  -4   4 4302.17  139.59
   2  -4  -4 4408.16  140.89
   2  -4  -4 4397.36  139.29
  -2  -4   4 4317.67  139.59
  -2   4   3   11.70    2.70
   2  -4  -3   14.90    3.90
   2  -4  -3   13.30    2.30
  -2  -4   3   10.00    1.70
  -2  -4   3   12.60    1.80
  -2   4   2  223.18    9.50
  -2  -4   2  240.68    8.60
  -2  -4   2  239.58    8.60
   2  -4  -2  237.18    8.90
  -2   4   1 1170.18   38.30
  -2  -4   1 1153.68   37.80
   2  -4  -1 1211.78   38.10
  -2  -4   1 1153.28   37.60
  -2   4   0  321.37   11.50
  -2  -4   0  329.17   10.90
  -2  -4   0  313.57   11.10
   2  -4   0  311.47   11.50
   2   4   1  778.42   24.60
  -2   4  -1  711.73   24.40
   2  -4   1  726.33   23.90
   2  -4   1  725.83   24.50
  -2   4  -2   78.99    4.40
   2   4   2   90.59    5.30
   2  -4   2   88.79    3.80
   2  -4   2   87.49    4.70
   2   4   3  862.91   30.50
  -2   4  -3  965.00   31.60
   2   4   3 1037.90   33.10
  -2  -4  -3  926.51   31.70
   2  -4   3  993.50   33.80
   2  -4   3  963.60   31.70
   2  -4   3  956.50   30.90
   2   4   4   50.19    6.50
  -2   4  -4   44.90    4.20
  -2  -4  -4   51.19    4.70
   2  -4   4   49.40    7.40
   2  -4   4   56.09    3.40
   2  -4   4   49.60    4.20
  -2   4  -5  372.46   14.20
   2  -4   5  370.46   17.30
   2  -4   5  366.06   13.20
   2  -4   5  378.46   14.80
  -2  -4  -5  384.86   14.20
  -2   4  -6  387.66   15.10
   2   4   6  389.86   17.90
  -2  -4  -6  388.76   15.10
   2  -4   6  391.66   14.70
   2  -4   6  358.96   13.80
   2  -4   6  383.36   18.00
  -2   4  -7  223.48   10.90
   2   4   7  211.88   13.90
   2  -4   7  221.18    9.90
   2  -4   7  198.78   14.20
  -2  -4  -7  205.48   13.80
  -2  -4  -7  213.38    9.90
   2   4   8  224.88   25.80
  -2   4  -8  232.08   12.70
   2   4   8  249.78   16.30
   2  -4   8  237.28   27.30
   2  -4   8  208.88   16.30
  -2  -4  -8  227.68   10.70
   2  -4   8  216.88   10.70
  -2  -4  -8  237.38   14.50
   2  -4   8  234.98   26.40
   2  -4   8  218.38   20.60
  -2   4  -9   74.69    8.90
   2   4   9   45.80   10.00
   2   4   9   58.49   18.50
   2   4   9   52.29   15.40
   2   4   9   76.59   18.50
   2   4   9   56.39   16.00
   2   4   9   45.30   14.80
  -2  -4  -9   55.69    8.20
   2  -4   9   94.09   15.80
   2  -4   9   55.49   10.60
   2  -4   9   72.99   17.30
   2  -4   9   69.59    8.10
   2  -4   9   59.09   15.30
   2  -4   9   40.00    9.70
  -2  -4  -9   54.99    6.70
   2  -4   9   52.39   15.50
   2   4  10   23.40   17.00
   2   4  10   18.20   15.40
  -2   4 -10   12.30   10.00
   2   4  10   -2.30   14.00
   2   4  10   14.20   12.80
   2   4  10   -0.50   13.40
   2   4  10   -2.90   14.00
  -2  -4 -10    6.60    4.60
   2  -4  10  -13.70   15.50
  -2  -4 -10    9.70    6.50
   2  -4  10   16.50   14.80
   2  -4  10   11.80   14.60
   2  -4  10   14.20    9.30
   2  -4  10   -6.80   12.30
   2  -4  10    1.30    8.30
   2  -4  10   18.60   14.20
   2   4  11    5.10   15.70
   2   4  11   -1.00   12.40
   2   4  11   -1.20   12.80
   2   4  11    9.20   16.90
   2   4  11   -6.40   12.40
   2   4  11    9.70   13.10
   2  -4  11    7.50   12.00
   2  -4  11  -27.50   13.20
   2  -4  11   10.50   12.40
  -2  -4 -11   10.70    6.70
  -2  -4 -11    3.50    5.20
   2  -4  11   -0.30    8.40
   2  -4  11   26.80   18.00
   2  -4  11   -7.50   11.90
   2   4  12   33.20   13.10
   2   4  12   53.39   11.50
   2   4  12   23.70   12.30
   2   4  12   13.90   14.50
   2   4  12   38.40   12.60
  -2  -4 -12   39.20    7.00
   2  -4  12   36.20   13.40
   2  -4  12   28.70    8.30
   2  -4  12   46.40   13.20
   2  -4  12   35.80   12.90
   2  -4  12   64.69   13.50
  -2  -4 -12   35.70    7.90
   2   4  13  194.78   22.50
   2   4  13  181.78   26.10
   2   4  13  168.08   18.10
   2   4  13  161.98   20.20
   2   4  13  195.48   20.80
   2  -4  13  187.68   20.90
  -2  -4 -13  176.28   13.00
  -2  -4 -13  194.58   12.70
   2  -4  13  160.38   18.90
   2  -4  13  184.58   21.80
   2  -4  13  155.68   20.70
   2  -4  13  161.08   14.50
   2   4  14   58.49   11.30
   2   4  14   56.69   13.70
   2   4  14   61.29   12.50
   2   4  14   54.49    9.20
   2   4  14   67.69   13.30
   2  -4  14   58.59   12.80
   2  -4  14   51.69   10.60
  -2  -4 -14   63.79    9.10
  -2  -4 -14   54.29    7.30
   2  -4  14   57.39   11.90
   2  -4  14   72.49   11.20
   2  -4  14   68.69   13.40
   2   4  15  119.49   18.70
   2   4  15  127.39   17.50
   2   4  15   99.99   13.20
   2   4  15  107.39   13.30
   2   4  15  124.29   13.80
   2  -4  15  128.19   17.30
   2  -4  15  141.79   10.90
   2  -4  15  154.48   17.90
   2  -4  15  134.49   14.50
  -2  -4 -15  130.89   13.50
   2  -4  15  147.59   12.80
  -2  -4 -15   94.59   11.30
  -2   5  16   16.30    9.00
  -2   5  16    8.30    8.00
  -2   5  16   -0.80    7.60
  -2   5  16   14.20    8.50
   2  -5 -16    3.40    5.90
  -2  -5  16   -3.90    7.10
  -2   5  15   18.00    8.00
  -2   5  15   13.60   10.60
  -2   5  15   18.60    9.40
  -2   5  15   17.40   10.60
  -2  -5  15   15.90    9.00
  -2  -5  15   25.70    7.70
   2  -5 -15   20.10    5.90
  -2  -5  15    1.70   14.60
   2  -5 -15   39.10    8.30
  -2   5  14  109.59   21.30
  -2   5  14  134.99   21.60
  -2   5  14  181.28   24.50
  -2   5  14  129.39   16.80
  -2  -5  14  126.19   17.10
   2  -5 -14  117.29   10.90
   2  -5 -14  155.28   12.40
  -2  -5  14  110.59   17.50
  -2  -5  14  119.89   18.20
  -2  -5  14  145.09   12.10
  -2   5  13  105.19   14.30
  -2   5  13   92.89   14.10
  -2   5  13   83.19   14.30
  -2   5  13   69.99   13.60
   2  -5 -13  117.79   11.30
  -2  -5  13   89.09   15.20
  -2  -5  13  108.29   27.70
  -2  -5  13   96.49   13.70
  -2  -5  13  112.29   12.40
   2  -5 -13  109.89   11.60
  -2  -5  13  103.79   17.00
  -2   5  12  331.67   24.70
  -2   5  12  315.97   26.70
  -2   5  12  304.47   25.30
  -2   5  12  377.96   26.50
   2  -5 -12  361.96   16.90
  -2  -5  12  372.96   26.80
  -2  -5  12  306.47   35.10
   2  -5 -12  350.26   24.50
  -2  -5  12  341.97   19.40
   2  -5 -12  352.06   18.80
  -2  -5  12  360.96   26.30
  -2  -5  12  310.37   30.30
  -2   5  11   63.09   15.00
  -2   5  11   79.59   17.00
  -2   5  11   59.99   14.50
  -2   5  11   58.69   14.20
  -2   5  11   65.19   14.80
  -2  -5  11   80.69   15.70
  -2  -5  11   60.69   34.90
   2  -5 -11   67.99    8.70
   2  -5 -11   72.79    9.70
  -2  -5  11   76.49   16.10
  -2  -5  11   63.29   10.20
   2  -5 -11   79.39   14.20
  -2  -5  11   67.09   19.10
  -2   5  10   12.00   11.30
  -2   5  10   20.20   13.20
  -2   5  10   10.60   12.70
  -2   5  10    2.40   14.10
   2  -5 -10   11.90    4.80
   2  -5 -10    8.20    6.50
  -2  -5  10   15.40    9.20
  -2  -5  10   18.90   16.10
  -2  -5  10    6.10   14.40
  -2  -5  10  -15.90   18.60
  -2  -5  10    2.60   15.60
   2  -5 -10    4.30   12.50
  -2  -5  10   -0.30    5.80
  -2   5   9   51.09    9.90
  -2   5   9   61.59   15.00
  -2   5   9   63.49   14.10
  -2   5   9   67.59   14.60
  -2  -5   9   66.69   10.80
  -2  -5   9   62.09   22.80
  -2  -5   9   75.59   17.40
   2  -5  -9   59.99    8.60
  -2  -5   9   56.69    8.30
  -2  -5   9   99.19   17.30
  -2  -5   9   75.89   12.40
   2  -5  -9   61.69    7.50
   2  -5  -9   39.70   13.10
  -2   5   8    3.00   25.60
  -2   5   8   19.40    6.50
  -2   5   8   17.20   18.50
  -2  -5   8   19.70    8.50
   2  -5  -8    8.80    3.90
  -2  -5   8   18.10    4.10
  -2  -5   8   22.70   13.20
  -2  -5   8   20.60    3.90
   2  -5  -8   14.70    7.00
  -2   5   7   37.90    6.50
  -2   5   7   53.69   17.10
   2  -5  -7   43.20    7.90
  -2  -5   7   29.20    4.20
   2  -5  -7   30.70    4.80
  -2  -5   7   38.00    7.60
  -2  -5   7   36.50    4.10
  -2   5   6  562.94   22.60
  -2  -5   6  561.74   19.90
  -2  -5   6  554.94   23.30
   2  -5  -6  554.24   20.80
   2  -5  -6  549.45   23.90
  -2  -5   6  562.14   19.70
  -2   5   5  173.18   10.00
  -2  -5   5  191.38    8.10
  -2  -5   5  179.28    7.80
   2  -5  -5  169.48    9.40
  -2   5   4 3411.46  108.39
  -2  -5   4 3383.96  106.59
   2  -5  -4 3346.67  107.19
   2  -5  -4 3295.07  105.69
  -2  -5   4 3323.37  106.59
  -2   5   3  453.95   16.80
   2  -5  -3  433.96   14.80
  -2  -5   3  433.86   15.20
   2  -5  -3  413.56   16.10
  -2  -5   3  433.96   15.20
  -2   5   2   26.30    3.90
   2  -5  -2   26.50    2.80
  -2  -5   2   23.50    2.60
  -2   5   1  181.48    9.10
  -2   5   1  200.08    8.20
  -2  -5   1  194.28    7.40
   2  -5  -1  188.38    7.50
  -2  -5   1  196.38    7.30
  -2  -5   1  169.78    6.80
  -2   5   0  148.19    8.40
  -2   5   0  149.39    6.70
   2   5   0  131.79    7.90
  -2  -5   0  146.19    6.10
  -2  -5   0  154.38    5.80
   2  -5   0  149.29    6.40
  -2   5  -1  685.23   22.70
   2   5   1  650.63   23.80
   2  -5   1  680.93   22.10
  -2  -5  -1  650.63   22.20
   2  -5   1  678.43   22.70
   2   5   2 1342.17   46.10
  -2   5  -2 1368.36   43.70
   2   5   2 1378.36   44.40
  -2  -5  -2 1224.78   43.70
   2  -5   2 1349.36   43.80
   2  -5   2 1376.86   43.10
  -2   5  -3  144.39    6.70
   2   5   3  135.59    8.10
   2  -5   3  143.59    6.00
   2  -5   3  143.09    6.90
  -2  -5  -3  139.49    7.40
   2   5   4  191.98   10.60
  -2   5  -4  168.18    7.90
   2  -5   4  173.18    7.20
  -2  -5  -4  173.48    8.50
   2   5   5   40.80   11.20
  -2   5  -5   22.60    3.70
   2   5   5   21.30    4.90
   2  -5   5   28.30    4.40
   2  -5   5   16.40    4.60
  -2  -5  -5   17.30    6.90
  -2  -5  -5   27.60    3.80
   2  -5   5   28.50    3.80
   2   5   6   15.20    5.40
  -2   5  -6   23.50    4.50
   2   5   6   11.70   10.90
  -2  -5  -6   23.40    5.80
   2  -5   6   22.40    5.70
   2  -5   6   23.90    3.70
  -2  -5  -6   19.70    3.80
   2  -5   6   19.80    3.10
   2   5   7  237.08   15.90
  -2   5  -7  261.87   12.50
   2  -5   7  259.07   11.30
  -2  -5  -7  263.37   13.90
   2  -5   7  274.67   11.70
   2  -5   7  244.88   16.00
  -2  -5  -7  240.48   11.20
  -2   5  -8   48.90    7.10
   2   5   8   58.09   15.20
   2   5   8   39.40    9.10
   2  -5   8   44.80    8.70
   2  -5   8   52.69   17.10
  -2  -5  -8   43.30    7.00
   2  -5   8   42.30   16.90
   2  -5   8   29.80   15.40
   2  -5   8   47.10    5.80
   2  -5   8   52.29   14.20
  -2  -5  -8   38.50    5.10
   2  -5   8   48.90    5.60
   2  -5   8   42.40   10.30
   2   5   9   83.99   19.00
   2   5   9   73.69   15.30
   2   5   9   39.90   11.10
  -2   5  -9   55.29    9.30
   2   5   9   54.89   15.60
   2   5   9   12.40   17.20
   2   5   9   45.60   16.60
   2  -5   9   67.09   17.20
  -2  -5  -9   45.80    6.90
   2  -5   9   42.60   10.90
   2  -5   9   46.50   10.40
   2  -5   9   63.09   14.30
   2  -5   9   44.40   15.80
   2  -5   9   58.29   14.80
  -2  -5  -9   57.49   12.30
   2  -5   9   60.09    8.70
  -2  -5  -9   47.20    7.40
   2   5  10  298.27   27.20
   2   5  10  260.87   30.00
   2   5  10  298.97   27.90
   2   5  10  321.27   34.50
   2   5  10  262.47   30.20
   2   5  10  289.77   27.50
  -2  -5 -10  276.27   22.70
  -2  -5 -10  281.87   13.90
   2  -5  10  261.17   22.50
  -2  -5 -10  318.07   16.30
   2  -5  10  310.17   28.70
   2  -5  10  246.98   26.70
   2  -5  10  286.27   28.50
   2  -5  10  280.77   35.00
   2  -5  10  286.57   16.50
   2  -5  10  265.97   27.70
   2   5  11  148.79   23.40
   2   5  11  164.88   23.50
   2   5  11  154.38   21.30
   2   5  11  146.69   19.50
   2   5  11  156.18   22.80
   2   5  11  154.38   23.60
   2  -5  11  152.78   22.50
  -2  -5 -11  163.48   13.30
   2  -5  11  145.09   17.60
  -2  -5 -11  167.28   11.20
   2  -5  11  103.79   20.40
  -2  -5 -11  174.78   21.00
   2  -5  11  138.99   15.30
   2  -5  11  179.08   20.80
   2  -5  11  175.98   23.00
   2   5  12   67.89   16.20
   2   5  12   42.20   13.30
   2   5  12   36.00   12.20
   2   5  12   76.89   12.50
  -2  -5 -12   45.90   11.60
   2  -5  12   44.90   12.90
  -2  -5 -12   64.39    9.60
   2  -5  12   43.60   11.60
   2  -5  12   54.49   14.20
   2  -5  12   50.89    8.60
  -2  -5 -12   44.80   11.90
   2  -5  12   57.29   13.10
   2   5  13  -13.30   10.70
   2   5  13    9.10   11.60
   2   5  13    5.20   11.50
   2   5  13  -25.80   14.90
   2   5  13   -0.10    9.50
  -2  -5 -13   -1.50    5.50
   2  -5  13    5.00   11.20
   2  -5  13   -6.60   11.30
   2  -5  13   -5.60   11.30
  -2  -5 -13    3.90    6.00
   2  -5  13   -3.80   10.00
   2  -5  13    4.50    6.40
   2   5  14    4.80   11.50
   2   5  14   37.50   13.70
   2   5  14   30.40   11.70
   2   5  14   40.00    9.70
   2   5  14   11.90    8.60
  -2  -5 -14   40.00    7.10
   2  -5  14   21.80    6.50
   2  -5  14   49.40   10.70
   2  -5  14   20.40   12.10
   2  -5  14   32.00    9.10
   2  -5  14   34.80   11.70
  -2  -5 -14   24.10    6.00
   2   5  15    0.30   11.30
   2   5  15   -1.00    9.50
   2   5  15    5.40   11.80
   2   5  15   14.10    6.80
   2   5  15    1.90   10.80
   2  -5  15   -1.10    4.30
  -2  -5 -15   10.80    8.00
   2  -5  15    6.80    8.00
   2  -5  15   -1.70   10.00
   2  -5  15    1.30    6.50
  -2  -5 -15   11.30    5.60
   2  -5  15    7.30    9.60
  -2   6  15   24.40   10.90
  -2   6  15   12.50    7.60
  -2   6  15   21.40   10.60
  -2   6  15    6.20    8.80
  -2  -6  15   26.60    7.20
  -2  -6  15   12.50    8.80
   2  -6 -15   29.40    8.30
  -2   6  14   18.00   11.00
  -2   6  14   27.60    9.20
  -2   6  14   16.40   12.00
  -2   6  14   35.80   11.50
  -2  -6  14    5.30   19.30
   2  -6 -14   19.50    6.70
   2  -6 -14   15.00    5.70
  -2  -6  14   17.00    8.10
  -2  -6  14   16.90    6.10
   2  -6 -14    1.50   10.70
  -2  -6  14   16.10    9.90
  -2   6  13  233.58   23.40
  -2   6  13  256.07   22.50
  -2   6  13  230.28   21.20
  -2   6  13  261.97   22.80
  -2  -6  13  243.58   15.00
  -2  -6  13  235.28   22.00
   2  -6 -13  242.08   21.00
   2  -6 -13  254.67   14.10
   2  -6 -13  244.28   13.90
  -2  -6  13  223.28   21.60
  -2   6  12    6.00   11.10
  -2   6  12   -5.00   11.20
  -2   6  12    3.10   11.10
  -2   6  12  -13.90   11.50
   2  -6 -12    8.90    8.00
  -2  -6  12  -39.30   16.90
   2  -6 -12   10.70    6.20
  -2  -6  12   -6.80    6.10
   2  -6 -12   15.00   10.60
  -2  -6  12   -2.60   10.80
  -2  -6  12  -11.10   12.00
  -2   6  11   19.00   17.70
  -2   6  11   41.20   13.00
  -2   6  11   68.69   14.40
  -2   6  11   22.50   13.50
  -2   6  11   39.50   13.20
   2  -6 -11   65.29   11.80
  -2  -6  11   37.00    8.40
   2  -6 -11   48.20    7.10
  -2  -6  11   97.89   20.30
  -2  -6  11   41.80   14.40
  -2  -6  11   42.10   12.40
   2  -6 -11   30.60    7.40
  -2   6  10   14.00   18.20
  -2   6  10    4.50   12.70
  -2   6  10   20.00   13.20
  -2   6  10   27.00   14.00
   2  -6 -10   18.50    5.40
   2  -6 -10   23.30   11.40
  -2  -6  10   12.60   14.10
   2  -6 -10   15.70    6.50
  -2  -6  10    5.80    8.90
  -2  -6  10    5.90    7.00
  -2  -6  10   35.50   15.80
  -2   6   9   96.99   15.10
  -2   6   9   83.09   11.80
  -2   6   9  134.79   18.10
  -2  -6   9  112.29   18.20
  -2  -6   9  124.19   10.10
  -2  -6   9  121.69   17.00
   2  -6  -9  102.09   13.90
  -2  -6   9  103.39   15.40
   2  -6  -9  109.79   11.80
   2  -6  -9   95.79    8.60
  -2   6   8  155.28   14.70
  -2   6   8  167.68   19.10
  -2   6   8  221.88   28.40
  -2  -6   8  151.08   16.30
  -2  -6   8  179.08   19.60
   2  -6  -8  145.39    9.50
  -2  -6   8  163.98    8.70
   2  -6  -8  142.19   15.90
  -2  -6   8  156.78   21.10
   2  -6  -8  155.98   17.20
  -2  -6   8  145.09    9.50
  -2   6   7  436.16   20.60
  -2   6   7  437.56   30.30
   2  -6  -7  454.55   19.90
  -2  -6   7  419.66   16.80
  -2  -6   7  446.26   16.60
   2  -6  -7  405.96   17.00
  -2   6   6 3025.80   97.19
  -2   6   6 2984.50   99.99
  -2  -6   6 2803.32   93.89
   2  -6  -6 2906.21   94.59
   2  -6  -6 2919.91   95.99
  -2  -6   6 2929.81   93.99
  -2  -6   5  168.88    7.80
   2  -6  -5  151.98    9.80
  -2  -6   5  173.88    8.10
   2  -6  -5  173.78   12.30
   2   6  -4    3.10    4.60
  -2   6   4    1.50    3.70
  -2  -6   4    6.50    2.30
   2  -6  -4    5.90    3.60
  -2  -6   4    4.60    2.20
   2  -6  -4    4.50    2.20
  -2   6   3    9.20    4.90
   2   6  -3   -1.80    3.70
  -2   6   3    2.30    3.20
   2  -6  -3    3.40    2.00
  -2  -6   3    4.00    1.80
  -2  -6   3    1.50    1.80
   2  -6  -3   -1.70    3.40
   2   6  -2   37.70    4.40
  -2   6   2   22.90    3.80
  -2   6   2   35.50    5.00
  -2  -6   2   33.70    3.30
  -2  -6   2   33.80    3.20
   2  -6  -2   28.20    3.20
   2  -6  -2   35.30    4.50
  -2   6   1  154.38    8.50
   2   6  -1  153.98    8.30
  -2   6   1  161.28    7.80
  -2  -6   1  161.68    6.60
  -2  -6   1  153.28    6.70
   2  -6  -1  154.08    6.80
  -2   6   0  345.07   13.70
  -2   6   0  350.16   13.40
   2   6   0  352.36   14.20
   2  -6   0  351.16   12.90
  -2  -6   0  357.06   12.30
  -2  -6   0  357.96   12.80
  -2   6  -1 1180.48   37.70
   2   6   1 1102.79   38.30
  -2   6  -1 1162.48   37.60
  -2  -6  -1 1119.49   37.00
   2  -6   1 1102.99   37.40
   2  -6   1 1133.09   36.90
  -2   6  -2   37.50    5.20
   2   6   2   38.80    5.10
  -2   6  -2   33.30    4.20
   2   6   2   38.50    5.50
   2  -6   2   42.90    3.40
   2  -6   2   40.30    4.20
  -2  -6  -2   32.30    4.20
   2   6   3  807.72   27.80
   2   6   3  758.12   28.40
  -2   6  -3  763.42   25.90
  -2   6  -3  752.22   26.10
   2  -6   3  761.32   25.50
  -2  -6  -3  752.22   26.40
   2  -6   3  765.82   26.50
  -2   6  -4  476.95   18.20
   2   6   4  540.05   22.30
   2   6   4  500.35   25.90
  -2   6  -4  496.55   18.60
  -2  -6  -4  554.94   21.90
   2  -6   4  530.65   18.80
  -2  -6  -4  514.75   18.90
   2  -6   4  509.95   17.90
  -2   6  -5   39.90    5.80
   2   6   5   31.90    5.70
   2   6   5   37.50    9.80
   2  -6   5   33.20    4.40
  -2  -6  -5   45.90    6.20
  -2  -6  -5   39.10    5.60
   2  -6   5   35.10    4.80
  -2   6  -6   83.59    7.90
   2   6   6   55.59   11.60
   2   6   6   73.79   10.30
  -2  -6  -6   82.39    9.50
  -2  -6  -6   84.29    6.70
   2  -6   6   90.79    6.50
   2  -6   6   81.09    6.50
   2   6   7  116.29   13.10
  -2   6  -7  133.09    9.90
   2  -6   7  136.79    9.00
   2  -6   7  122.99   18.00
   2  -6   7  142.19    8.50
  -2  -6  -7  131.39   11.40
   2  -6   7  126.89   16.90
   2  -6   7  130.89   16.50
  -2  -6  -7  129.59    8.30
  -2   6  -8  200.98   13.70
   2   6   8  183.78   17.00
   2   6   8  206.88   23.30
   2   6   8  162.38   25.70
   2   6   8  189.38   25.10
  -2  -6  -8  186.08   10.30
   2  -6   8  231.38   25.00
   2  -6   8  248.98   31.50
   2  -6   8  162.18   24.10
   2  -6   8  158.08   12.20
  -2  -6  -8  184.58   18.90
   2  -6   8  203.48   10.90
   2  -6   8  179.18   18.10
   2  -6   8  223.08   29.70
  -2  -6  -8  195.98   12.70
   2   6   9   21.70   16.60
   2   6   9   41.30   17.50
   2   6   9   27.80   17.90
   2   6   9    4.20   14.20
   2   6   9   29.50   11.40
   2   6   9   14.70   12.00
  -2  -6  -9   23.90    6.20
   2  -6   9   17.60   12.70
  -2  -6  -9   20.40    9.90
   2  -6   9   39.90   17.60
  -2  -6  -9   19.20    4.90
   2  -6   9   42.10   15.70
   2  -6   9   15.90   12.80
   2  -6   9    7.80    9.60
   2  -6   9   24.80    6.20
   2   6  10  192.88   23.70
   2   6  10  233.18   28.50
   2   6  10  180.48   28.40
   2   6  10  177.48   27.90
   2   6  10  212.08   25.10
   2  -6  10  194.38   21.70
   2  -6  10  201.08   22.70
  -2  -6 -10  189.48   13.70
   2  -6  10  195.38   17.30
   2  -6  10  206.88   23.10
   2  -6  10  244.18   26.90
   2  -6  10  191.38   15.90
  -2  -6 -10  199.88   11.80
   2   6  11   20.30   11.80
   2   6  11   25.10   21.90
   2   6  11   27.70   14.30
   2   6  11  -10.30   13.70
   2   6  11    0.10   16.70
   2   6  11   -4.60   11.70
   2  -6  11  -16.30   10.40
   2  -6  11   -1.60   13.60
   2  -6  11   17.10   13.60
  -2  -6 -11   -0.70    5.90
   2  -6  11    4.30   11.20
  -2  -6 -11    5.30    5.40
  -2  -6 -11   -9.50    9.40
   2  -6  11   -7.10    7.20
   2   6  12   68.69   12.70
   2   6  12   68.89   17.10
   2   6  12   51.19   13.00
   2   6  12   59.49   13.90
   2   6  12   50.69   13.20
   2  -6  12   59.49   12.90
   2  -6  12   78.19   13.70
  -2  -6 -12   54.59    7.60
   2  -6  12   48.10    8.70
  -2  -6 -12   59.69   10.70
   2  -6  12   66.29   13.40
   2  -6  12   61.89   12.20
  -2  -6 -12   51.19    7.60
   2   6  13   59.49   12.40
   2   6  13   95.79   23.60
   2   6  13   79.79   13.00
   2   6  13   61.79   12.80
   2   6  13   59.09   13.70
   2  -6  13   70.69   13.30
  -2  -6 -13   69.29    9.90
   2  -6  13   52.39   11.70
  -2  -6 -13   69.39    9.40
   2  -6  13   61.09   11.60
  -2  -6 -13   79.69   11.50
   2  -6  13   67.39    8.90
   2   6  14  203.98   17.50
   2   6  14  209.78   20.90
   2   6  14  215.28   23.70
   2   6  14  224.38   24.80
   2   6  14  235.88   16.00
  -2  -6 -14  225.88   12.90
  -2  -6 -14  216.18   22.20
  -2  -6 -14  240.98   14.20
   2  -6  14  226.98   16.20
   2  -6  14  201.78   20.80
   2  -6  14  258.07   14.20
   2  -6  14  248.88   18.20
   2  -6  14  258.37   20.60
   2   6  15  157.68   19.90
   2   6  15  141.29   12.40
   2   6  15  129.59   21.40
   2   6  15  110.79   15.90
  -2  -6 -15  131.69   10.20
   2  -6  15  109.69   16.60
   2  -6  15  114.59   11.00
   2  -6  15  132.19    9.50
  -2   7  15   55.69   10.30
  -2   7  15   58.89    8.40
  -2   7  15   55.79   10.50
  -2   7  15   63.89   11.70
  -2  -7  15   50.49    8.50
   2  -7 -15   46.50    5.90
   2  -7 -15   76.49   12.60
  -2   7  14   26.90   10.30
  -2   7  14   22.50   11.60
  -2   7  14   33.60   12.60
  -2   7  14   19.70    8.20
   2  -7 -14   10.20    5.10
  -2  -7  14   23.70    9.70
   2  -7 -14   32.60    9.30
   2  -7 -14   18.00    7.10
  -2  -7  14   14.70    7.70
  -2   7  13    3.00    9.80
  -2   7  13  -15.20   10.10
  -2   7  13    4.20   11.80
  -2   7  13   -5.30   10.50
   2  -7 -13    6.30    5.20
  -2  -7  13   16.30    9.80
  -2  -7  13    2.90    6.00
  -2  -7  13    7.40   10.80
   2  -7 -13   -0.90    6.20
   2  -7 -13    7.60    8.90
  -2   7  12   49.40   12.70
  -2   7  12   31.40   12.10
  -2   7  12   27.50   11.80
  -2   7  12   38.60   12.10
  -2  -7  12   35.00   12.20
   2  -7 -12   33.60   10.10
  -2  -7  12   33.40   11.70
   2  -7 -12   40.90    7.00
   2  -7 -12   36.00    6.80
  -2   7  11   73.29   14.90
  -2   7  11   67.19   22.20
  -2   7  11   87.69   14.90
  -2   7  11   75.69   14.00
  -2  -7  11   61.89   14.00
  -2  -7  11   60.99   12.30
   2  -7 -11   81.29   11.40
  -2  -7  11   92.09   12.40
  -2  -7  11   76.19   13.80
   2  -7 -11   80.79   10.50
   2  -7 -11   79.59   11.20
  -2   7  10 1030.70   43.90
  -2   7  10  956.30   43.50
  -2   7  10  926.71   43.20
  -2   7  10 1002.40   46.20
   2  -7 -10 1018.30   37.40
   2  -7 -10 1013.40   39.80
   2  -7 -10 1022.60   36.00
  -2  -7  10  999.00   37.20
  -2  -7  10  905.61   37.30
  -2  -7  10 1081.29   44.50
  -2  -7  10  982.70   44.80
  -2   7   9  249.38   25.00
  -2   7   9  240.48   21.80
  -2   7   9  284.07   24.10
   2  -7  -9  274.77   15.20
  -2  -7   9  253.07   30.10
  -2  -7   9  223.08   24.20
  -2  -7   9  261.57   17.50
   2  -7  -9  250.87   19.30
   2  -7  -9  247.68   12.90
  -2  -7   9  237.68   13.90
  -2   7   8   10.10   14.20
  -2   7   8   -2.00    7.80
  -2  -7   8   -0.40   13.10
  -2  -7   8    4.20    3.70
   2  -7  -8   -0.80    4.10
  -2  -7   8   24.50   17.50
   2  -7  -8   -0.50    5.80
  -2  -7   8    1.50    7.90
  -2  -7   8    5.00    4.60
   2  -7  -8   -0.50    9.00
  -2   7   7 2199.68   79.39
  -2   7   7 2305.37   76.39
  -2  -7   7 2160.88   71.79
   2  -7  -7 2244.28   74.09
  -2  -7   7 2232.28   71.79
  -2  -7   7 2053.39   73.99
   2  -7  -7 2120.19   74.99
   2  -7  -7 2274.07   72.49
  -2  -7   7 2162.48   79.59
  -2   7   6  156.28   21.80
  -2   7   6  133.19   11.00
   2  -7  -6  153.88    9.20
  -2  -7   6  152.38    8.80
   2  -7  -6  163.88   12.50
  -2  -7   6  161.78    8.20
  -2   7   5  115.99    8.70
  -2   7   5  109.79   13.10
   2   7  -5  112.29    9.30
   2  -7  -5  114.09    8.10
   2  -7  -5  129.69   11.20
  -2  -7   5  117.19    6.60
  -2  -7   5  127.49    7.40
  -2   7   4  298.27   16.70
  -2   7   4  290.97   19.70
   2   7  -4  310.77   13.00
  -2   7   4  305.67   14.60
   2  -7  -4  300.37   15.50
   2  -7  -4  280.97   11.10
  -2  -7   4  321.47   12.00
  -2  -7   4  327.97   12.30
   2  -7  -4  282.77   13.00
  -2   7   3   18.60    4.70
   2   7  -3   21.90    4.30
  -2   7   3   17.40    5.50
   2  -7  -3   18.70    4.50
  -2  -7   3   15.00    2.80
  -2  -7   3   22.00    3.00
   2  -7  -3   12.80    2.70
   2   7  -2  156.08    8.30
  -2   7   2  132.99    9.40
  -2   7   2  144.99    9.20
  -2  -7   2  166.18    7.40
   2  -7  -2  144.89    6.80
   2  -7  -2  137.79    9.30
  -2   7   1 2403.66   77.19
  -2   7   1 2351.46   77.19
   2   7  -1 2390.06   77.09
   2  -7  -1 2357.06   76.19
  -2  -7   1 2382.16   76.39
  -2  -7   1 2380.36   75.99
  -2   7   0 1530.65   49.60
  -2   7   0 1465.15   49.30
   2   7   0 1470.35   49.70
   2  -7   0 1503.95   48.90
  -2  -7   0 1506.75   48.30
  -2   7  -1   89.19    6.80
  -2   7  -1   79.19    6.10
   2   7   1   87.59    7.90
   2  -7   1   86.89    5.60
  -2  -7  -1  103.19    5.40
   2  -7   1   87.29    5.00
   2   7   2   85.29    8.80
  -2   7  -2  100.69    6.30
  -2   7  -2  105.99    6.90
   2   7   2   87.39    7.20
  -2  -7  -2   89.19    7.70
   2  -7   2   92.29    5.90
   2  -7   2   99.29    5.40
   2   7   3  252.57   17.90
  -2   7  -3  242.48   10.80
   2   7   3  238.48   14.30
  -2   7  -3  236.58   10.70
   2   7   3  249.78   16.50
  -2  -7  -3  240.88   11.10
   2  -7   3  239.28    9.70
   2  -7   3  248.08   10.50
   2   7   4  396.76   22.70
   2   7   4  402.06   17.70
  -2   7  -4  403.86   15.70
  -2   7  -4  402.96   15.40
   2   7   4  402.06   20.80
   2  -7   4  393.96   15.50
  -2  -7  -4  380.36   15.70
  -2   7  -5  237.78   11.70
  -2   7  -5  264.57   12.20
   2   7   5  256.17   14.50
   2   7   5  230.68   20.50
  -2  -7  -5  250.87   11.60
   2  -7   5  257.07   11.40
  -2  -7  -5  254.07   13.80
   2  -7   5  257.27   11.10
  -2   7  -6   30.90    5.90
  -2   7  -6   38.20    6.80
   2   7   6   22.00   11.10
   2   7   6   28.70    7.00
   2  -7   6   22.00    4.50
  -2  -7  -6   28.60    4.60
   2  -7   6   32.30    4.90
  -2  -7  -6   19.70    6.00
   2   7   7   -7.90   14.40
  -2   7  -7    9.70    7.10
   2   7   7   -8.50    7.60
   2  -7   7    8.00   12.10
   2  -7   7    4.80    4.00
   2  -7   7   14.20    5.30
   2  -7   7   19.10   13.60
  -2  -7  -7    0.60    3.80
   2  -7   7    4.10    9.30
  -2  -7  -7    3.00    9.30
  -2  -7  -7   -2.00    5.20
   2  -7   7   23.70   16.00
   2   7   8    8.60   10.00
   2   7   8   15.60   21.10
   2   7   8  -28.00   22.20
   2  -7   8   23.30   12.40
  -2  -7  -8   27.10    6.20
  -2  -7  -8   31.90    9.70
  -2  -7  -8   22.50    4.90
   2  -7   8   10.90   13.80
   2  -7   8   14.60    9.00
   2  -7   8   14.90   15.40
   2  -7   8   38.00   18.10
   2  -7   8   22.60    5.80
   2   7   9  291.27   28.00
   2   7   9  295.97   24.40
   2   7   9  288.97   31.90
   2   7   9  297.87   34.80
   2   7   9  241.68   33.00
  -2  -7  -9  267.77   15.00
   2  -7   9  258.97   24.20
   2  -7   9  267.07   14.80
   2  -7   9  243.48   28.80
   2  -7   9  245.38   25.10
  -2  -7  -9  233.48   13.00
   2  -7   9  207.48   30.30
   2  -7   9  260.77   18.20
  -2  -7  -9  235.78   18.60
   2   7  10    1.50   11.70
   2   7  10   26.40   19.10
   2   7  10   17.50   17.10
   2   7  10   -1.40   12.20
   2   7  10    8.70   16.70
   2   7  10  -29.80   15.90
   2  -7  10   -4.20    7.40
  -2  -7 -10   -4.70    5.00
  -2  -7 -10  -11.00    8.10
   2  -7  10    5.90   11.10
   2  -7  10   -8.60   12.80
  -2  -7 -10    3.50    5.70
   2  -7  10   -7.40    9.50
   2  -7  10   -4.00   11.60
   2   7  11   11.60   17.50
   2   7  11    2.10   11.70
   2   7  11   30.50   11.70
   2   7  11   26.00   14.20
   2   7  11   32.60   15.20
  -2  -7 -11   17.30    5.80
   2  -7  11   24.40   11.90
   2  -7  11   14.50   10.90
  -2  -7 -11   17.00    6.30
   2  -7  11   17.20   11.40
   2  -7  11   23.70    8.00
   2  -7  11   24.60   13.90
  -2  -7 -11    6.60    9.00
   2   7  12   11.10   13.90
   2   7  12   18.20   12.00
   2   7  12    3.10   10.50
   2   7  12  -25.00   17.90
   2   7  12    6.80   11.50
   2  -7  12   19.10   10.30
  -2  -7 -12    8.70    5.30
   2  -7  12    3.00   11.90
  -2  -7 -12    3.80    8.40
   2  -7  12   15.30    7.00
   2  -7  12   -1.80   13.80
  -2  -7 -12   10.00    6.10
   2  -7  12   -2.90   10.20
   2   7  13    5.50   16.50
   2   7  13    0.70   16.70
   2   7  13    8.70   13.80
   2   7  13   12.60    9.80
   2  -7  13  -13.40   12.80
  -2  -7 -13    8.80    8.10
   2  -7  13   30.10   11.60
  -2  -7 -13   11.00    5.40
  -2  -7 -13   11.90    6.20
   2   7  14    8.40   14.20
   2   7  14   -8.40    9.30
   2   7  14   -0.60   14.60
   2   7  14   16.60   11.20
   2   7  14   17.90    7.30
   2  -7  14   21.10    5.50
   2  -7  14   17.70    6.60
  -2  -7 -14   14.00    7.40
   2  -7  14   16.20   11.10
   2  -7  14   -0.20   12.40
  -2  -7 -14   17.10    5.20
  -2  -7 -14   15.10    7.90
   2   7  15   23.10   15.30
   2   7  15    5.40    9.30
   2   7  15    1.50    6.50
   2  -7  15   14.00   11.60
  -2  -7 -15    2.20    5.20
   2  -7  15   13.30    4.20
  -2   8  15  118.29   16.40
  -2   8  15  135.79   15.10
  -2   8  15   97.09   15.50
  -2   8  15  137.49   14.60
   2  -8 -15  121.19   12.00
   2  -8 -15  103.29    9.80
  -2   8  14   24.50    8.30
  -2   8  14   17.10   13.00
  -2   8  14   38.80   11.50
  -2   8  14   41.80   11.10
   2  -8 -14   27.00    8.20
   2  -8 -14   30.10    7.80
   2  -8 -14   27.00    5.10
  -2   8  13  -11.70   11.40
  -2   8  13   22.70    9.70
  -2   8  13   -4.10   11.60
  -2   8  13   15.80   13.20
  -2  -8  13    0.00   10.00
   2  -8 -13   -4.70    8.50
  -2  -8  13    0.30    8.40
   2  -8 -13    1.50    4.90
   2  -8 -13    0.90    7.50
  -2   8  12   23.80   11.20
  -2   8  12   20.20   11.50
  -2   8  12   15.30   11.70
  -2   8  12   22.00   11.90
  -2  -8  12   26.80    6.90
  -2  -8  12   24.80   11.90
   2  -8 -12   17.50    5.80
   2  -8 -12   19.00    7.00
   2  -8 -12   19.20    8.50
  -2  -8  12   34.10   10.70
  -2   8  11   -1.40   11.10
  -2   8  11    9.00   11.80
  -2   8  11    4.20   12.30
   2  -8 -11    1.30    6.00
  -2  -8  11    3.80   10.40
   2  -8 -11   -0.60    5.70
   2  -8 -11   12.30    8.30
  -2  -8  11   -5.10    6.40
  -2  -8  11   -4.40   11.50
  -2   8  10   12.70   11.50
  -2   8  10   -3.50   16.60
  -2   8  10   17.30   11.70
  -2   8  10   23.40   13.50
   2  -8 -10   12.70    8.80
  -2  -8  10   24.50   12.10
  -2  -8  10   14.50    7.00
   2  -8 -10   20.00    6.60
  -2  -8  10    3.20   13.00
  -2  -8  10    1.30   10.00
   2  -8 -10   12.70    6.30
  -2   8   9  646.64   33.80
  -2   8   9  683.83   35.40
   2  -8  -9  696.43   26.70
  -2  -8   9  646.64   26.40
   2  -8  -9  549.35   37.70
  -2  -8   9  602.84   31.20
  -2  -8   9  634.84   38.10
   2  -8  -9  672.93   25.30
  -2   8   8  197.68   25.80
  -2   8   8  154.58   22.90
  -2   8   8  206.18   25.30
   2  -8  -8  176.08   12.80
   2  -8  -8  178.58   10.90
  -2  -8   8  186.58   15.30
  -2  -8   8  182.78   12.00
  -2  -8   8  177.28   23.90
  -2  -8   8  193.08   22.10
   2  -8  -8  160.98   16.50
  -2   8   7   62.89    8.80
  -2   8   7  103.59   20.70
  -2   8   7   93.39   18.60
  -2  -8   7   51.09    9.30
  -2  -8   7   91.49    8.80
  -2  -8   7   76.69   14.70
   2  -8  -7   72.19    7.60
  -2  -8   7   72.69   19.80
  -2  -8   7   76.29    7.00
   2  -8  -7   70.59   10.30
   2  -8  -7   75.29   10.40
  -2   8   6  528.55   28.20
   2   8  -6  490.15   20.00
  -2   8   6  496.05   22.40
   2  -8  -6  479.05   24.10
  -2  -8   6  499.65   19.30
  -2  -8   6  483.75   36.10
   2  -8  -6  505.45   21.50
  -2  -8   6  500.45   22.90
  -2  -8   6  506.05   18.80
   2  -8  -6  487.85   19.50
  -2   8   5   32.90    5.80
  -2   8   5   33.40   10.20
   2  -8  -5   33.70    6.40
  -2  -8   5   25.30    4.30
  -2  -8   5   32.30    4.20
   2  -8  -5   29.40    4.70
  -2   8   4   23.50    9.50
  -2   8   4   30.40   10.00
   2   8  -4   19.90    5.20
  -2   8   4   19.30    5.90
  -2   8   4   23.80    8.00
  -2  -8   4   16.80    3.60
   2  -8  -4    7.70    5.90
  -2  -8   4   20.10    3.30
   2  -8  -4   15.00    4.80
  -2   8   3 2107.99   72.09
  -2   8   3 2156.78   71.49
  -2   8   3 2179.88   70.69
   2   8  -3 2136.79   68.89
  -2   8   3 2103.69   69.89
   2  -8  -3 2089.69   69.89
  -2  -8   3 2125.69   68.29
   2  -8  -3 1997.80   67.59
  -2  -8   3 2135.89   68.59
   2  -8  -3 2055.39   68.79
  -2   8   2  730.13   28.70
  -2   8   2  713.33   26.30
   2   8  -2  731.63   25.80
  -2   8   2  742.93   26.90
   2  -8  -2  612.24   25.70
  -2  -8   2  754.92   24.70
   2  -8  -2  700.13   24.50
  -2  -8   2  739.93   25.10
  -2   8   1 1135.79   40.50
  -2   8   1 1143.59   38.60
  -2   8   1 1149.78   38.70
   2   8  -1 1096.79   38.30
   2  -8  -1 1049.99   37.10
  -2  -8   1 1130.09   37.00
  -2  -8   1 1127.49   37.50
  -2   8   0   69.49    8.80
   2   8   0   74.49    9.40
   2   8   0   76.49    7.70
  -2   8   0   73.89    7.60
  -2   8   0   68.59    7.30
   2  -8   0   61.79    5.40
  -2  -8   0   82.69    5.40
  -2  -8   0   75.79    4.80
   2  -8   0   72.29    5.40
   2   8   1  301.77   14.40
   2   8   1  302.57   17.80
  -2   8  -1  311.97   13.50
  -2   8  -1  298.67   13.00
   2   8   1  295.27   19.00
   2  -8   1  331.67   12.30
  -2  -8  -1  310.07   12.30
   2  -8   1  322.17   12.70
   2   8   2   22.10    8.20
   2   8   2    8.50    8.80
   2   8   2    2.70    4.90
  -2   8  -2   10.50    4.20
  -2   8  -2    9.70    4.10
  -2  -8  -2    1.00    5.50
  -2  -8  -2   13.20    2.80
   2  -8   2   11.80    3.00
   2  -8   2   17.60    3.60
  -2   8  -3  138.59    9.40
   2   8   3  162.48   16.90
   2   8   3  159.98   18.20
   2   8   3  154.78   10.30
   2   8   3  151.88   12.70
  -2   8  -3  151.58    9.50
   2  -8   3  151.98    8.30
  -2  -8  -3  154.28    9.80
   2  -8   3  167.68    8.20
  -2  -8  -3  155.28   12.40
   2   8   4   59.39   14.00
  -2   8  -4   58.89    7.60
   2   8   4   51.19    9.60
   2   8   4   50.99   10.90
   2   8   4   68.99    8.80
  -2  -8  -4   52.09    7.20
  -2  -8  -4   53.39    7.10
   2  -8   4   53.79    6.00
   2  -8   4   54.19    5.80
  -2   8  -5   57.59    8.10
  -2   8  -5   63.89    7.50
   2   8   5   58.99    8.20
   2   8   5   54.79   12.20
   2  -8   5   58.29    6.40
   2  -8   5   58.49    5.70
  -2  -8  -5   55.49    7.20
  -2  -8  -5   53.69    7.00
  -2   8  -6  125.69   12.10
  -2   8  -6  106.79   10.00
   2   8   6  108.49   13.70
   2  -8   6  110.79   15.70
   2  -8   6  110.89   15.70
   2  -8   6  114.29    9.60
   2  -8   6   97.39   17.40
  -2  -8  -6  104.09   15.80
   2  -8   6  137.99   21.50
  -2  -8  -6  104.69    8.60
   2  -8   6  117.99    8.30
   2   8   7   -9.30    9.10
   2   8   7   15.20   10.70
  -2   8  -7   14.70    7.10
   2  -8   7   16.00   12.00
  -2  -8  -7   18.00    5.50
  -2  -8  -7   17.40    8.40
  -2  -8  -7    8.50    4.40
   2  -8   7   -0.60    8.50
   2  -8   7   50.89   15.50
   2  -8   7    3.20    6.40
   2  -8   7   13.80    5.00
   2  -8   7   11.30   13.80
   2   8   8    6.70   12.00
   2   8   8   14.40   23.20
   2  -8   8   13.40   14.00
   2  -8   8   25.00   12.50
  -2  -8  -8   15.80    5.70
  -2  -8  -8   18.70    5.20
  -2  -8  -8   25.40    8.40
   2  -8   8   15.50    8.60
   2  -8   8   20.10    6.20
   2  -8   8   28.80   12.90
   2   8   9   32.50   14.90
   2   8   9   15.10   13.50
   2   8   9   33.30   25.20
  -2  -8  -9   28.60    5.90
  -2  -8  -9   31.00    6.60
  -2  -8  -9   37.70    9.10
   2  -8   9   15.40   13.60
   2  -8   9   25.10    8.10
   2  -8   9   37.00   12.80
   2  -8   9   37.90   12.40
   2  -8   9   40.20    8.30
   2   8  10   45.20   20.00
   2   8  10   61.19   17.20
   2   8  10   28.00   18.80
   2   8  10   28.90   11.20
   2   8  10   26.10   12.60
   2   8  10   20.90   20.40
   2  -8  10   29.50   16.80
   2  -8  10   47.90   13.10
  -2  -8 -10   42.30    6.50
   2  -8  10   33.90   11.20
   2  -8  10   21.70   12.60
  -2  -8 -10   45.00    9.00
  -2  -8 -10   29.80    6.90
   2  -8  10   22.80   11.20
   2  -8  10   22.00    7.60
   2   8  11  105.39   17.10
   2   8  11   75.09   13.00
   2   8  11  113.09   18.70
   2   8  11   84.39   20.70
   2   8  11   82.89   14.40
  -2  -8 -11   96.49   10.40
   2  -8  11  113.09   14.80
   2  -8  11   92.79   12.90
   2  -8  11  104.89   17.40
  -2  -8 -11   83.89   10.20
  -2  -8 -11   85.29   10.40
   2  -8  11   81.69   13.20
   2  -8  11   93.89   13.40
   2   8  12   55.29   11.90
   2   8  12   52.19   12.80
  -2  -8 -12   35.20    8.30
   2  -8  12   35.50    9.70
   2  -8  12   43.80   13.00
  -2  -8 -12   31.90    5.90
   2  -8  12   27.60    7.10
  -2  -8 -12   51.89    7.20
   2  -8  12   47.70   19.00
   2  -8  12   50.69   10.90
   2   8  13  311.17   29.60
   2   8  13  304.07   20.20
   2   8  13  282.47   21.60
   2   8  13  323.17   24.50
   2   8  13  356.96   32.60
  -2  -8 -13  316.77   17.50
   2  -8  13  327.77   16.40
  -2  -8 -13  292.67   16.00
   2  -8  13  271.67   27.10
   2  -8  13  318.97   18.90
   2  -8  13  320.97   23.70
  -2  -8 -13  321.97   14.90
   2   8  14   56.49    8.50
   2   8  14   55.29   12.30
   2   8  14  107.59   30.10
  -2  -8 -14   64.89    8.00
  -2  -8 -14   61.59    9.20
   2  -8  14   61.09    8.70
  -2  -8 -14   50.09    8.10
   2  -8  14   69.99   11.90
  -2   9  14    4.70    6.90
  -2   9  14  -10.00   13.60
  -2   9  14    2.70    9.60
  -2   9  14    6.00    9.80
   2  -9 -14   18.20    8.60
   2  -9 -14   -2.30    6.10
   2  -9 -14    4.90    4.80
  -2   9  13  279.47   18.10
  -2   9  13  298.07   21.90
  -2   9  13  240.88   25.80
  -2   9  13  286.37   21.70
   2  -9 -13  267.57   16.00
   2  -9 -13  277.77   16.20
   2  -9 -13  269.27   13.60
  -2   9  12   29.90   11.90
  -2   9  12    8.30   10.30
  -2   9  12   18.30   10.70
   2  -9 -12   27.30    5.70
  -2  -9  12   29.50   11.50
   2  -9 -12   18.50    7.90
   2  -9 -12   44.80    7.50
  -2   9  11   34.00   11.40
  -2   9  11   44.30   13.40
  -2   9  11   33.30   13.50
  -2  -9  11   33.50   12.50
   2  -9 -11   48.30    9.20
  -2  -9  11   45.10   11.00
   2  -9 -11   42.70    6.80
  -2  -9  11   31.40    6.60
   2  -9 -11   48.70    7.70
  -2   9  10   59.89   15.40
  -2   9  10   67.89   23.10
  -2   9  10  101.79   13.80
  -2   9  10   82.09   13.80
   2  -9 -10   85.69   11.30
   2  -9 -10  107.69   11.30
  -2  -9  10   93.59   15.50
   2  -9 -10   90.99   13.60
  -2  -9  10   68.49   13.90
  -2  -9  10  122.69   19.40
  -2  -9  10   95.79   12.20
  -2   9   9  445.76   32.00
  -2   9   9  501.15   33.30
  -2   9   9  478.55   32.80
  -2   9   9  421.96   29.40
  -2  -9   9  416.76   30.30
  -2  -9   9  467.95   21.70
   2  -9  -9  470.85   21.10
   2  -9  -9  448.46   23.30
  -2  -9   9  459.35   27.60
   2  -9  -9  469.65   20.30
  -2  -9   9  471.05   23.20
  -2   9   8  221.48   25.60
  -2   9   8  214.48   30.60
  -2   9   8  256.67   21.90
  -2  -9   8  219.38   27.20
  -2  -9   8  256.87   24.40
   2  -9  -8  279.67   15.10
  -2  -9   8  237.18   15.30
   2  -9  -8  225.28   18.20
  -2  -9   8  237.68   12.90
  -2  -9   8  213.28   15.80
   2  -9  -8  249.58   13.50
  -2   9   7 1313.17   55.39
  -2   9   7 1392.06   58.49
  -2   9   7 1294.97   59.49
   2   9  -7 1443.76   48.70
  -2   9   7 1451.45   55.79
  -2  -9   7 1428.26   50.19
  -2  -9   7 1439.96   55.29
  -2  -9   7 1344.97   56.79
  -2  -9   7 1465.85   48.60
   2  -9  -7 1515.65   49.99
   2  -9  -7 1415.46   48.60
  -2  -9   7 1401.96   49.70
   2  -9  -7 1439.76   51.49
   2   9  -6  123.09   10.80
  -2   9   6  153.78   19.90
  -2   9   6   90.69   12.50
  -2   9   6   93.19   16.80
   2  -9  -6   99.09    9.30
  -2  -9   6  122.59    8.30
  -2  -9   6  140.19    9.80
  -2  -9   6  116.59   13.20
  -2  -9   6  114.99   18.70
   2  -9  -6   99.69   16.60
   2  -9  -6  124.29   11.80
   2  -9  -6  118.49   15.10
  -2   9   5  208.58   13.20
   2   9  -5  223.58   12.30
  -2   9   5  212.68   25.30
  -2   9   5  242.18   19.70
   2  -9  -5  211.98   14.20
  -2  -9   5  235.28   10.60
   2  -9  -5  190.78   17.50
  -2  -9   5  226.18   11.50
   2  -9  -5  224.58   11.90
  -2   9   4   26.10    9.00
  -2   9   4   26.30    7.50
   2   9  -4   31.00    5.30
   2   9  -4   67.19   13.30
  -2   9   4   53.19   10.70
  -2   9   4   52.39   10.80
  -2  -9   4   22.60    4.30
   2  -9  -4   30.70    6.90
  -2  -9   4   36.00    5.10
   2  -9  -4   26.30    5.90
  -2   9   3   24.10    6.40
  -2   9   3   29.70    6.90
   2   9  -3   20.70   10.30
  -2   9   3   22.90    8.30
   2   9  -3    6.60    9.90
   2   9  -3   27.50    4.90
  -2   9   3   32.00    8.90
  -2  -9   3   22.40    4.10
   2  -9  -3   22.10    4.30
   2  -9  -3   18.80    6.60
   2  -9  -3   19.10    7.90
  -2  -9   3   24.00    3.60
  -2   9   2    6.10    7.60
  -2   9   2   13.10    5.80
  -2   9   2    6.10    5.00
   2   9  -2  -10.50    8.40
   2   9  -2    4.30    9.20
   2   9  -2   13.30    4.60
  -2  -9   2   12.80    3.50
  -2  -9   2   10.10    2.90
   2  -9  -2    6.20    3.70
   2   9  -1   94.49    8.30
  -2   9   1  102.69   12.50
   2   9  -1  101.39   12.00
  -2   9   1   95.89    9.40
  -2   9   1   85.89    8.40
   2   9  -1   99.69   14.00
  -2  -9   1   94.89    6.80
  -2  -9   1   82.19    5.70
   2  -9  -1  105.99    7.00
   2  -9  -1   91.39    6.70
   2   9   0  238.58   12.30
  -2   9   0  249.97   15.50
   2   9   0  206.28   16.60
  -2   9   0  229.48   12.00
   2   9   0  244.48   17.70
  -2   9   0  245.38   12.70
   2  -9   0  248.18   10.70
  -2  -9   0  237.18   10.70
  -2  -9   0  236.38    9.80
   2  -9   0  240.58   10.80
  -2   9  -1  323.37   14.30
  -2   9  -1  312.07   14.80
   2   9   1  327.17   19.40
  -2   9  -1  348.87   17.90
   2   9   1  319.57   18.60
   2   9   1  329.07   15.40
  -2  -9  -1  320.67   13.40
   2  -9   1  310.47   13.40
   2  -9   1  332.57   13.40
   2   9   2  155.08   15.90
   2   9   2  131.09   16.40
   2   9   2  136.99    9.90
   2   9   2  144.19   11.10
  -2   9  -2  142.09    9.10
  -2   9  -2  137.39    9.90
  -2   9  -2  149.09   14.50
   2  -9   2  144.69    8.10
   2  -9   2  145.09    8.40
  -2  -9  -2  131.49    8.10
   2   9   3  254.57   13.40
   2   9   3  227.08   20.40
  -2   9  -3  244.48   13.30
  -2   9  -3  242.18   11.80
   2   9   3  229.28   18.70
  -2   9  -3  254.17   18.20
   2   9   3  236.98   15.20
  -2  -9  -3  209.18   13.10
  -2  -9  -3  256.17   11.40
   2  -9   3  232.08   11.30
   2  -9   3  239.48   11.30
  -2  -9  -3  241.48   15.30
  -2   9  -4  126.49   12.00
   2   9   4  130.39   15.20
   2   9   4  131.29   11.90
   2   9   4  111.99   17.40
  -2   9  -4  123.29    9.40
  -2   9  -4  118.79   19.50
   2   9   4  125.29   15.30
  -2  -9  -4  144.29   20.50
  -2  -9  -4  135.49    9.90
  -2  -9  -4  106.89   12.00
   2  -9   4  137.69    8.90
   2  -9   4  127.69    8.30
   2   9   5  301.77   17.80
  -2   9  -5  286.87   13.80
  -2   9  -5  298.27   16.50
   2   9   5  274.27   22.60
   2  -9   5  294.17   13.50
   2  -9   5  302.87   14.00
   2  -9   5  262.87   27.20
   2  -9   5  275.27   23.50
  -2  -9  -5  289.77   16.10
   2  -9   5  276.67   17.70
  -2  -9  -5  261.47   18.70
  -2  -9  -5  279.37   13.60
  -2   9  -6  213.48   13.30
   2   9   6  243.28   19.10
   2   9   6  208.18   21.20
   2  -9   6  248.08   12.70
   2  -9   6  248.18   21.80
  -2  -9  -6  187.78   23.60
   2  -9   6  239.68   28.20
   2  -9   6  228.48   17.50
  -2  -9  -6  231.48   12.40
  -2  -9  -6  245.38   17.80
  -2  -9  -6  235.28   14.40
   2  -9   6  267.97   14.30
  -2   9  -7  278.57   16.70
   2   9   7  355.26   24.80
   2   9   7  281.27   32.90
  -2  -9  -7  351.86   16.80
   2  -9   7  304.97   28.00
   2  -9   7  330.17   19.50
   2  -9   7  326.17   23.30
   2  -9   7  303.37   15.80
   2  -9   7  356.96   24.90
  -2  -9  -7  321.37   15.10
  -2  -9  -7  308.47   18.50
   2   9   8   35.30   14.50
  -2   9  -8   21.20    8.90
   2  -9   8   55.59   17.10
   2  -9   8   48.60    9.00
   2  -9   8   46.90   10.90
  -2  -9  -8   30.20    8.90
  -2  -9  -8   41.90    7.00
   2  -9   8   47.10   12.60
  -2  -9  -8   46.00    6.60
   2  -9   8   44.50    7.90
   2   9   9   39.70   22.20
   2   9   9    9.80   12.80
   2   9   9   -9.10   18.20
   2  -9   9    2.60   10.00
   2  -9   9    9.10    9.40
  -2  -9  -9    2.10    7.10
  -2  -9  -9   10.80    5.90
   2  -9   9    0.60    7.20
  -2  -9  -9   13.00    6.00
   2  -9   9    0.10   13.40
   2  -9   9   19.80    9.00
   2   9  10   43.30   22.90
   2   9  10   39.60   13.00
   2   9  10   34.10   11.10
   2   9  10   45.00   16.50
  -2  -9 -10   16.80    6.50
  -2  -9 -10   13.60    7.40
   2  -9  10   23.40    7.30
   2  -9  10   27.40   12.80
   2  -9  10   16.80    9.80
  -2  -9 -10   26.50    6.70
   2   9  11  194.48   20.80
   2   9  11  226.78   37.40
   2   9  11  258.57   22.20
   2   9  11  223.58   27.70
   2  -9  11  228.18   19.90
  -2  -9 -11  249.48   14.00
  -2  -9 -11  243.18   13.80
  -2  -9 -11  215.08   16.10
   2  -9  11  251.17   24.00
   2  -9  11  241.58   14.60
   2   9  12    4.80   11.80
   2   9  12   36.00   21.10
   2   9  12   23.60   12.20
   2   9  12  -13.70   11.90
   2  -9  12   11.80   10.20
   2  -9  12   -6.40   11.50
  -2  -9 -12    2.00    6.70
  -2  -9 -12   -6.80    6.20
   2  -9  12    3.80    6.40
  -2  -9 -12    3.30    5.10
   2   9  13  100.39   14.20
   2   9  13  129.39   15.30
   2  -9  13  143.99   19.40
  -2  -9 -13  114.99   11.50
  -2  -9 -13  126.59    9.60
   2  -9  13  134.79   11.10
  -2  -9 -13  141.89   13.60
   2   9  14   -4.40    6.00
   2   9  14   -6.70    9.80
  -2  -9 -14   -7.30    5.10
  -2  10  14    6.50    6.70
  -2  10  14   11.40    9.00
  -2  10  14   12.20   10.70
  -2  10  13    6.00   16.20
  -2  10  13   11.60    9.90
  -2  10  13    5.10   10.80
  -2  10  13   18.40    7.50
   2 -10 -13   29.70    9.40
   2 -10 -13   18.80    4.90
   2 -10 -13   13.90    6.80
  -2  10  12   -3.90    8.70
  -2  10  12   10.50   11.30
  -2  10  12    8.00   10.30
  -2  10  12   17.80   16.60
   2 -10 -12   -0.90    4.80
   2 -10 -12    3.70    7.50
   2 -10 -12    4.00    6.60
  -2  10  11  195.28   26.80
  -2  10  11  208.48   20.50
  -2  10  11  198.58   23.80
  -2  10  11  208.48   21.10
   2 -10 -11  207.58   12.70
   2 -10 -11  217.38   15.60
   2 -10 -11  245.48   14.90
  -2  10  10   19.80   10.30
  -2  10  10   18.60   11.90
  -2  10  10   18.50   15.10
   2 -10 -10   13.30    7.60
   2 -10 -10    7.10    6.50
   2 -10 -10    6.00    7.00
  -2  10   9  894.41   45.00
  -2  10   9  826.02   46.40
  -2  10   9  871.81   44.40
  -2  10   9  877.61   40.90
   2 -10  -9  960.40   35.00
   2 -10  -9  940.51   36.20
   2 -10  -9  946.71   34.10
  -2 -10   9  906.91   36.90
   2  10  -8   35.00   10.80
  -2  10   8   17.60   13.40
  -2  10   8   13.20   14.00
  -2  10   8   33.80   20.90
  -2 -10   8   29.60    9.10
   2 -10  -8   23.60    6.60
   2 -10  -8   22.10    8.40
   2 -10  -8   24.30    6.70
   2  10  -7 1128.39   39.70
  -2  10   7 1057.19   48.50
  -2  10   7 1096.99   46.10
  -2  10   7 1072.99   44.90
   2 -10  -7 1049.99   41.80
   2 -10  -7 1080.29   39.10
   2 -10  -7 1113.99   40.00
  -2 -10   7 1105.79   39.40
   2 -10  -7 1094.49   46.20
  -2 -10   7 1075.79   38.30
  -2  10   6   34.00   11.70
   2  10  -6    8.80    6.60
  -2  10   6    3.70   12.60
   2 -10  -6   27.30   12.40
   2 -10  -6    9.70    6.30
   2 -10  -6   12.30    8.10
  -2 -10   6   25.70    5.90
   2 -10  -6   16.10    6.30
  -2  10   5   79.69   11.70
   2  10  -5  114.59   10.10
  -2  10   5   83.39   15.20
   2  10  -5  106.99   15.80
  -2  10   5   93.79   13.20
   2 -10  -5   85.69   10.10
   2 -10  -5   90.89   11.10
   2 -10  -5   92.79   12.90
  -2 -10   5   95.09    7.90
  -2 -10   5  111.79    9.40
   2 -10  -5   97.99   12.60
  -2  10   4  126.69   17.10
   2  10  -4  137.09   14.60
  -2  10   4  128.99   14.00
   2  10  -4  128.19   10.20
  -2  10   4  130.19   16.10
   2  10  -4  147.19   20.70
  -2  10   4  120.39   15.50
   2 -10  -4  142.99   17.80
   2 -10  -4  124.09   14.50
  -2 -10   4  145.99    9.60
  -2 -10   4  137.59   18.20
  -2 -10   4  133.69    8.20
   2 -10  -4  120.69   12.10
   2 -10  -4  113.39   16.00
  -2  10   3  159.68   17.50
   2  10  -3  140.19   14.30
  -2  10   3  161.28   16.60
   2  10  -3  156.68   18.00
   2  10  -3  160.48   10.60
  -2  10   3  163.38   14.00
  -2  10   3  151.38   12.30
  -2  10   3  169.48   16.60
   2 -10  -3  164.28   18.30
   2 -10  -3  171.88   18.10
  -2 -10   3  140.99    9.60
  -2 -10   3  167.78    8.70
  -2  10   2   34.40    8.70
  -2  10   2   42.20    8.90
  -2  10   2   16.20    5.70
   2  10  -2   37.20    9.60
   2  10  -2   21.70    5.30
   2  10  -2    7.50    9.40
  -2  10   2   32.60    8.00
   2 -10  -2   30.50    4.90
  -2 -10   2   32.00    4.40
  -2 -10   2   26.40    4.50
   2  10  -1  100.79   14.40
   2  10  -1   82.49    8.60
  -2  10   1   76.49   10.00
  -2  10   1   99.29    9.10
   2  10  -1   99.79   15.40
  -2  10   1  103.79   11.70
   2 -10  -1  101.09    7.30
   2 -10  -1   87.49    7.80
  -2 -10   1   93.09    6.40
  -2 -10   1  105.09    7.80
  -2  10   0  226.78   15.70
  -2  10   0  217.98   12.10
  -2  10   0  211.98   14.50
   2  10   0  210.78   12.60
   2  10   0  244.88   17.00
   2  10   0  224.48   17.60
   2 -10   0  212.18   10.70
  -2 -10   0  222.78    9.80
  -2 -10   0  227.48   11.00
   2 -10   0  237.58   11.50
   2  10   1  750.32   28.50
   2  10   1  751.92   32.60
   2  10   1  754.82   31.70
  -2  10  -1  761.72   30.80
  -2  10  -1  753.52   28.90
   2  10   1  765.52   29.10
  -2  10  -1  767.92   28.30
   2 -10   1  749.23   27.10
  -2 -10  -1  735.53   27.10
   2 -10   1  770.22   27.30
  -2  10  -2   57.49    9.20
   2  10   2   50.89    7.50
  -2  10  -2   51.19    7.80
   2  10   2   58.09    7.30
  -2  10  -2   52.39    8.20
   2  10   2   22.70   14.00
   2  10   2   49.00   10.70
   2  10   2   35.50   11.00
  -2 -10  -2   37.80   10.70
  -2 -10  -2   48.30    5.60
   2 -10   2   61.39    7.80
   2 -10   2   62.79    6.60
   2  10   3   77.59   11.40
  -2  10  -3   76.59    8.70
  -2  10  -3   89.29   10.00
   2  10   3   58.89   11.50
   2  10   3   95.69   12.80
  -2  10  -3   84.19   11.00
   2  10   3  103.49   16.60
   2  10   3   91.69   10.00
   2 -10   3   92.79    8.70
  -2 -10  -3   85.39    8.00
  -2 -10  -3   89.09   11.00
   2 -10   3   90.69    7.70
  -2 -10  -3   97.69   14.90
  -2 -10  -3   95.39   15.00
   2  10   4   28.20    7.70
   2  10   4   19.90   13.60
   2  10   4   27.00   11.00
   2  10   4   14.10    9.50
  -2  10  -4   25.80    5.80
  -2  10  -4   12.70   10.40
   2  10   4   26.80   14.30
  -2 -10  -4   21.20    9.90
  -2 -10  -4   19.40    7.10
  -2 -10  -4   35.40    7.80
  -2 -10  -4   24.90    9.00
   2 -10   4   27.70    5.80
   2 -10   4   21.60    8.40
  -2 -10  -4   25.00    4.90
   2 -10   4   33.40    5.60
   2 -10   4   20.40   10.30
  -2  10  -5  111.49   15.50
   2  10   5  126.49   18.80
  -2  10  -5  109.99   10.30
   2  10   5  120.69   16.00
   2 -10   5  128.49   10.10
  -2 -10  -5  122.39   10.80
  -2 -10  -5  124.19   17.50
   2 -10   5  124.89   11.70
   2 -10   5  135.69   17.20
   2 -10   5  114.29   14.20
  -2 -10  -5  136.29   14.40
  -2 -10  -5  121.79   12.40
   2  10   6  372.96   26.30
  -2  10  -6  342.97   18.20
   2  10   6  405.16   26.30
  -2 -10  -6  395.86   21.00
   2 -10   6  425.96   18.40
   2 -10   6  419.06   19.90
   2 -10   6  400.16   20.30
  -2 -10  -6  356.56   26.90
   2 -10   6  399.26   28.40
  -2 -10  -6  395.06   17.90
  -2 -10  -6  438.56   19.30
   2  10   7    2.60   10.70
  -2  10  -7   12.30    7.70
   2  10   7   -6.00   13.80
  -2 -10  -7    0.80    5.80
   2 -10   7   11.50    6.90
  -2 -10  -7   16.00    6.20
  -2 -10  -7    1.80    7.90
   2 -10   7   10.70   13.60
  -2 -10  -7    0.10   14.40
  -2  10  -8    7.40   10.30
   2  10   8   -4.80   17.90
  -2 -10  -8   -3.70    6.20
  -2 -10  -8    0.50    7.00
   2 -10   8    8.70   12.70
   2 -10   8   -4.10    6.50
   2 -10   8   10.30    8.30
  -2 -10  -8   -5.00    5.90
  -2  10  -9   50.79   19.90
   2  10   9   77.79   15.40
  -2 -10  -9   78.99   12.40
  -2 -10  -9   65.89    8.70
   2 -10   9   90.59   14.00
   2 -10   9   83.99   12.40
  -2 -10  -9   97.99   11.30
   2  10  10   14.10   12.10
   2  10  10   14.50   10.10
   2  10  10   29.90   16.60
  -2 -10 -10   11.80    5.80
   2 -10  10   27.50   12.30
  -2 -10 -10   17.70    7.20
  -2 -10 -10   16.10    7.10
   2 -10  10   12.00    6.60
   2  10  11  102.29   17.30
   2  10  11  126.39   15.50
   2  10  11  153.68   17.50
   2 -10  11  166.38   21.00
  -2 -10 -11  132.19   10.50
  -2 -10 -11  152.08   12.80
   2 -10  11  156.48   12.90
  -2 -10 -11  126.39   12.80
   2  10  12    8.30   13.10
   2  10  12   20.20    8.70
   2  10  12    2.60   13.10
  -2 -10 -12   25.40    8.20
   2 -10  12    9.90   13.40
  -2 -10 -12    9.80    5.00
   2 -10  12    9.00    5.30
  -2 -10 -12    9.70    6.30
   2  10  13   87.99   14.00
   2  10  13   71.19   11.90
  -2 -10 -13   80.59   11.50
  -2 -10 -13   70.89   11.60
  -2 -10 -13  109.99   10.10
  -2  11  13  146.99   16.30
  -2  11  13  156.28   12.90
   2 -11 -13  142.89   11.00
   2 -11 -13  166.18   11.00
  -2  11  12   -4.90    9.00
  -2  11  12   10.40    7.90
  -2  11  12   -1.30   11.60
   2 -11 -12   -1.30    5.20
   2 -11 -12   -4.90    5.30
   2 -11 -12    9.90   10.60
  -2  11  11   47.80   11.80
  -2  11  11   54.19   14.70
   2 -11 -11   46.00    6.40
   2 -11 -11   44.20   10.30
   2 -11 -11   65.09   11.90
  -2  11  10   28.80   10.30
  -2  11  10   46.70   12.90
   2 -11 -10   25.10    7.20
   2 -11 -10   30.80    8.70
   2 -11 -10   35.30    6.20
   2  11  -9  148.79   16.20
  -2  11   9   97.89   14.70
   2 -11  -9  110.29   13.90
   2 -11  -9  106.09   13.90
   2 -11  -9  111.99   13.50
  -2  11   8  400.26   34.40
  -2  11   8  434.86   30.40
   2  11  -8  414.66   24.10
  -2 -11   8  401.56   24.60
   2 -11  -8  450.85   21.60
   2 -11  -8  448.36   20.80
   2 -11  -8  458.45   20.70
  -2  11   7  737.23   39.40
  -2  11   7  782.62   38.90
  -2  11   7  765.42   38.30
   2  11  -7  877.81   33.40
   2 -11  -7  873.81   31.70
   2 -11  -7  741.53   32.10
  -2 -11   7  782.02   30.20
  -2 -11   7  775.22   32.20
   2 -11  -7  812.32   36.50
   2 -11  -7  838.52   33.60
   2  11  -6   38.60    8.30
  -2  11   6   28.70   14.10
  -2  11   6   23.20   11.20
   2  11  -6   50.99   14.70
  -2 -11   6   20.90    7.70
   2 -11  -6    8.20   10.90
   2 -11  -6   34.80    8.80
   2 -11  -6   27.80    7.40
  -2 -11   6   32.70    6.30
   2  11  -5   98.49   14.10
  -2  11   5   58.79   15.90
   2  11  -5   82.29   11.10
  -2  11   5   56.99   11.80
  -2  11   5   54.59   10.00
  -2 -11   5   63.69    8.50
   2 -11  -5   80.99    9.60
   2 -11  -5   54.99   10.40
  -2 -11   5   69.19    8.00
   2 -11  -5   77.09   11.50
   2  11  -4    2.20   14.30
  -2  11   4   10.80   10.00
  -2  11   4   15.50    9.40
  -2  11   4    5.90    6.60
  -2  11   4   23.70   12.80
  -2  11   4   14.10   10.10
   2  11  -4   15.00   10.80
   2  11  -4    7.90    5.80
  -2 -11   4    8.60    4.70
   2 -11  -4   -2.00    8.80
  -2 -11   4   16.50    5.40
   2 -11  -4   12.80    9.20
  -2 -11   4    6.10    7.80
   2  11  -3  321.07   15.70
  -2  11   3  277.07   16.90
  -2  11   3  281.67   20.20
   2  11  -3  278.17   39.00
  -2  11   3  294.67   20.10
   2  11  -3  350.46   21.30
   2  11  -3  317.87   27.80
  -2  11   3  327.57   26.70
   2 -11  -3  265.67   20.70
  -2 -11   3  296.77   16.70
   2 -11  -3  292.17   19.50
  -2 -11   3  311.97   14.70
  -2 -11   3  296.47   13.50
   2  11  -2    1.10    4.80
  -2  11   2    8.60    9.40
   2  11  -2   14.70   11.10
   2  11  -2    8.30    8.20
   2  11  -2   -5.50   18.00
  -2  11   2    3.70    6.00
  -2  11   2   -4.30    6.80
  -2  11   2    6.10   13.10
  -2  11   2    5.30    8.10
  -2 -11   2   15.70    7.60
   2 -11  -2   17.20    9.00
   2 -11  -2   12.80   10.90
   2 -11  -2    1.60    4.60
  -2 -11   2    5.00    3.80
  -2 -11   2    5.60    4.40
  -2  11   1  142.39   16.20
  -2  11   1  160.88   23.50
  -2  11   1  190.88   15.70
  -2  11   1  146.29   15.50
   2  11  -1  157.88   16.40
  -2  11   1  171.78   11.90
   2  11  -1  192.28   28.00
   2  11  -1  171.38   12.00
   2  11  -1  172.28   18.10
  -2 -11   1  173.48    9.30
  -2 -11   1  186.38   10.80
   2 -11  -1  202.18   16.10
   2 -11  -1  196.48   11.00
  -2 -11   1  161.68   14.80
   2 -11  -1  169.08   10.40
  -2  11   0  608.14   24.70
   2  11   0  638.84   36.00
  -2  11   0  602.44   34.30
  -2  11   0  651.23   27.80
  -2  11   0  634.24   27.60
   2  11   0  619.24   28.10
   2  11   0  615.44   25.20
   2 -11   0  610.54   23.30
  -2 -11   0  614.34   23.80
  -2 -11   0  621.94   26.40
   2 -11   0  621.84   23.70
   2 -11   0  636.94   27.20
   2  11   1   49.30    7.40
  -2  11  -1   42.50   15.60
   2  11   1   30.70   14.30
  -2  11  -1   37.70    8.40
   2  11   1   37.40    7.30
  -2  11  -1   40.70   10.70
  -2  11  -1   42.80    6.50
   2  11   1   39.00    9.10
   2  11   1   41.00   10.60
  -2 -11  -1   39.20    5.50
   2 -11   1   32.00    8.90
  -2 -11  -1   32.30    8.50
  -2 -11  -1   37.30   11.70
   2 -11   1   40.70    6.10
   2 -11   1   44.10    6.10
  -2  11  -2   -4.80    7.90
  -2  11  -2   -3.90   10.80
  -2  11  -2  -10.20   16.50
  -2  11  -2    2.70    5.10
   2  11   2   -8.50    8.80
   2  11   2    2.10   12.30
   2  11   2    5.90    9.10
   2  11   2   -9.20    7.20
   2  11   2   -5.10    6.50
  -2 -11  -2    6.10    7.90
  -2 -11  -2  -14.60    9.70
   2 -11   2   -5.00    4.50
  -2 -11  -2    0.70    4.30
   2 -11   2    3.90    8.10
   2 -11   2   -2.10    5.10
   2  11   3   30.40    8.70
  -2  11  -3   60.09   19.80
  -2  11  -3   20.70    9.90
   2  11   3   29.60    9.00
   2  11   3   28.90   10.70
   2  11   3   57.09   15.10
  -2  11  -3   33.90    6.40
   2  11   3   40.00   10.90
   2 -11   3   43.40    9.40
   2 -11   3   29.30    5.90
   2 -11   3   30.00    6.20
  -2 -11  -3   24.70    9.50
  -2 -11  -3   16.30    9.10
  -2 -11  -3   28.00    5.70
   2  11   4  345.07   27.00
  -2  11  -4  336.37   22.10
  -2  11  -4  345.57   17.00
   2  11   4  334.07   22.40
   2  11   4  340.57   23.10
   2  11   4  342.87   24.30
  -2 -11  -4  387.86   20.60
  -2 -11  -4  364.56   20.10
  -2 -11  -4  328.77   20.30
   2 -11   4  326.77   19.70
   2 -11   4  383.26   17.90
   2 -11   4  363.06   16.70
  -2 -11  -4  377.16   17.10
  -2  11  -5    8.10    6.60
  -2  11  -5    6.20   11.10
   2  11   5   18.80   11.50
  -2 -11  -5    4.70    9.00
   2 -11   5    5.20    8.20
   2 -11   5    5.80    5.90
  -2 -11  -5   13.70    6.50
  -2 -11  -5    9.50    7.60
  -2 -11  -5    1.90    7.90
  -2  11  -6  234.98   24.60
   2  11   6  302.87   24.30
   2  11   6  299.47   28.00
  -2  11  -6  260.57   16.30
  -2 -11  -6  268.37   17.70
   2 -11   6  297.17   16.40
  -2 -11  -6  295.17   17.50
  -2 -11  -6  321.77   22.40
  -2 -11  -6  292.67   17.80
  -2 -11  -6  314.27   16.50
   2  11   7  531.45   31.00
   2  11   7  522.65   38.30
  -2 -11  -7  546.35   29.50
   2 -11   7  536.75   23.80
  -2 -11  -7  565.94   23.90
   2 -11   7  526.35   24.10
  -2 -11  -7  544.95   26.30
  -2 -11  -7  565.64   23.80
  -2 -11  -7  538.05   25.00
   2  11   8   -9.10   23.80
  -2  11  -8   24.80   11.00
   2  11   8    7.90   13.40
   2 -11   8    7.30   12.60
  -2 -11  -8    5.10    6.60
   2 -11   8    4.00    6.30
   2 -11   8   -0.10   10.60
  -2 -11  -8   -5.40    6.60
  -2 -11  -8   -1.40    7.50
  -2 -11  -8   14.90   13.20
  -2  11  -9   17.10   12.90
   2  11   9    6.50   13.70
   2  11   9   17.90   16.10
  -2 -11  -9   17.40    6.40
   2 -11   9   19.70    6.60
  -2 -11  -9    9.50    6.70
  -2 -11  -9   14.60    8.10
   2  11  10   11.20   18.70
   2  11  10    8.80    9.90
   2  11  10   -9.00   12.30
  -2 -11 -10    0.30    6.30
  -2 -11 -10   -3.20    5.50
  -2 -11 -10   -1.60    8.00
   2 -11  10    3.90    5.80
   2  11  11   58.59   15.20
   2  11  11   66.89   15.60
   2  11  11   55.89   10.30
  -2 -11 -11   56.99    8.10
  -2 -11 -11   64.59   10.60
  -2 -11 -11   59.99    9.00
   2  11  12   38.40    8.00
   2  11  12   39.10   14.00
  -2 -11 -12   51.19    6.80
  -2 -11 -12   44.10    6.10
  -2 -11 -12   41.60   11.90
   2  11  13  115.59   11.30
   2  11  13  132.19   16.30
  -2 -11 -13  117.29    9.40
  -2 -11 -13  106.09   11.20
  -2  12  12   36.90   10.40
  -2  12  12   41.00   11.90
  -2  12  12   33.40    7.90
   2 -12 -12   33.10    6.80
   2 -12 -12   28.50    5.90
  -2  12  11    2.10   10.40
  -2  12  11  -15.10    7.30
  -2  12  11  -25.20   11.20
   2 -12 -11    0.00    5.40
   2 -12 -11   -5.80    6.00
  -2  12  10  142.39   16.20
   2 -12 -10  117.99   11.40
   2 -12 -10  140.89   12.50
   2 -12 -10  155.98   19.20
  -2  12   9   23.50   13.60
   2  12  -9   34.90   14.20
   2 -12  -9   26.70    7.70
   2 -12  -9   16.80   11.20
   2 -12  -9   22.50    6.20
   2  12  -8  218.18   21.40
   2 -12  -8  212.38   15.50
   2 -12  -8  216.48   21.50
   2 -12  -8  225.38   20.00
  -2  12   7   22.60   13.30
   2  12  -7   48.20   11.20
  -2  12   7   32.70   13.40
   2  12  -7   19.90   14.50
  -2  12   7   47.10   17.70
  -2 -12   7   17.20   11.30
   2 -12  -7   32.50    8.10
   2 -12  -7   29.80   10.80
   2 -12  -7   20.90    8.30
  -2  12   6 1203.18   51.29
  -2  12   6 1239.08   51.09
  -2  12   6 1240.68   51.39
   2  12  -6 1358.46   46.60
   2  12  -6 1273.27   49.99
   2 -12  -6 1253.67   45.60
   2 -12  -6 1229.58   47.40
  -2 -12   6 1274.97   46.50
   2 -12  -6 1271.77   47.00
  -2  12   5  513.05   30.10
  -2  12   5  496.45   27.30
   2  12  -5  508.85   27.10
   2  12  -5  489.75   28.20
  -2  12   5  472.45   27.80
  -2 -12   5  510.15   21.20
   2 -12  -5  520.85   24.70
   2 -12  -5  519.85   26.60
  -2 -12   5  465.05   22.90
  -2  12   4  111.19   16.30
   2  12  -4  114.09   11.90
   2  12  -4  116.79   16.30
  -2  12   4  111.49   13.40
  -2  12   4  110.49   14.40
   2  12  -4  130.29   16.70
  -2  12   4  112.59   15.50
  -2  12   4  106.59   15.70
   2 -12  -4  110.49   12.50
  -2 -12   4  101.99   12.30
   2 -12  -4  118.19   15.70
  -2 -12   4  107.39    9.90
  -2 -12   4   94.09   13.60
   2 -12  -4  100.09   15.60
   2  12  -3  410.46   36.80
  -2  12   3  446.06   24.40
  -2  12   3  397.16   21.90
   2  12  -3  449.36   23.60
   2  12  -3  427.76   19.90
  -2  12   3  435.26   23.30
  -2  12   3  419.36   27.90
   2  12  -3  439.96   26.90
   2 -12  -3  413.76   23.90
  -2 -12   3  416.46   20.10
  -2 -12   3  407.96   19.10
   2 -12  -3  414.96   19.70
  -2 -12   3  422.76   19.20
   2 -12  -3  449.26   22.80
   2  12  -2  269.27   18.80
   2  12  -2  243.08   30.40
  -2  12   2  244.28   17.70
  -2  12   2  264.67   24.40
  -2  12   2  241.08   18.40
  -2  12   2  261.17   15.80
   2  12  -2  253.67   21.40
   2  12  -2  256.67   15.10
  -2 -12   2  216.68   15.60
   2 -12  -2  262.57   20.60
   2 -12  -2  246.48   17.50
  -2 -12   2  233.28   14.90
  -2 -12   2  260.27   12.60
  -2  12   1   -7.40   12.90
  -2  12   1    7.00    8.80
   2  12  -1   -3.10   14.20
  -2  12   1   -1.70   12.80
   2  12  -1   -8.10    7.30
   2  12  -1   22.00    9.90
  -2  12   1   12.50    7.50
  -2  12   1    5.40    6.30
   2  12  -1   12.40    6.40
  -2 -12   1   13.40    9.10
   2 -12  -1    6.30    6.60
  -2 -12   1   11.00    7.20
   2 -12  -1    2.20    7.80
   2 -12  -1    5.50    5.50
  -2  12   0   47.90   14.40
   2  12   0   44.80    7.70
   2  12   0   40.20   14.20
   2  12   0   41.10    9.60
  -2  12   0   48.70    9.20
  -2  12   0   51.09   14.80
   2  12   0   59.39   11.70
  -2  12   0   45.90    7.60
  -2  12   0   45.20    9.60
   2 -12   0   67.29    9.40
   2 -12   0   51.59    9.10
  -2 -12   0   55.09    8.60
  -2 -12   0   46.80    7.00
   2 -12   0   55.29    7.50
  -2  12  -1  765.52   30.30
   2  12   1  747.83   33.40
   2  12   1  778.62   31.30
   2  12   1  805.12   38.60
   2  12   1  835.22   34.10
  -2  12  -1  765.02   39.50
   2  12   1  815.52   35.70
  -2  12  -1  809.32   33.00
  -2 -12  -1  719.83   33.00
   2 -12   1  815.12   29.80
  -2 -12  -1  759.52   31.10
   2 -12   1  745.13   29.00
   2 -12   1  774.32   31.50
  -2  12  -2   83.79   10.40
   2  12   2   88.99   12.30
  -2  12  -2  100.09   14.70
   2  12   2  134.99   17.90
   2  12   2   85.89   10.50
  -2  12  -2   94.59   18.90
   2  12   2   84.19   12.70
   2  12   2   68.39   12.30
   2 -12   2   95.19   13.80
   2 -12   2   90.79   11.70
  -2 -12  -2   92.59   10.50
  -2 -12  -2   97.49   13.70
   2 -12   2   98.99   10.20
  -2 -12  -2   88.59   11.50
   2  12   3    6.40   10.50
  -2  12  -3   14.20    6.30
   2  12   3   27.40    9.90
   2  12   3   25.90   12.70
  -2  12  -3  -25.40   18.10
   2  12   3    7.10   14.00
   2  12   3    9.60   10.10
  -2  12  -3   10.40    8.60
  -2 -12  -3    8.40    6.00
   2 -12   3   12.30    8.20
  -2 -12  -3    0.00    8.50
  -2 -12  -3    2.40    7.70
   2 -12   3   15.10    6.30
  -2  12  -4   71.79   11.80
   2  12   4   82.49   15.30
   2  12   4  113.99   17.80
   2  12   4   84.79   15.30
  -2  12  -4   67.69   10.60
   2 -12   4  108.89   11.80
  -2 -12  -4   83.29   11.10
   2 -12   4  102.29   14.10
  -2 -12  -4  107.79   14.70
  -2 -12  -4  102.59   12.60
   2 -12   4  103.09   11.10
   2  12   5   57.89   17.50
  -2  12  -5   72.29   10.40
  -2  12  -5   45.60   11.90
   2  12   5   68.79   12.90
  -2 -12  -5   59.09   10.00
   2 -12   5   94.39   10.30
   2 -12   5   74.69   13.00
  -2 -12  -5   86.39   10.80
  -2 -12  -5   74.99   10.40
   2  12   6  261.37   34.70
  -2  12  -6  161.48   22.70
  -2  12  -6  198.68   17.00
   2  12   6  242.68   23.20
   2 -12   6  271.97   17.00
  -2 -12  -6  225.48   18.60
  -2 -12  -6  208.08   16.10
  -2 -12  -6  251.97   18.70
  -2 -12  -6  255.27   18.00
   2  12   7   52.09   14.20
  -2  12  -7   64.19   15.60
  -2  12  -7   55.49   11.40
  -2 -12  -7   65.29    9.00
  -2 -12  -7   71.59    9.80
  -2 -12  -7   67.69   12.00
   2  12   8   42.70   15.90
  -2  12  -8   31.30   11.70
  -2 -12  -8   37.60    7.70
  -2 -12  -8   58.09    8.10
  -2 -12  -8   66.59   13.20
   2  12   9   44.30   17.90
  -2  12  -9    6.60   12.50
   2  12   9   39.40   15.00
  -2 -12  -9   49.99    7.10
  -2 -12  -9   25.60   12.00
  -2 -12  -9   33.90    7.30
   2  12  10   15.00   15.00
   2  12  10   13.40   15.90
   2  12  11   53.79    8.70
   2  12  11   68.69   16.20
  -2 -12 -11   43.10    6.50
  -2 -12 -11   52.39    7.30
   2  12  12    0.40   14.00
   2  12  12    6.90    6.80
  -2 -12 -12  -15.00    7.60
  -2 -12 -12    2.30    4.50
  -2  13  12   45.00    7.20
  -2  13  12   35.80   10.50
   2 -13 -12   50.29    7.40
  -2  13  11  264.27   15.70
  -2  13  11  240.38   20.50
  -2  13  11  269.37   21.80
   2 -13 -11  284.17   14.00
  -2  13  10   41.60   14.00
  -2  13  10   37.50    8.30
   2 -13 -10   33.50    6.70
   2 -13 -10   35.70   13.20
  -2  13   9   94.19   24.20
   2  13  -9   63.59   19.40
   2 -13  -9   64.19    8.10
   2 -13  -9   60.89    9.30
   2 -13  -9   92.29   13.30
   2  13  -8   85.49   15.40
  -2  13   8   79.19   16.80
   2  13  -8   87.59   13.40
   2 -13  -8   83.39   12.60
   2 -13  -8   66.19    8.90
  -2  13   7  312.47   26.80
   2  13  -7  294.27   26.80
   2  13  -7  332.57   23.30
   2 -13  -7  329.97   18.20
   2 -13  -7  297.27   20.10
  -2  13   6   56.09   12.60
   2  13  -6   54.59   13.60
  -2  13   6   37.90   12.80
   2  13  -6   64.99   11.80
   2 -13  -6   57.69    9.30
   2 -13  -6   43.80    8.80
   2  13  -5   24.10    9.80
  -2  13   5   14.90   14.40
   2  13  -5    8.00   10.80
  -2  13   5   19.90   12.60
  -2  13   5   21.80   11.30
   2 -13  -5   19.70   11.10
   2 -13  -5   27.00    8.60
   2 -13  -5   24.10    8.40
  -2 -13   5   17.40   10.60
   2  13  -4 1471.95   51.59
   2  13  -4 1482.75   53.39
  -2  13   4 1391.56   55.09
  -2  13   4 1412.16   55.59
  -2  13   4 1457.35   54.59
  -2  13   4 1332.27   55.19
   2  13  -4 1350.76   55.89
   2 -13  -4 1373.66   50.89
  -2 -13   4 1369.06   50.69
   2 -13  -4 1395.86   50.99
   2 -13  -4 1424.76   51.19
  -2 -13   4 1370.56   48.00
   2  13  -3  450.85   28.10
  -2  13   3  431.86   25.10
  -2  13   3  378.26   25.40
  -2  13   3  466.25   24.20
   2  13  -3  484.15   22.50
   2  13  -3  463.55   24.90
  -2  13   3  427.76   25.30
   2  13  -3  450.65   38.50
   2 -13  -3  434.26   22.70
  -2 -13   3  445.06   21.60
  -2 -13   3  427.96   19.90
   2 -13  -3  422.86   23.90
   2 -13  -3  431.56   22.30
  -2  13   2  559.84   26.30
   2  13  -2  589.74   27.30
  -2  13   2  521.35   25.10
  -2  13   2  525.35   27.50
   2  13  -2  543.95   29.20
   2 -13  -2  522.45   24.60
  -2 -13   2  507.05   23.30
  -2 -13   2  551.04   23.90
   2 -13  -2  565.74   25.30
   2 -13  -2  474.75   26.70
   2  13  -1  626.94   37.60
  -2  13   1  633.54   28.70
  -2  13   1  577.44   29.40
  -2  13   1  608.74   26.70
   2  13  -1  645.14   31.00
   2  13  -1  625.14   29.40
   2  13  -1  636.84   27.00
  -2 -13   1  605.14   25.90
   2 -13  -1  623.14   26.50
   2  13   0   13.40   10.70
   2  13   0   31.20    8.70
  -2  13   0   19.70    7.30
  -2  13   0   10.30   20.40
   2  13   0    9.40    7.50
   2  13   0   10.60   22.80
  -2  13   0   27.90    9.50
  -2  13   0   19.20    8.10
   2 -13   0    3.60    8.10
   2 -13   0   11.20    8.10
  -2 -13   0   18.20    7.50
  -2  13  -1   59.79   22.90
  -2  13  -1   53.39    9.50
  -2  13  -1   51.39    8.50
   2  13   1   40.50   10.20
   2  13   1   36.60   11.40
   2  13   1   54.39    9.50
  -2  13  -1   23.60    8.90
  -2 -13  -1   35.30    8.50
   2 -13   1   59.59   10.20
   2 -13   1   36.30   14.40
   2 -13   1   68.09    9.20
  -2 -13  -1   56.69    8.50
   2  13   2  253.87   20.90
   2  13   2  200.08   18.50
  -2  13  -2  272.87   19.00
  -2  13  -2  226.28   21.40
   2  13   2  227.08   24.50
   2  13   2  215.48   20.30
  -2 -13  -2  240.08   16.20
  -2 -13  -2  238.68   29.40
   2 -13   2  244.08   16.00
   2 -13   2  245.38   18.30
   2 -13   2  239.08   15.80
  -2 -13  -2  217.48   16.20
  -2  13  -3   25.80   18.00
  -2  13  -3   18.10    8.00
   2  13   3   -1.00   10.10
  -2  13  -3    0.20    8.60
   2  13   3    9.10   11.20
   2 -13   3    7.00   10.20
   2 -13   3   32.80    8.70
  -2 -13  -3   13.50    8.50
   2 -13   3    7.10    7.20
  -2 -13  -3   16.80    8.60
  -2 -13  -3   19.80    7.30
   2  13   4   45.40   16.50
  -2  13  -4   18.20   21.10
  -2  13  -4   37.30   10.60
  -2  13  -4   24.30    8.70
   2  13   4   20.90   12.10
   2 -13   4   47.50    7.90
   2 -13   4   31.90   13.80
  -2 -13  -4   36.60    7.60
  -2 -13  -4   44.30    8.50
   2 -13   4   43.10    9.50
  -2 -13  -4   68.99   10.40
  -2  13  -5  111.69   15.50
   2  13   5  136.89   21.40
  -2  13  -5  101.39   14.20
   2 -13   5  121.89   15.90
  -2 -13  -5  139.19   14.10
  -2 -13  -5  101.19   13.20
  -2 -13  -5  130.09   17.90
  -2  13  -6   83.09   14.70
  -2  13  -6   77.39   11.80
   2  13   6  117.29   15.40
  -2 -13  -6   97.79   14.50
  -2 -13  -6   94.69   12.20
   2  13   7   19.60   14.80
  -2  13  -7  -13.70   11.70
  -2  13  -7   15.60   10.80
   2  13   7   61.39   17.80
  -2 -13  -7   22.00    6.90
  -2 -13  -7   18.60    9.80
   2  13   8  153.98   20.20
  -2 -13  -8  151.08   12.80
  -2 -13  -8  162.68   19.20
   2  13   9  154.88   19.90
   2  13   9  155.98   19.90
  -2 -13  -9  121.19   15.20
   2  13  10   59.49   17.70
   2  13  10   21.30    7.60
  -2 -13 -10   33.70    6.20
   2  13  11   95.69   28.90
   2  13  11   39.90    7.40
  -2 -13 -11   39.50    5.50
  -2  14  11    6.40    6.50
  -2  14  11    2.20    9.80
  -2  14  11   13.40   14.30
   2 -14 -11    8.90    4.20
  -2  14  10  -18.00   13.00
  -2  14  10    0.10    6.60
  -2  14  10   -3.90   11.00
   2 -14 -10    2.60    5.40
   2  14  -9  142.89   17.80
  -2  14   9  149.19   22.30
   2 -14  -9  146.19   11.70
   2 -14  -9  128.09   16.70
  -2  14   8    5.00   13.90
  -2  14   8    4.80   14.60
   2  14  -8   21.40   13.10
   2 -14  -8    3.50    6.00
   2 -14  -8   -5.30    8.50
   2  14  -7    1.50   10.90
   2  14  -7    7.50   11.30
  -2  14   7   12.60   13.80
   2 -14  -7    8.30    6.20
   2 -14  -7  -15.30    8.50
  -2  14   6   36.50   11.90
   2  14  -6   38.00   11.90
  -2  14   6   29.30   14.30
   2  14  -6   46.00   12.10
   2 -14  -6   34.50    7.70
   2 -14  -6   34.50    8.40
  -2  14   5   34.60   11.70
  -2  14   5   42.80   15.40
   2  14  -5   42.90   11.10
   2 -14  -5   43.30    8.40
   2 -14  -5   41.00    8.40
  -2  14   4  234.48   22.80
   2  14  -4  270.97   28.20
  -2  14   4  244.68   30.80
   2  14  -4  262.67   22.30
   2  14  -4  278.27   20.10
  -2  14   4  229.68   21.40
   2 -14  -4  241.38   17.00
   2 -14  -4  228.28   16.10
  -2 -14   4  251.07   14.20
  -2  14   3   49.50   15.50
  -2  14   3   79.69   13.90
  -2  14   3   64.09   15.00
   2  14  -3   67.59   11.90
  -2  14   3   68.09   12.40
  -2  14   3   76.39   12.80
   2  14  -3   59.69   15.50
   2  14  -3   84.89   12.00
   2 -14  -3   58.99   12.90
  -2 -14   3   55.69   11.50
  -2 -14   3   62.69    7.70
   2 -14  -3   80.19    9.90
   2 -14  -3   85.29   10.80
   2  14  -2   -4.80    8.60
  -2  14   2  -12.40   11.20
  -2  14   2    2.70    8.90
   2  14  -2   -2.50    9.00
   2  14  -2    8.10   13.00
  -2  14   2   10.50   10.80
  -2  14   2   11.20   10.10
   2 -14  -2   24.30   11.30
  -2 -14   2   -7.50    5.80
  -2 -14   2    1.80    9.40
   2 -14  -2    3.70    6.50
  -2  14   1  395.56   27.20
  -2  14   1  420.36   25.10
  -2  14   1  451.85   23.80
  -2  14   1  419.96   23.50
   2  14  -1  423.76   30.50
   2  14  -1  383.66   26.90
   2  14  -1  436.56   24.80
   2  14  -1  405.66   22.90
   2 -14  -1  405.06   25.00
  -2 -14   1  417.56   19.50
   2 -14  -1  439.56   20.70
  -2 -14   1  376.96   22.70
   2  14   0   28.80   11.00
   2  14   0   40.40   10.70
  -2  14   0   36.10    9.70
  -2  14   0   15.60    9.80
  -2  14   0   31.80   12.90
  -2  14   0   40.30    9.40
   2  14   0   51.69   10.90
   2  14   0   37.80   14.30
   2 -14   0   35.30    8.00
   2 -14   0   22.90   11.50
  -2 -14   0   35.90    7.40
  -2 -14   0   25.10    9.60
  -2  14  -1   39.00    9.80
   2  14   1   63.59   12.20
  -2  14  -1   54.39   10.20
   2  14   1   42.30   12.60
  -2  14  -1   25.40    9.10
  -2  14  -1   37.30   14.30
   2  14   1   56.09   11.70
  -2 -14  -1   57.99   10.80
   2 -14   1   33.90   12.70
   2 -14   1   58.79    8.40
  -2 -14  -1   62.89    8.40
   2  14   2   29.90   12.80
   2  14   2    3.40   11.10
  -2  14  -2   -0.70    8.60
   2  14   2    5.00   10.40
  -2  14  -2  -15.60   14.00
  -2  14  -2    2.80    9.20
  -2  14  -2   -1.70    8.50
  -2 -14  -2    6.40   10.20
   2 -14   2    5.30    6.70
   2 -14   2   -4.00   11.10
   2 -14   2  -14.20   12.60
  -2 -14  -2    3.90    9.70
  -2 -14  -2    5.60    6.50
  -2  14  -3   27.20   10.70
   2  14   3   25.40   14.20
  -2  14  -3   23.70   17.40
   2  14   3   21.10   17.90
  -2  14  -3   24.80    9.60
  -2  14  -3   12.50    9.80
   2  14   3    5.00   11.40
  -2 -14  -3   19.60   10.50
   2 -14   3   43.00   11.50
   2 -14   3   34.80   15.50
  -2 -14  -3   12.30    8.80
   2 -14   3   19.80    6.80
  -2 -14  -3   18.90    6.90
   2  14   4   69.49   14.00
  -2  14  -4   71.19   11.50
  -2  14  -4   65.39   12.30
  -2  14  -4   61.79   21.70
  -2 -14  -4   82.19   12.60
   2 -14   4   66.59    7.80
  -2 -14  -4   88.69   12.10
  -2  14  -5   81.29   12.10
   2  14   5  108.49   19.80
  -2  14  -5   66.19   12.10
  -2 -14  -5  103.29   12.80
  -2 -14  -5   90.49   12.60
  -2  14  -6    5.00   10.50
  -2  14  -6   -8.10    9.60
   2  14   6    3.30   13.00
  -2 -14  -6    0.70    7.40
  -2 -14  -6   -3.10    6.70
  -2  14  -7   34.70   15.80
  -2  14  -7   26.70   10.30
  -2  14  -7   21.80   11.30
  -2 -14  -7   38.70    9.50
  -2 -14  -7   43.10    7.30
  -2  14  -8   -2.70   11.80
  -2  14  -8  -15.00   11.10
  -2 -14  -8   -2.90    8.10
  -2 -14  -8    4.20    5.80
  -2  14  -9   28.60   15.10
   2  14   9   51.59    7.90
   2  14  10   68.89    8.40
  -2 -14 -10   93.49    8.50
   2  14  11    5.10    6.20
  -2 -14 -11   -1.10    3.80
  -2  15  10   18.20   20.80
  -2  15  10  -10.90   11.20
   2 -15 -10    2.40    4.30
   2  15  -9   41.10   14.90
  -2  15   9   97.49   15.40
  -2  15   9   46.80    7.00
  -2  15   9   65.99   13.00
   2 -15  -9   57.09    8.60
   2 -15  -9   65.19    9.80
  -2  15   8   24.10   14.00
  -2  15   8   15.60   13.80
   2  15  -8   21.60   14.80
   2  15  -8   33.40   12.30
   2 -15  -8   -1.40    7.00
   2 -15  -8   12.30    6.30
  -2  15   7   16.40   12.90
   2  15  -7   -3.00   11.30
   2  15  -7    6.40   11.30
   2 -15  -7   -5.30    6.60
   2 -15  -7   -2.60    6.30
   2  15  -6   12.10   11.10
  -2  15   6   15.00   12.90
   2  15  -6    9.70   10.60
   2 -15  -6    1.40    7.00
   2 -15  -6    7.00    6.90
  -2  15   5  173.08   21.40
   2  15  -5  140.69   18.30
   2  15  -5  146.49   19.30
  -2  15   5  146.29   19.00
   2 -15  -5  156.58   13.40
   2 -15  -5  156.68   15.10
   2  15  -4   -7.20   20.80
  -2  15   4   32.30   12.90
   2  15  -4   15.10   10.50
   2  15  -4    7.20    9.40
  -2  15   4   -1.90   10.70
  -2 -15   4    1.90    6.60
   2 -15  -4    4.00    7.00
   2 -15  -4   24.50    9.50
   2  15  -3   63.29   19.30
  -2  15   3   70.79   13.10
   2  15  -3   83.89   12.50
   2  15  -3  115.59   17.30
  -2  15   3   83.29   12.90
  -2  15   3   91.09   14.80
  -2 -15   3   81.59    9.50
   2 -15  -3   59.19   12.10
   2 -15  -3   80.69    9.40
  -2  15   2   76.19   15.20
   2  15  -2   61.69   12.40
  -2  15   2   52.19   12.60
  -2  15   2   82.59   14.90
   2  15  -2   71.09   19.20
  -2 -15   2   74.69    9.80
   2 -15  -2   66.19    8.70
  -2  15   1   -1.20   11.40
  -2  15   1   22.80    9.90
  -2  15   1    4.80    9.80
   2  15  -1   18.10   13.50
   2  15  -1   14.60   10.60
  -2  15   1   21.90   11.80
   2  15  -1   36.10   11.10
  -2 -15   1   11.20    5.90
   2 -15  -1   25.80    6.80
   2  15   0  214.38   23.30
  -2  15   0  187.18   19.10
   2  15   0  185.78   20.50
   2  15   0  189.38   20.80
  -2  15   0  155.98   22.30
  -2  15   0  205.58   18.00
  -2  15   0  235.08   19.60
   2 -15   0  182.38   13.60
  -2 -15   0  188.88   13.30
   2  15   1   92.89   17.30
  -2  15  -1  123.39   18.10
  -2  15  -1   99.69   16.00
   2  15   1  112.79   16.50
  -2  15  -1  120.49   16.40
   2  15   1  128.59   16.40
  -2  15  -1   88.99   16.60
  -2 -15  -1  124.09   11.60
   2 -15   1  125.99   11.90
   2  15   2  197.48   28.60
  -2  15  -2  219.18   27.00
  -2  15  -2  244.28   33.10
  -2  15  -2  212.28   19.00
   2  15   2  196.98   22.40
   2  15   2  176.38   27.70
  -2 -15  -2  222.98   14.00
   2 -15   2  210.88   13.60
  -2  15  -3   94.19   14.40
  -2  15  -3   92.99   12.90
  -2  15  -3   66.49   18.50
   2  15   3   82.29   14.20
   2  15   3   92.59   16.60
  -2  15  -3   82.69   12.10
  -2 -15  -3   99.59   11.10
  -2 -15  -3   96.79   11.40
   2 -15   3   91.69   10.90
  -2  15  -4  239.48   23.70
   2  15   4  209.48   24.70
  -2  15  -4  225.58   17.90
  -2  15  -4  238.78   19.50
  -2 -15  -4  231.08   14.80
  -2 -15  -4  233.18   16.30
   2 -15   4  195.28   13.90
  -2  15  -5    0.80    8.70
   2  15   5    7.70   12.60
  -2  15  -5   12.70   10.50
  -2  15  -5    0.10   12.80
  -2 -15  -5   -0.80    6.70
  -2 -15  -5    9.90    7.00
   2  15   6  100.69   16.50
  -2  15  -6   49.30   12.00
  -2  15  -6   80.69   17.30
  -2  15  -6   51.29   10.20
  -2  15  -7   19.50   19.90
  -2  15  -7   19.50   12.20
  -2  15  -7   17.20   10.10
  -2 -15  -7   24.10    6.10
  -2 -15  -7   36.10    6.90
  -2  15  -8   -7.50   13.40
  -2 -15  -8    0.40    5.20
  -2 -15  -8   -1.50    6.60
   2  15   9   67.49   10.50
  -2  15  -9   33.70   13.80
  -2 -15  -9   57.99   10.20
  -2 -15  -9   59.59    8.10
   2  15  10   -1.90    5.50
  -2 -15 -10   -3.80    4.00
  -2  16   9   31.60   14.40
  -2  16   9    8.20    5.80
   2 -16  -9   17.60    8.00
   2 -16  -9    9.60    4.60
  -2  16   8   29.60   13.50
   2  16  -8   -7.50   11.70
  -2  16   8   32.50   17.70
   2 -16  -8   -1.20    6.40
   2 -16  -8    8.30    5.20
  -2  16   7   28.60   12.20
  -2  16   7   56.59   15.40
   2  16  -7   33.40   11.10
   2  16  -7   30.60   14.40
   2 -16  -7   51.09    6.50
   2 -16  -7   54.99    7.30
  -2  16   6    6.30   12.00
   2  16  -6   -2.40   12.40
   2  16  -6  -11.40   10.00
   2 -16  -6   10.20    6.70
   2 -16  -6    2.50    5.70
   2  16  -5  163.38   17.70
   2  16  -5  126.99   17.90
  -2  16   5  179.48   22.60
   2 -16  -5  146.49   12.50
   2 -16  -5  173.88   14.50
  -2  16   4   89.49   12.70
  -2  16   4   99.29   14.80
   2  16  -4   80.29   11.90
   2  16  -4   86.39   12.90
   2 -16  -4  103.29   11.70
   2 -16  -4   97.79   12.50
  -2  16   3  -11.30   13.50
   2  16  -3  -12.10   21.00
  -2  16   3   -0.20   10.30
   2  16  -3  -16.20   10.00
   2  16  -3   11.90    9.20
  -2  16   3   -3.10   11.00
   2 -16  -3   -2.20    6.40
  -2 -16   3   12.30    9.60
  -2  16   2  212.68   21.40
   2  16  -2  215.28   19.30
  -2  16   2  186.68   29.90
   2  16  -2  211.48   31.40
   2  16  -2  242.38   21.30
  -2  16   2  174.88   19.70
  -2  16   2  226.98   22.40
  -2 -16   2  218.18   12.50
   2 -16  -2  269.87   15.10
  -2  16   1   15.90   13.10
   2  16  -1   12.30   16.60
  -2  16   1   14.30   12.00
  -2  16   1   -7.90    8.20
   2  16  -1  -11.40    8.90
  -2  16   1  -12.60   11.20
   2  16  -1    7.10   11.50
   2 -16  -1    5.20    5.90
  -2 -16   1   -6.10    5.30
   2  16   0   28.90    9.70
  -2  16   0   33.90   12.30
  -2  16   0   24.10    8.30
   2  16   0   26.70   15.20
   2  16   0   43.30   13.50
  -2  16   0   17.60   12.00
  -2  16   0   21.00   12.80
  -2 -16   0   12.90    5.50
   2 -16   0   20.80    6.50
  -2  16  -1  217.38   16.50
   2  16   1  252.77   26.80
  -2  16  -1  231.28   19.90
   2  16   1  239.48   20.10
  -2  16  -1  165.78   25.10
   2  16   1  251.27   27.70
  -2  16  -1  210.58   23.30
   2 -16   1  226.58   13.70
  -2 -16  -1  210.38   13.50
  -2  16  -2   69.09   12.10
   2  16   2   74.49   21.10
   2  16   2   88.39   17.10
  -2  16  -2   56.09    9.10
  -2  16  -2   80.19   15.90
   2  16   2   66.29   12.60
  -2  16  -2   62.39   14.70
  -2 -16  -2   87.49   10.40
   2 -16   2   70.29    9.60
   2  16   3   14.00   13.80
  -2  16  -3   -2.90    7.70
  -2  16  -3   15.90   13.60
  -2  16  -3   -1.60    9.80
   2  16   3   10.20   17.50
  -2 -16  -3   -0.80    5.60
  -2  16  -4   10.20    8.10
  -2  16  -4   13.70   18.20
  -2  16  -4   21.60   10.10
  -2  16  -4   15.90   14.90
   2  16   4  -10.40   13.20
  -2 -16  -4    0.80    8.50
  -2 -16  -4    5.90    6.20
   2  16   5   14.50   13.40
  -2  16  -5   15.20   10.50
  -2  16  -5    3.90    8.40
  -2  16  -5    5.80   16.90
  -2 -16  -5   24.60    7.50
  -2 -16  -5   24.90    6.10
  -2  16  -6   28.10   19.50
  -2  16  -6   -8.30   11.60
  -2  16  -6   -9.80    8.60
  -2 -16  -6    6.30    5.30
  -2 -16  -6    5.30    6.30
  -2  16  -7    8.40   13.50
  -2 -16  -7   46.00    6.70
  -2 -16  -7   43.00    6.10
  -2  16  -8  -13.60   10.70
   2  16   8    4.20    5.60
  -2 -16  -8    3.50    5.20
  -2 -16  -8    2.80    6.40
   2  17  -7   -1.50   10.90
  -2  17   7   21.00   18.40
   2 -17  -7    8.30    7.30
   2 -17  -7   20.30    5.30
   2  17  -6  162.58   23.30
   2  17  -6   97.49   13.70
  -2  17   5   71.09   12.60
   2  17  -5   36.30   10.60
   2  17  -5   35.60   14.10
   2 -17  -5   59.19    7.90
  -2  17   4   14.80   11.60
   2  17  -4   -2.90    9.20
   2  17  -4   19.20   13.20
   2 -17  -4   22.30    5.10
   2  17  -3   55.99   10.30
  -2  17   3   82.39   12.40
   2  17  -3   57.99   13.60
  -2  17   3   74.59   13.70
   2 -17  -3   65.99    8.60
  -2 -17   3   70.29    8.10
  -2  17   2    3.40    9.80
   2  17  -2   25.70   12.80
  -2  17   2   12.10   11.10
   2  17  -2  -39.80   20.10
  -2  17   2   -0.50   12.00
   2  17  -2   -7.40    9.10
  -2 -17   2   -5.50    4.20
   2 -17  -2    4.90    5.30
   2  17  -1   45.60   13.90
  -2  17   1   41.80   10.20
  -2  17   1   47.80   19.40
   2  17  -1   34.10   18.50
   2  17  -1   39.30    9.70
  -2  17   1   37.80   13.10
  -2  17   1   21.50   11.20
   2 -17  -1   40.30    6.20
  -2 -17   1   32.10    5.10
  -2  17   0   31.10    9.00
  -2  17   0   -3.70   14.50
   2  17   0   53.99   17.20
   2  17   0   31.70   10.20
   2  17   0   12.60   16.70
  -2  17   0   45.00   14.00
  -2  17   0   20.70   12.50
  -2 -17   0   35.20    5.80
   2 -17   0   22.60    5.30
   2  17   1   -6.60   15.50
  -2  17  -1   -0.10   13.00
  -2  17  -1   13.30    7.90
  -2  17  -1   -1.80   11.90
  -2  17  -1   12.20   12.60
   2  17   1   15.20   22.00
   2  17   1    6.90   11.00
  -2 -17  -1    3.70    4.70
   2 -17   1    1.90    4.60
  -2  17  -2    0.30    7.80
   2  17   2  -12.00   14.50
  -2  17  -2    6.50   12.00
  -2  17  -2  -10.80   13.00
  -2  17  -2    6.10   13.60
   2  17   2   19.50   14.70
   2 -17   2    0.90    4.30
  -2 -17  -2    6.30    4.80
  -2  17  -3    8.40   11.70
   2  17   3    2.60   14.00
  -2  17  -3    7.10   14.20
  -2  17  -3    7.90    7.90
  -2  17  -3   28.80   15.60
  -2 -17  -3   17.30    4.70
   2  17   4   67.49   15.10
  -2  17  -4   60.19   17.20
  -2  17  -4   63.89   13.70
  -2  17  -4   61.89    9.30
  -2 -17  -4   59.49    7.70
  -2  17  -5   -8.10   13.20
  -2  17  -5  -35.40   18.90
  -2  17  -5   -0.40    8.90
  -2 -17  -5    7.80    4.60
  -2  17  -6   40.90    9.30
  -2  17  -6   45.60   14.40
  -2  17  -7   15.60    9.80
  -2 -17  -7    5.20    5.10
  -2 -17  -7    1.70    7.40
  -2  18   5   28.90   12.60
   2  18  -5   -1.00    9.70
   2 -18  -5   11.00    4.10
  -2  18   4   31.50   11.90
   2  18  -4    7.90   15.70
   2  18  -4   14.50    9.90
   2 -18  -4   23.90    4.30
   2  18  -3   11.90   16.60
   2  18  -3  -11.60    9.50
  -2  18   3  -22.20   11.30
   2 -18  -3    4.30    3.90
  -2  18   2   37.00   12.20
   2  18  -2   20.60   17.40
   2  18  -2   31.60   10.20
   2  18  -2   66.69   35.10
  -2 -18   2   30.30    4.40
   2 -18  -2   35.10    4.60
   2  18  -1   34.30   20.10
  -2  18   1   36.40   12.20
   2  18  -1   37.00   10.40
  -2  18   1   49.50   13.00
   2  18  -1   23.10   23.00
  -2 -18   1   35.60    4.30
   2 -18  -1   37.60    4.70
   2  18   0  -11.20   12.90
  -2  18   0   22.30    9.80
   2  18   0    9.20   29.70
   2  18   0    0.80   26.20
  -2  18   0   10.10   12.20
  -2  18   0   16.20   20.50
  -2 -18   0   18.00    4.00
   2 -18   0   14.80    4.00
  -2  18  -1    7.50   13.00
   2  18   1   33.80   14.90
  -2  18  -1   20.70    8.90
  -2  18  -1   37.20   18.10
  -2 -18  -1   21.70    4.10
   2 -18   1   16.40    4.00
   2  18   2   94.39   28.50
  -2  18  -2  106.59   17.30
  -2  18  -2   89.09   10.60
  -2 -18  -2  103.09    7.50
  -2  18  -3   25.70   11.50
   2  18   3   44.60   15.90
  -2  18  -3   62.79   15.90
  -2  18  -3   42.80   18.10
  -2 -18  -3   41.20    4.70
  -2  18  -4   18.10   18.80
  -2  18  -4  -31.00   21.40
  -2  18  -4   15.90    8.80
  -2 -18  -4   15.60    4.20
  -2  18  -5   38.50   10.00
  -2 -18  -5   69.69    6.90
  -2  19   2   82.89   15.00
   2  19  -2   75.59   12.20
   2 -19  -2   82.79    6.10
  -2  19   1  101.99   16.90
   2  19  -1   62.49   13.60
   2 -19  -1   74.49    6.00
  -2  19   0  -22.30   14.10
  -2  19  -1   84.19   12.10
  -2  19  -1   79.49   18.50
  -2 -19  -1   66.59    6.00
  -3   0  16    3.00    9.30
  -3   0  16   44.20   17.00
  -3   0  16   16.60    8.50
  -3   0  16   12.50    7.90
  -3   0  15    7.70   13.80
  -3   0  15    2.80   10.50
  -3   0  15  -10.00    8.90
   3   0 -15   10.80   10.40
  -3   0  14  -21.40   11.50
  -3   0  14   22.40   11.00
  -3   0  14    6.20   11.00
  -3   0  14   -9.50   12.60
   3   0 -14    9.80    8.20
  -3   0  13   25.40   12.70
  -3   0  13    2.00   11.50
  -3   0  13    5.00   11.90
   3   0 -13   -5.40    7.90
  -3   0  13   -7.80   14.10
  -3   0  12  725.23   36.30
  -3   0  12  725.93   39.90
  -3   0  12  709.13   38.50
  -3   0  12  714.13   37.70
   3   0 -12  736.83   29.60
  -3   0  11   22.40   18.20
  -3   0  11  -17.40   16.60
  -3   0  11    4.20   15.50
  -3   0  11    6.60   14.60
  -3   0  11   -0.40   14.30
  -3   0  10   44.80   12.10
  -3   0  10   53.09   15.50
  -3   0  10   43.90   18.50
   3   0 -10   36.00   13.40
  -3   0  10   41.70   16.30
  -3   0  10   61.19   19.70
  -3   0   9   -5.80    8.20
   3   0  -9  -13.40   12.20
  -3   0   9   18.20   15.10
  -3   0   9   15.70   15.50
   3   0  -8   -9.20   10.00
  -3   0   8   12.60    6.20
   3   0  -7   -5.80    6.50
  -3   0   7    8.10    5.50
   3   0  -6  649.14   24.20
  -3   0   6  703.23   23.20
  -3   0   6  700.33   26.20
  -3   0   5    0.50    1.60
  -3   0   5    1.70    3.10
  -3   0   4  357.86   12.30
  -3   0   4  347.47   13.10
  -3   0   4  346.17   13.40
  -3   0   3    0.60    1.00
  -3   0   3   -2.70    1.50
  -3   0   3   -0.10    1.80
  -3   0   2 1244.28   39.70
  -3   0   2 1227.48   39.40
  -3   0   1   -0.20    1.10
  -3   0   1    0.70    0.80
  -3   0   0  369.96   12.40
   3   0   0  345.27   11.90
  -3   0   0  379.66   11.80
  -3   0  -1   -1.00    1.20
   3   0   1    0.10    1.90
   3   0   2 1981.40   64.59
   3   0   3    1.40    2.80
   3   0   3    2.50    2.20
   3   0   4  381.06   13.50
   3   0   4  389.36   16.50
   3   0   5    2.00    2.00
  -3   0  -5   -3.90    2.90
   3   0   5    4.10    4.70
   3   0   6   16.30    4.50
  -3   0  -6   15.60    3.30
   3   0   6   19.90    2.90
   3   0   7   -1.80    3.30
   3   0   7    0.40    5.30
  -3   0  -7   -2.00    3.40
  -3   0  -8  281.27   12.20
   3   0   8  281.47   17.60
   3   0   9    8.60   14.20
   3   0   9   -5.70    8.80
   3   0   9    7.90   14.40
   3   0   9   -4.30   12.50
  -3   0  -9    0.20    4.20
   3   0   9   -2.20   14.80
   3   0   9   14.60   14.00
  -3   0 -10   96.99    9.00
   3   0  10  137.49   18.00
   3   0  10  133.09   18.10
   3   0  10   96.29   16.20
   3   0  10  119.59   17.10
   3   0  10  124.29   15.30
   3   0  10   96.79   14.10
   3   0  11   18.70   12.70
   3   0  11    6.30   15.50
   3   0  11    9.00   10.20
   3   0  11   18.40   13.10
   3   0  11   -2.90   12.30
   3   0  11   26.20   14.80
  -3   0 -11   -1.20    5.90
   3   0  12   62.79   13.40
   3   0  12   68.09   10.70
  -3   0 -12   74.49    8.40
   3   0  12   43.00   13.30
   3   0  12   47.40   13.10
   3   0  12   55.29   23.20
   3   0  12   41.10   14.10
   3   0  13    3.40    7.80
   3   0  13    1.30   11.00
  -3   0 -13    6.40    7.20
   3   0  13   -7.00   11.20
   3   0  13    0.80   10.80
   3   0  13   -3.70   13.00
   3   0  14  239.28   29.00
   3   0  14  270.07   29.60
   3   0  14  238.58   26.10
  -3   0 -14  239.08   19.60
   3   0  14  219.68   23.30
  -3   0 -14  265.57   15.90
   3   0  14  260.77   19.90
   3   0  15    8.40    6.30
   3   0  15   18.80   10.00
   3   0  15    2.40    9.60
   3   0  15    4.90    9.90
   3   0  15    6.60    7.40
   3   0  16   21.00    8.30
   3   0  16    7.40    6.20
   3   0  16   26.50    9.90
   3   0  16   17.60    8.10
  -3   1  16   56.09   10.10
  -3   1  16   53.49    9.20
  -3   1  16   69.69   13.50
  -3   1  16   61.59    9.60
  -3  -1  16   53.69    8.60
  -3   1  15  -15.00    9.30
  -3   1  15   10.80   12.50
  -3   1  15   -1.70    9.20
  -3   1  15    9.00   10.60
   3  -1 -15   22.90    9.40
  -3  -1  15    4.90    8.70
  -3  -1  15  -17.40   15.60
  -3  -1  15   -9.00   10.90
  -3  -1  15    4.10    8.80
  -3   1  14  -14.70   10.10
  -3   1  14   -7.10   11.50
  -3   1  14  -16.20   12.00
   3   1 -14   -7.90    9.10
  -3   1  14    4.20   10.10
  -3  -1  14   23.80   15.40
   3  -1 -14   -9.10    9.10
   3  -1 -14   15.10    7.60
  -3  -1  14   -2.60   11.40
  -3  -1  14    5.00   10.90
  -3  -1  14  -14.90   11.60
  -3   1  13   16.10   14.10
  -3   1  13   20.70   12.30
  -3   1  13    5.10   11.40
  -3   1  13   35.60   13.60
   3   1 -13   14.70    9.50
  -3  -1  13   21.70   12.40
  -3  -1  13    4.30   12.10
   3  -1 -13   25.20    8.10
  -3  -1  13   24.70   14.80
  -3  -1  13   10.30   12.30
  -3  -1  13   42.70   11.50
   3  -1 -13   31.40   11.20
  -3   1  12  433.56   30.30
  -3   1  12  404.26   32.60
  -3   1  12  368.36   42.30
  -3   1  12  467.55   29.20
  -3   1  12  476.85   31.80
   3   1 -12  485.65   26.20
  -3  -1  12  444.06   33.90
  -3  -1  12  485.85   31.20
  -3  -1  12  451.35   30.70
   3  -1 -12  435.46   27.00
  -3  -1  12  465.95   31.30
   3  -1 -12  488.25   20.90
  -3  -1  12  445.56   26.10
  -3   1  11  419.96   29.80
   3   1 -11  409.96   29.90
  -3   1  11  477.95   35.30
  -3   1  11  465.35   33.20
  -3   1  11  480.85   35.60
  -3   1  11  408.86   33.10
  -3  -1  11  421.16   27.70
  -3  -1  11  458.45   37.50
  -3  -1  11  481.05   30.90
  -3  -1  11  450.85   32.80
  -3  -1  11  457.05   34.50
  -3  -1  11  471.05   35.00
   3  -1 -11  461.65   21.60
  -3   1  10  209.88   24.10
  -3   1  10  211.48   32.20
   3   1 -10  178.48   25.90
  -3   1  10  194.18   20.80
  -3   1  10  202.78   25.70
  -3   1  10  206.28   24.80
  -3  -1  10  257.87   26.30
  -3  -1  10  236.58   23.10
  -3  -1  10  207.98   29.80
  -3  -1  10  236.68   28.00
  -3  -1  10  194.08   20.70
   3  -1 -10  206.48   17.70
  -3  -1  10  275.97   38.00
   3   1  -9   54.69   12.80
  -3   1   9   52.49    9.50
  -3   1   9   43.50   15.40
  -3   1   9   84.29   16.90
  -3  -1   9   54.69   17.50
   3  -1  -9   41.40   11.70
  -3  -1   9   45.10    9.20
  -3  -1   9   51.89   16.40
   3   1  -8    1.30    7.20
  -3   1   8    3.30    6.00
  -3  -1   8   -3.70    6.50
   3  -1  -8    2.00   13.40
  -3   1   7   90.19    9.70
   3   1  -7   96.59    9.30
   3  -1  -7  112.69   15.50
  -3  -1   7  108.99    6.20
  -3  -1   7  101.59   11.30
  -3   1   6   69.49    7.90
  -3  -1   6   68.49    4.90
   3  -1  -6   71.39    8.80
  -3  -1   6   61.99    8.20
  -3   1   5  479.35   17.90
  -3  -1   5  451.95   17.80
   3  -1  -5  464.05   18.80
  -3  -1   5  428.86   15.70
  -3   1   4  165.48    7.80
  -3   1   4  164.48    7.80
  -3  -1   4  164.48    8.10
  -3  -1   4  174.08    6.60
  -3   1   3  448.26   16.00
  -3  -1   3  455.65   15.70
  -3  -1   3  466.35   15.40
  -3  -1   3  465.75   16.00
  -3   1   2   82.19    4.20
  -3  -1   2   87.99    3.60
  -3  -1   2   77.39    3.70
  -3  -1   2   78.49    3.70
  -3   1   1  474.45   15.80
  -3  -1   1  489.95   15.40
  -3  -1   1  462.75   15.30
  -3  -1   1  441.36   15.20
   3   1   0  160.48    6.30
  -3   1   0  164.78    6.20
  -3  -1   0  162.08    5.50
  -3  -1   0  161.78    6.00
  -3  -1   0  147.19    6.50
  -3   1  -1 5049.79  162.78
   3   1   1 5441.66  163.38
   3  -1   1 5517.95  163.88
  -3  -1  -1 4667.53  162.08
  -3   1  -2 4315.47  141.49
   3   1   2 4529.95  142.49
   3  -1   2 4659.03  142.89
   3  -1   2 4416.66  142.19
  -3   1  -3    7.00    1.10
   3   1   3    9.20    3.30
   3   1   3    5.80    3.20
   3  -1   3   13.00    3.60
   3  -1   3   11.80    2.20
   3   1   4 1527.15   51.29
   3   1   4 1532.75   48.40
   3  -1   4 1541.65   51.59
  -3  -1  -4 1419.36   48.60
   3  -1   4 1513.15   48.70
   3   1   5  734.83   24.20
   3   1   5  739.23   28.40
   3  -1   5  753.92   28.60
   3  -1   5  736.73   24.70
  -3  -1  -5  705.73   24.70
   3   1   6  374.96   17.50
   3   1   6  336.47   12.50
  -3   1  -6  331.17   13.30
   3  -1   6  385.06   17.70
   3  -1   6  349.57   13.20
  -3  -1  -6  347.87   13.30
   3   1   7   85.29   10.40
  -3   1  -7   65.29    6.80
   3   1   7   85.19    6.80
  -3  -1  -7   68.79    6.20
   3  -1   7   68.49    6.00
   3  -1   7   68.59   10.10
   3   1   8  425.36   21.90
  -3   1  -8  424.16   18.30
  -3  -1  -8  438.16   16.50
   3  -1   8  422.46   21.80
   3  -1   8  427.86   16.40
   3   1   9   37.10   14.90
   3   1   9   33.80   15.10
  -3   1  -9   36.00    5.40
   3   1   9   -8.80   17.00
   3   1   9   46.50   10.10
   3   1   9   49.99   15.50
   3   1   9   25.80   14.00
   3  -1   9   40.90   12.40
  -3  -1  -9   35.50    5.10
   3  -1   9   54.79   14.60
   3  -1   9   17.80   14.60
   3  -1   9   36.80    9.00
   3  -1   9   52.09   15.70
   3  -1   9   23.80   15.00
  -3   1 -10   26.90    5.90
   3   1  10   32.80   13.00
   3   1  10   32.00   14.40
   3   1  10   61.89   15.80
   3   1  10   13.90   12.10
   3   1  10   54.99   15.40
   3   1  10   23.90   13.40
  -3  -1 -10   31.40    5.50
   3  -1  10   36.90   11.80
   3  -1  10   44.30   15.20
   3  -1  10   38.10   13.40
   3  -1  10   42.70   12.30
   3  -1  10   32.00   14.50
  -3  -1 -10   25.80   10.50
   3  -1  10   27.50   14.80
  -3   1 -11   74.39    9.90
   3   1  11   85.09   15.20
   3   1  11  100.69   13.60
   3   1  11   72.59   17.50
   3   1  11   83.89   15.60
   3   1  11   92.49   17.30
   3   1  11   73.69   15.50
   3  -1  11   82.59   15.10
   3  -1  11   92.99   17.30
   3  -1  11   99.49   15.60
  -3  -1 -11   92.39   11.30
   3  -1  11   96.99   13.60
   3  -1  11  118.69   16.90
   3  -1  11  105.29   15.70
   3   1  12  193.58   21.70
   3   1  12  161.18   25.40
   3   1  12  181.18   22.90
  -3   1 -12  179.28   12.90
   3   1  12  168.88   18.80
  -3   1 -12  150.38   21.10
   3   1  12  134.69   27.40
   3   1  12  166.88   20.40
   3  -1  12  162.38   22.90
  -3  -1 -12  197.88   12.40
   3  -1  12  196.28   24.10
   3  -1  12  183.88   17.40
   3  -1  12  199.08   21.60
   3  -1  12  197.88   22.00
  -3  -1 -12  193.78   16.80
   3   1  13  200.38   21.80
   3   1  13  167.08   19.60
   3   1  13  150.78   16.20
   3   1  13  160.78   23.50
   3   1  13  133.29   21.10
  -3   1 -13  176.08   13.60
   3  -1  13  214.28   22.20
   3  -1  13  135.89   21.20
   3  -1  13  179.68   20.80
  -3  -1 -13  171.88   12.90
  -3  -1 -13  147.79   14.70
   3  -1  13  162.98   21.30
   3  -1  13  207.78   15.60
   3   1  14  -12.80   17.20
   3   1  14   -2.10   14.00
  -3   1 -14   19.10    9.20
   3   1  14   13.80    6.90
   3   1  14   12.50   12.00
  -3  -1 -14    8.50    7.50
   3  -1  14   10.30    9.10
  -3  -1 -14    5.50    7.90
   3  -1  14    0.30   10.40
   3   1  15   11.10   10.00
   3   1  15   17.90   10.10
   3   1  15    3.90    7.30
   3   1  15    3.70    9.70
   3   1  15    6.70    6.50
  -3  -1 -15    6.50    8.90
   3  -1  15   12.70    7.20
   3  -1  15    4.70    5.90
  -3  -1 -15   -3.40    8.20
   3  -1  15   10.40    9.50
   3  -1  15    8.20   10.00
   3  -1  15    7.60    9.50
  -3   2  16  119.29   12.90
  -3   2  16  131.09   12.60
  -3   2  16  184.88   19.60
  -3   2  16  153.68   15.40
  -3  -2  16  112.19   12.60
   3  -2 -16  114.29   15.30
  -3  -2  16  124.39   16.70
  -3  -2  16  154.08   16.30
  -3   2  15  130.99   16.90
  -3   2  15  146.19   17.90
  -3   2  15  166.88   21.40
  -3   2  15  167.28   16.80
  -3  -2  15  173.78   19.50
   3  -2 -15  135.49   13.30
  -3  -2  15  157.78   15.90
   3  -2 -15  159.98   13.60
  -3  -2  15  169.48   20.50
  -3  -2  15  143.79   15.90
  -3   2  14   34.90   11.90
  -3   2  14   28.10   11.60
  -3   2  14   31.00    9.90
  -3   2  14   42.00   12.90
   3  -2 -14   33.40    7.80
  -3  -2  14   44.40   12.00
  -3  -2  14   33.10   11.90
  -3  -2  14   28.40   12.10
  -3  -2  14   27.80    9.60
  -3  -2  14   51.49   17.60
   3  -2 -14   28.40    7.90
  -3   2  13    2.70   11.40
  -3   2  13    4.50   11.60
  -3   2  13   -6.50   10.60
  -3   2  13    7.00   13.10
  -3  -2  13   -2.00   15.80
  -3  -2  13   -2.60   11.90
  -3  -2  13   -4.80   12.10
   3  -2 -13    4.00    6.80
  -3  -2  13   24.40   12.30
  -3  -2  13    6.00   10.10
   3  -2 -13    2.00    8.90
  -3   2  12   11.70   12.80
  -3   2  12   30.50   22.90
  -3   2  12   23.80   12.10
  -3   2  12   -0.40   13.50
  -3   2  12    8.10   14.40
  -3  -2  12   24.90   13.30
   3  -2 -12   16.70   10.20
   3  -2 -12   26.10    7.20
  -3  -2  12    1.20   13.60
  -3  -2  12   14.00   10.70
  -3  -2  12   15.80   17.60
  -3  -2  12   26.80   14.10
  -3   2  11  124.29   19.50
  -3   2  11  151.98   19.60
  -3   2  11  153.68   20.60
   3  -2 -11  124.39   11.70
  -3  -2  11  168.38   23.50
  -3  -2  11  129.99   19.60
  -3  -2  11  171.38   26.50
  -3  -2  11  141.69   20.20
   3  -2 -11  147.59   20.10
  -3  -2  11  138.49   26.90
  -3  -2  11  121.99   20.20
  -3   2  10   38.70   14.30
  -3   2  10   56.99   15.50
  -3   2  10   44.90   11.60
  -3   2  10   36.10   17.30
  -3   2  10   63.89   18.00
  -3  -2  10   36.70   12.10
  -3  -2  10   17.30   17.60
  -3  -2  10   62.39   17.40
  -3  -2  10   89.59   23.30
  -3  -2  10   29.30   12.10
  -3  -2  10   57.89   17.30
   3  -2 -10   38.90    8.10
  -3   2   9  358.46   20.60
  -3   2   9  358.06   29.00
  -3   2   9  362.66   27.80
   3  -2  -9  418.86   41.50
  -3  -2   9  355.56   21.40
   3  -2  -9  343.57   19.70
  -3  -2   9  356.16   30.60
  -3  -2   9  342.37   32.30
  -3   2   8  154.98   12.50
  -3  -2   8  145.09   13.30
   3  -2  -8  157.38   16.80
   3  -2  -8  170.78   29.50
  -3  -2   8  166.68    8.60
  -3   2   7  598.24   25.10
  -3  -2   7  607.34   26.00
   3  -2  -7  633.24   28.30
  -3  -2   7  658.53   22.00
  -3   2   6   37.40    5.60
  -3  -2   6   44.50    6.10
  -3  -2   6   55.09    4.20
   3  -2  -6   62.59    9.90
  -3   2   5  135.49    8.20
  -3   2   5  153.78    8.70
  -3  -2   5  137.59    6.20
   3  -2  -5  144.49   14.30
  -3  -2   5  140.09    8.60
  -3   2   4 1498.65   47.60
  -3   2   4 1427.06   47.40
   3  -2  -4 1436.46   49.99
  -3  -2   4 1406.36   46.30
  -3  -2   4 1422.06   47.10
  -3   2   3  157.68    6.90
  -3  -2   3  149.88    6.80
  -3  -2   3  149.69    6.00
  -3   2   2 5416.26  164.88
   3   2  -2 5279.77  163.88
  -3  -2   2 5196.78  163.78
  -3  -2   2 4993.80  164.18
  -3   2   1 1637.84   52.49
  -3  -2   1 1595.14   51.99
  -3  -2   1 1682.13   51.79
  -3   2   0 8687.33  273.57
   3   2   0 8882.01  273.17
  -3  -2   0 8553.14  272.97
  -3   2  -1 1379.46   45.60
   3   2   1 1472.85   46.10
  -3  -2  -1 1386.16   45.00
   3  -2   1 1487.45   47.00
   3  -2   1 1370.46   44.60
   3   2   2 2487.25   78.49
  -3   2  -2 2360.46   77.59
   3  -2   2 2492.55   79.29
   3  -2   2 2402.26   77.89
   3   2   3   65.89    5.80
  -3   2  -3   59.39    4.10
   3  -2   3   56.79    4.10
   3  -2   3   65.99    6.40
   3   2   4  131.29    5.70
   3   2   4  131.69    8.70
  -3  -2  -4  126.79    6.70
   3  -2   4  126.59    6.10
   3  -2   4  117.09    9.00
   3   2   5  333.17   15.80
   3   2   5  318.67   11.30
   3  -2   5  331.17   12.30
  -3  -2  -5  309.77   12.30
   3   2   6   16.50    5.50
   3   2   6   22.50    2.80
  -3   2  -6   27.90    4.40
   3  -2   6   24.40    3.50
  -3  -2  -6   27.20    3.80
   3  -2   6   21.80    5.60
  -3   2  -7    3.30    4.40
   3   2   7   -1.00    5.90
   3  -2   7    5.70    3.30
  -3  -2  -7    3.80    3.40
   3  -2   7    9.00    5.30
   3   2   8   30.60    7.60
  -3   2  -8   37.40    5.60
   3  -2   8   25.50    4.50
  -3  -2  -8   41.80    8.30
  -3  -2  -8   37.40    5.80
   3  -2   8   21.40    7.40
   3   2   9   75.29   15.70
   3   2   9   77.39   16.10
   3   2   9  108.29   20.20
  -3   2  -9   65.89    8.70
   3   2   9   96.79   17.00
   3   2   9   73.19   16.30
   3   2   9   65.79   10.90
   3  -2   9   78.49   12.60
   3  -2   9   65.69   15.20
   3  -2   9   56.99   15.50
  -3  -2  -9   76.29    7.40
   3  -2   9  108.19   15.90
   3  -2   9   61.09   10.40
  -3  -2  -9  101.19   14.80
   3  -2   9   89.89   15.70
   3   2  10  -13.70   12.90
   3   2  10   -6.00   13.80
  -3   2 -10   -6.00    5.80
   3   2  10  -11.30   16.00
   3   2  10   -4.20   13.10
   3   2  10   17.50   11.70
   3   2  10    6.80   12.90
  -3  -2 -10   -9.30    7.70
   3  -2  10   12.50   13.20
   3  -2  10   -0.70   13.80
   3  -2  10    3.10   11.20
  -3  -2 -10   -3.70    4.30
   3  -2  10   -2.60   12.90
   3  -2  10   15.60   14.00
   3  -2  10   12.20   11.50
  -3   2 -11  -10.60   10.90
   3   2  11    2.60   13.30
   3   2  11    1.30   12.30
  -3   2 -11    7.70    6.70
   3   2  11   -6.60   12.70
   3   2  11    1.40   10.80
   3   2  11  -24.30   15.10
   3   2  11   33.40   16.50
   3  -2  11    2.60   13.70
   3  -2  11   16.20   11.80
   3  -2  11    1.50    9.30
   3  -2  11   -6.00   13.10
   3  -2  11   25.50   12.60
  -3  -2 -11   -1.90    7.60
  -3  -2 -11    4.20    5.70
   3  -2  11   14.70   15.80
   3   2  12  293.77   27.50
   3   2  12  265.87   20.50
  -3   2 -12  280.27   16.20
   3   2  12  301.17   23.60
   3   2  12  251.67   24.20
   3   2  12  275.07   24.20
  -3  -2 -12  286.47   18.30
   3  -2  12  304.77   24.60
   3  -2  12  282.37   18.70
   3  -2  12  258.77   24.20
   3  -2  12  247.98   24.00
  -3  -2 -12  281.77   15.00
   3  -2  12  278.07   24.60
   3   2  13   21.90   11.40
  -3   2 -13   11.10    8.30
   3   2  13   -1.00   10.60
   3   2  13   -1.30   13.50
   3   2  13   -3.90    8.20
   3   2  13    2.80   10.30
  -3  -2 -13    3.80    6.40
   3  -2  13   11.60   10.70
   3  -2  13    5.50    7.30
   3  -2  13   14.60   11.10
   3  -2  13   10.40   10.80
   3  -2  13    8.70   12.40
  -3  -2 -13   -3.20    7.10
   3   2  14   89.69   20.60
   3   2  14   61.09   14.70
   3   2  14   56.39   12.00
   3   2  14   78.59   14.20
   3   2  14   81.49   12.50
   3  -2  14   71.59   12.20
   3  -2  14   83.69   15.50
  -3  -2 -14   78.09   11.40
   3  -2  14   88.89   11.40
   3  -2  14   61.59   13.50
  -3  -2 -14   75.19   11.10
   3  -2  14   68.29   13.30
   3   2  15   90.99   12.10
   3   2  15   85.39   12.00
   3   2  15   81.89   13.40
   3   2  15  100.09   12.00
   3   2  15   97.49   12.60
   3  -2  15  118.59   16.00
   3  -2  15   88.79   12.30
   3  -2  15   98.89   10.20
   3  -2  15  133.49   15.40
  -3  -2 -15   93.89   10.30
  -3  -2 -15  102.69   12.00
   3  -2  15   95.29   13.00
  -3   3  16   13.70   11.30
  -3   3  16   -9.50   13.80
  -3   3  16    7.70    8.70
  -3   3  16   -3.10    7.20
   3  -3 -16   -1.50    7.30
  -3  -3  16   27.40    8.40
  -3  -3  16   16.40    7.30
  -3   3  15   64.39   10.50
  -3   3  15   52.09   11.70
  -3   3  15   22.20   12.10
  -3   3  15   59.39    9.90
   3  -3 -15   64.89    9.00
  -3  -3  15   65.09    9.50
   3  -3 -15   43.30    7.20
  -3  -3  15   45.50   13.30
  -3  -3  15   66.49   10.90
  -3   3  14   -4.60   10.30
  -3   3  14   14.80   11.60
  -3   3  14   15.00   10.40
   3  -3 -14   -2.60    6.40
   3  -3 -14    3.00    6.50
  -3  -3  14   15.70    8.10
  -3  -3  14   15.00   18.10
  -3  -3  14   13.80   11.10
  -3   3  13   -6.00   12.50
  -3   3  13    9.20   11.80
  -3   3  13   11.10   10.70
  -3   3  13    2.80   11.10
  -3  -3  13   -8.80   18.10
  -3  -3  13   15.80   12.90
  -3  -3  13   -3.30   11.70
   3  -3 -13    7.00    6.80
  -3  -3  13   -0.80    8.90
   3  -3 -13   -5.60    7.50
  -3  -3  13   -8.30   12.00
  -3   3  12  169.38   23.60
  -3   3  12  214.68   24.40
  -3   3  12  177.48   24.30
  -3   3  12  171.58   21.50
  -3   3  12  164.58   26.30
   3  -3 -12  155.38   16.50
  -3  -3  12  182.58   24.80
  -3  -3  12  222.98   33.60
  -3  -3  12  194.18   25.10
  -3  -3  12  207.08   18.10
   3  -3 -12  190.88   12.80
  -3  -3  12  163.38   24.90
  -3   3  11   66.39   17.10
  -3   3  11   84.29   15.00
  -3   3  11   80.59   15.50
  -3   3  11   73.19   18.70
   3  -3 -11   84.39    9.60
   3  -3 -11  108.89   15.70
  -3  -3  11   94.39   23.10
  -3  -3  11   91.99   12.60
  -3  -3  11  108.19   22.10
  -3   3  10   92.99   16.70
  -3   3  10  106.09   17.90
  -3   3  10  114.39   17.00
  -3   3  10  131.69   19.00
  -3  -3  10   92.49   19.00
   3  -3 -10  108.59   13.40
  -3  -3  10  105.89   18.80
  -3  -3  10   79.19   14.70
  -3  -3  10  145.39   18.60
  -3  -3  10   78.89   17.30
   3  -3 -10   86.49    9.90
  -3   3   9  510.95   31.30
  -3   3   9  511.05   25.90
  -3   3   9  520.45   38.50
  -3   3   9  555.24   32.60
  -3  -3   9  582.04   26.90
  -3  -3   9  540.85   20.20
  -3  -3   9  542.65   38.90
  -3  -3   9  470.75   39.80
  -3  -3   9  540.15   28.50
   3  -3  -9  556.54   22.40
  -3  -3   9  506.55   35.10
   3  -3  -9  521.45   31.90
  -3   3   8  487.05   22.60
  -3  -3   8  514.35   18.40
   3  -3  -8  465.35   34.40
  -3  -3   8  456.95   22.80
   3  -3  -8  490.45   21.90
  -3   3   7  143.69   10.60
   3  -3  -7  148.09   22.80
   3  -3  -7  141.59   13.70
  -3  -3   7  151.08    7.50
  -3  -3   7  122.79   13.10
  -3   3   6  109.09    8.50
  -3  -3   6  121.69    6.30
   3  -3  -6  110.59   13.70
  -3  -3   6  112.69    9.90
  -3   3   5  160.88    9.20
  -3   3   5  173.58    9.30
  -3  -3   5  149.79    6.80
   3  -3  -5  156.88   14.40
  -3  -3   5  164.68    9.50
   3   3  -4  181.68    7.30
  -3   3   4  178.48    8.80
   3  -3  -4  189.28   14.80
  -3  -3   4  180.28    8.70
  -3  -3   4  174.68    7.20
  -3   3   3  121.59    6.30
   3  -3  -3   89.89   13.00
  -3  -3   3  120.19    5.20
  -3   3   2  529.15   18.50
  -3  -3   2  538.35   17.80
  -3   3   1 1327.47   42.00
  -3  -3   1 1254.37   41.30
  -3  -3   1 1291.77   40.80
   3   3   0 2030.10   63.69
  -3   3   0 1999.20   64.19
  -3  -3   0 1950.30   63.69
   3  -3   0 2049.20   65.29
   3   3   1 1830.02   56.59
  -3   3  -1 1743.83   56.39
   3  -3   1 1811.72   56.89
   3  -3   1 1697.03   55.39
  -3  -3  -1 1692.93   55.69
   3   3   2   14.30    2.70
  -3   3  -2   11.30    2.00
   3  -3   2   11.90    1.70
   3  -3   2    8.60    2.20
  -3   3  -3   93.99    5.30
   3   3   3  104.99    7.10
   3  -3   3   95.79    5.20
   3  -3   3   96.79    7.70
   3  -3   3   95.19    4.00
  -3  -3  -3   97.99    5.90
  -3   3  -4  280.07   11.20
   3   3   4  293.27   10.20
   3   3   4  294.87   13.50
  -3  -3  -4  278.07   11.20
   3  -3   4  287.27   11.10
   3  -3   4  289.57   14.00
   3  -3   4  258.07    9.70
  -3   3  -5  335.17   13.20
   3   3   5  306.77   18.30
   3  -3   5  338.17   12.70
   3  -3   5  303.47   11.40
  -3  -3  -5  332.17   12.70
   3  -3   5  341.37   16.10
  -3   3  -6 2412.86   79.29
   3   3   6 2476.45   82.49
   3  -3   6 2502.15   82.89
   3  -3   6 2430.26   78.79
  -3  -3  -6 2384.16   78.59
  -3   3  -7   75.79    7.40
   3   3   7   65.49   10.70
   3  -3   7   70.49   10.60
  -3  -3  -7   64.09    6.10
  -3  -3  -7   68.29    8.00
   3  -3   7   66.49    5.80
  -3   3  -8  102.09    9.40
   3   3   8  102.89   19.70
   3   3   8   78.19   17.40
   3   3   8   88.69   16.70
   3   3   8  135.89   14.30
   3  -3   8  135.99   18.10
   3  -3   8   96.09   13.20
   3  -3   8   99.89    7.70
   3  -3   8  127.09   17.90
   3  -3   8  111.99   17.10
  -3  -3  -8   99.89   12.50
   3  -3   8  105.89   18.20
  -3  -3  -8   95.49    7.30
   3  -3   8  108.89   14.60
   3   3   9   44.30   14.90
   3   3   9   57.29   14.90
  -3   3  -9   63.09    8.20
   3   3   9   57.99   10.40
   3   3   9   61.29   15.80
   3   3   9   77.19   17.20
   3   3   9   62.19   20.00
   3  -3   9   40.80   16.00
  -3  -3  -9   70.29    7.10
  -3  -3  -9   69.79    9.80
   3  -3   9   87.49    9.50
   3  -3   9   65.39   14.40
   3  -3   9   65.99   12.20
   3  -3   9   58.09   10.50
   3  -3   9   69.59   16.30
   3  -3   9   71.09   16.40
   3   3  10  108.09   20.30
   3   3  10  124.19   17.40
   3   3  10   91.39   17.00
   3   3  10  113.79   17.50
  -3   3 -10  106.09   14.30
   3   3  10  161.38   25.80
   3   3  10   82.39   14.60
   3  -3  10  134.49   21.30
   3  -3  10   96.39   16.40
   3  -3  10   86.49   15.30
   3  -3  10   86.79   16.40
  -3  -3 -10   89.09    8.30
  -3  -3 -10   79.99   12.90
   3  -3  10   94.79   12.90
   3  -3  10   55.59   15.10
   3   3  11   13.80   12.50
  -3   3 -11   15.00   13.90
   3   3  11   19.30   12.50
   3   3  11   13.80   12.50
   3   3  11   41.20   17.30
   3   3  11   22.30   13.20
   3   3  11    3.30   15.50
   3  -3  11   13.90   12.50
  -3  -3 -11   29.90    6.40
   3  -3  11   44.70   13.10
  -3  -3 -11    4.80    7.30
   3  -3  11   18.70   16.90
   3  -3  11   31.00   12.90
   3  -3  11   12.30   13.40
   3  -3  11   15.10    8.70
   3   3  12    8.40   11.90
   3   3  12    6.90   11.40
   3   3  12   21.90   15.10
   3   3  12    2.00    9.70
   3   3  12    7.30   11.80
  -3  -3 -12   10.80    7.80
   3  -3  12   -2.10    7.60
   3  -3  12   -1.90   11.20
   3  -3  12    3.80   12.10
   3  -3  12    9.90   11.40
  -3  -3 -12    5.00    6.00
   3  -3  12   -3.90   12.10
   3   3  13   21.40   14.80
   3   3  13    7.30    9.30
   3   3  13    9.50   11.00
   3   3  13   17.70   10.60
   3   3  13    7.00   11.00
  -3  -3 -13   10.90    6.80
  -3  -3 -13    2.60    6.20
   3  -3  13   13.00   11.40
   3  -3  13    9.00   10.50
   3  -3  13    9.50   11.10
   3  -3  13   11.30    7.40
   3  -3  13   20.10   11.40
   3   3  14   67.19   14.00
   3   3  14   56.69   11.00
   3   3  14   63.69    9.50
   3   3  14   71.39   13.30
   3   3  14   67.09   13.10
  -3  -3 -14   63.59    8.40
   3  -3  14   74.99   12.40
   3  -3  14   57.89   10.70
   3  -3  14   63.79   12.40
  -3  -3 -14   75.19   10.30
   3  -3  14   61.29    8.50
   3  -3  14  118.99   18.80
   3   3  15   55.69   12.30
   3   3  15   51.19    8.60
   3   3  15   76.19   10.20
   3   3  15   57.49   11.40
   3   3  15   68.49   11.60
   3  -3  15   44.20    8.20
  -3  -3 -15   52.19    9.10
   3  -3  15   64.59   11.40
   3  -3  15   55.79   11.60
   3  -3  15   57.39    7.10
   3  -3  15   48.90   10.20
  -3  -3 -15   46.20    7.20
  -3   4  16   45.00    9.50
  -3   4  16   31.60    8.10
  -3   4  16   27.80    9.50
  -3   4  16   49.60   10.40
   3  -4 -16   17.10    6.60
  -3  -4  16   46.80   17.70
  -3  -4  16   29.30    7.60
  -3   4  15   74.19   13.10
  -3   4  15   51.89   10.30
  -3   4  15   72.29    9.90
  -3   4  15   58.89   10.50
  -3  -4  15   61.29   10.00
  -3  -4  15   60.29    9.50
  -3  -4  15   60.89   14.40
   3  -4 -15   78.79    9.30
   3  -4 -15   70.19   10.30
  -3   4  14  201.08   21.30
  -3   4  14  183.38   19.50
  -3   4  14  184.48   19.30
  -3  -4  14  213.18   20.20
  -3  -4  14  205.98   25.40
  -3  -4  14  222.48   15.50
   3  -4 -14  258.87   14.20
   3  -4 -14  209.38   13.60
  -3   4  13  617.14   33.30
  -3   4  13  629.74   31.50
  -3   4  13  608.24   33.80
  -3   4  13  632.24   32.80
  -3  -4  13  644.54   33.60
  -3  -4  13  623.74   35.10
  -3  -4  13  664.53   32.60
   3  -4 -13  644.14   26.40
  -3  -4  13  619.84   26.90
   3  -4 -13  688.53   25.60
  -3   4  12   66.79   14.70
  -3   4  12   33.30   25.30
  -3   4  12   50.29   13.50
  -3   4  12   30.20   13.20
  -3   4  12   40.50   12.60
  -3  -4  12   47.80   13.80
  -3  -4  12   49.99   14.00
  -3  -4  12   55.89   16.50
   3  -4 -12   55.49    7.80
   3  -4 -12   52.09    8.80
  -3  -4  12   50.89    9.40
  -3   4  11  347.27   30.40
  -3   4  11  330.57   27.50
  -3   4  11  311.57   24.90
  -3   4  11  340.77   28.70
  -3   4  11  308.07   30.00
   3  -4 -11  339.67   19.00
   3  -4 -11  348.37   16.30
  -3  -4  11  293.37   30.20
  -3  -4  11  343.47   30.10
  -3  -4  11  353.66   20.90
  -3  -4  11  317.37   31.50
  -3   4  10   45.10   14.30
  -3   4  10   39.50   20.30
  -3   4  10   24.60   13.90
  -3   4  10   38.40   16.70
  -3  -4  10   32.70   17.10
  -3  -4  10   25.00   20.10
  -3  -4  10   40.20   16.80
   3  -4 -10   33.40    6.00
  -3  -4  10   39.20    6.70
  -3  -4  10   34.20   10.80
   3  -4 -10   37.70    9.10
  -3   4   9   89.99   14.40
  -3   4   9  102.59   17.60
  -3   4   9   93.19   16.60
  -3   4   9   94.49   15.80
   3  -4  -9  101.09    9.20
  -3  -4   9   79.89   12.60
  -3  -4   9  100.29   20.10
  -3  -4   9  100.39   13.10
  -3  -4   9  117.19   23.00
  -3  -4   9  103.59    8.80
   3  -4  -9   83.99   17.20
  -3  -4   9   70.29   18.80
  -3   4   8  404.56   20.40
   3  -4  -8  379.46   17.40
   3  -4  -8  426.76   23.40
  -3  -4   8  365.96   20.60
  -3  -4   8  407.76   15.90
  -3   4   7   21.70    5.60
  -3  -4   7   15.40    8.10
   3  -4  -7   25.80    5.90
  -3  -4   7   20.10    3.60
   3  -4  -7   25.80   11.20
  -3   4   6  106.39    8.40
   3  -4  -6  119.79   15.30
   3  -4  -6  103.09   10.20
  -3  -4   6  106.89    6.20
  -3  -4   6  110.49   10.70
   3  -4  -6   87.89    9.20
  -3   4   5  224.78   11.30
  -3   4   5  194.58   11.70
  -3  -4   5  201.38   11.30
  -3  -4   5  217.38    8.60
   3  -4  -5  216.88   13.00
  -3  -4   5  224.38    8.90
  -3   4   4  759.82   26.90
  -3  -4   4  790.72   25.30
  -3  -4   4  745.03   25.40
   3  -4  -4  730.13   28.20
  -3   4   3   50.59    4.90
   3  -4  -3   57.89    6.70
   3  -4  -3   54.79    6.30
  -3  -4   3   49.10    3.50
  -3  -4   3   52.49    3.30
  -3   4   2  203.58    8.60
   3   4  -2  186.08    8.10
   3  -4  -2  219.68    9.60
  -3  -4   2  197.58    7.70
   3   4  -1 2059.19   63.49
   3   4  -1 1867.11   63.99
  -3   4   1 2029.80   64.79
  -3  -4   1 2003.30   64.09
   3  -4  -1 2098.89   65.19
   3   4   0   48.90    3.50
  -3   4   0   42.90    3.60
   3  -4   0   53.49    4.30
  -3  -4   0   44.30    2.90
   3   4   1 1378.86   43.30
  -3   4  -1 1297.57   43.10
   3  -4   1 1360.26   43.40
   3  -4   1 1301.57   42.20
  -3  -4  -1 1284.67   42.50
   3   4   2   48.70    5.00
  -3   4  -2   51.49    3.90
  -3  -4  -2   47.10    4.80
   3  -4   2   48.50    2.70
   3  -4   2   43.40    3.80
  -3   4  -3    4.90    2.20
   3   4   3   12.50    3.50
  -3  -4  -3    3.30    2.90
   3  -4   3    6.60    2.40
   3  -4   3    7.50    1.60
   3   4   4   82.29    8.00
  -3   4  -4   70.59    5.10
  -3  -4  -4   58.89    5.50
   3  -4   4   75.49    3.90
   3  -4   4   63.69    5.00
   3  -4   4   63.49    9.00
  -3   4  -5   43.40    5.30
   3   4   5   50.69    8.50
  -3   4  -5   63.09    8.20
   3  -4   5   43.60    3.80
   3  -4   5   51.59    4.90
   3  -4   5   36.70    5.60
  -3  -4  -5   47.50    5.40
   3   4   6   28.90    6.30
  -3   4  -6   33.90    4.40
   3  -4   6   33.10    4.80
   3  -4   6   29.90    3.40
  -3  -4  -6   35.10    5.30
   3  -4   6   32.10    5.90
  -3  -4  -6   24.40    6.20
  -3   4  -7  529.25   20.10
   3   4   7  512.85   23.60
  -3  -4  -7  492.85   18.90
  -3  -4  -7  516.45   21.30
   3  -4   7  495.45   19.00
   3  -4   7  491.65   23.60
   3   4   8  -13.00   13.10
  -3   4  -8    4.10    5.50
   3   4   8    9.20   17.70
   3   4   8   -0.90    8.30
   3   4   8   15.70   15.50
   3  -4   8  -19.50   15.00
  -3  -4  -8   -1.70    6.30
   3  -4   8   -0.20    4.40
   3  -4   8   22.60   15.00
   3  -4   8   -0.40   14.80
   3  -4   8    7.10   11.00
   3  -4   8   -5.30   14.10
   3  -4   8   -8.80    7.60
  -3  -4  -8   -1.80    3.40
  -3   4  -9   38.90    8.40
   3   4   9   43.20   14.80
   3   4   9   31.50   12.30
   3   4   9   69.49   18.30
   3   4   9   49.80   20.00
   3   4   9   30.20   14.60
   3   4   9   37.50   15.90
   3  -4   9   36.30   14.30
   3  -4   9   40.60    6.70
   3  -4   9   25.10   10.80
   3  -4   9   29.70   15.40
  -3  -4  -9   38.90   13.50
  -3  -4  -9   42.40    7.10
   3  -4   9   48.50   16.00
   3  -4   9   58.89   11.60
   3  -4   9   43.80   14.90
  -3  -4  -9   45.50    6.80
   3   4  10   11.50   13.40
   3   4  10   24.60   14.40
   3   4  10   -3.80   13.90
   3   4  10   10.20   15.10
   3   4  10   10.10   13.40
   3   4  10    1.60   18.50
  -3   4 -10   22.50   10.40
   3  -4  10   20.40   15.00
   3  -4  10    8.70   14.00
   3  -4  10    5.20   13.80
  -3  -4 -10   11.40    4.60
   3  -4  10   12.10    9.90
   3  -4  10   14.70   13.30
  -3  -4 -10   -3.30   12.60
   3  -4  10   11.70   13.90
  -3  -4 -10   13.60    6.40
   3   4  11   17.30   18.40
   3   4  11   -4.90   12.10
   3   4  11   15.40   12.10
   3   4  11   24.50   13.10
   3   4  11   -4.30   11.60
  -3   4 -11   14.70   17.10
   3   4  11   -8.10   16.80
  -3  -4 -11    2.00    6.40
   3  -4  11  -14.10   18.00
   3  -4  11   -5.70   11.90
  -3  -4 -11    5.90   12.00
   3  -4  11   11.30    8.20
  -3  -4 -11    0.60    5.60
   3  -4  11   -8.60   12.60
   3  -4  11    1.90   12.50
   3  -4  11   17.10   13.30
   3   4  12   18.60   11.80
   3   4  12   46.00   17.10
   3   4  12   43.30   12.20
   3   4  12   26.20   12.50
   3   4  12   40.10   11.10
   3  -4  12   35.10   11.60
   3  -4  12   33.90   13.10
  -3  -4 -12   46.20    7.00
   3  -4  12   26.60    8.20
   3  -4  12   25.50   11.80
   3  -4  12   55.29   12.60
   3   4  13   57.59   12.20
   3   4  13   71.29   12.50
   3   4  13   66.29   12.80
   3   4  13   42.40   10.10
   3   4  13   53.29   17.10
   3  -4  13   83.59   13.90
  -3  -4 -13   69.09    9.90
   3  -4  13   84.49   12.50
   3  -4  13   89.09   13.30
  -3  -4 -13   72.69   10.60
   3  -4  13   68.89   12.40
   3  -4  13   65.49   12.40
   3   4  14   98.39   15.40
   3   4  14  103.09   14.40
   3   4  14  129.89   13.40
   3   4  14  105.39   15.70
   3   4  14  125.79   18.40
   3  -4  14  115.89   17.20
  -3  -4 -14   86.79   10.10
  -3  -4 -14  102.29   11.20
   3  -4  14  116.09   15.80
   3  -4  14   76.89   11.30
   3  -4  14  144.49   20.10
   3  -4  14   82.39   12.90
   3   4  15  330.07   17.50
   3   4  15  323.47   16.20
   3   4  15  297.67   19.90
   3   4  15  297.97   24.30
   3   4  15  324.17   22.40
   3  -4  15  374.36   18.80
   3  -4  15  307.87   17.20
  -3  -4 -15  298.87   15.20
   3  -4  15  313.07   19.60
  -3  -4 -15  283.17   17.20
   3  -4  15  326.57   15.40
   3  -4  15  310.27   19.50
  -3   5  15   19.60    9.60
  -3   5  15    0.60   10.60
  -3   5  15    4.60    8.60
  -3   5  15   13.60    8.70
   3  -5 -15    6.00    5.70
  -3  -5  15   11.40    9.00
   3  -5 -15    8.90    7.70
  -3  -5  15   29.60    8.00
  -3   5  14   68.29   13.70
  -3   5  14   46.30   10.00
  -3   5  14   34.50   10.90
  -3   5  14   53.69   12.60
  -3  -5  14   49.90   17.90
  -3  -5  14   46.00    7.40
  -3  -5  14   38.80   11.40
  -3  -5  14   38.70    9.90
   3  -5 -14   43.80    6.70
  -3   5  13   -1.90   11.70
  -3   5  13  -10.00   11.50
  -3   5  13   23.90   12.20
  -3   5  13   -9.80   10.40
  -3  -5  13   -0.60   11.20
  -3  -5  13  -20.50   15.80
   3  -5 -13   20.80   11.40
   3  -5 -13    2.90    5.70
  -3  -5  13   -2.00    7.00
  -3  -5  13   15.00   12.30
   3  -5 -13    2.50    6.10
  -3   5  12   22.50   12.90
  -3   5  12   16.40   11.20
  -3   5  12   12.60   11.40
  -3   5  12    1.50   12.00
  -3  -5  12    0.30   11.90
  -3  -5  12   22.00   17.30
  -3  -5  12   27.20   13.20
  -3  -5  12   12.50    7.10
   3  -5 -12   -4.70   11.80
   3  -5 -12   12.80    7.10
   3  -5 -12   -0.40    6.10
  -3   5  11   79.39   18.10
  -3   5  11   84.49   14.20
  -3   5  11   60.29   14.80
  -3   5  11   74.19   15.70
  -3  -5  11   84.69   20.70
   3  -5 -11  103.39   10.40
  -3  -5  11   99.29   15.20
   3  -5 -11   98.49   14.10
  -3  -5  11   82.79   15.80
   3  -5 -11   87.09   11.90
  -3  -5  11  104.49   17.10
  -3   5  10  485.95   32.50
  -3   5  10  405.96   27.50
  -3   5  10  409.56   28.80
  -3   5  10  451.05   28.90
  -3  -5  10  433.16   32.90
  -3  -5  10  421.86   23.40
   3  -5 -10  400.96   26.30
   3  -5 -10  427.36   20.80
  -3  -5  10  382.36   38.50
   3  -5 -10  424.46   18.20
  -3  -5  10  405.86   32.00
  -3  -5  10  414.66   18.50
  -3   5   9   56.59   14.20
  -3   5   9   45.50    9.90
  -3   5   9   54.59   16.10
  -3   5   9   48.00   15.30
  -3  -5   9   89.19   19.50
   3  -5  -9   35.70   10.40
  -3  -5   9   53.89    8.00
   3  -5  -9   54.89    8.60
  -3  -5   9   69.19   10.90
  -3  -5   9   41.80   18.00
   3  -5  -9   54.49    7.70
  -3   5   8   19.80    6.80
  -3  -5   8    2.60    9.30
  -3  -5   8   39.00   10.10
   3  -5  -8   16.00    4.70
   3  -5  -8   12.70    7.70
  -3  -5   8   15.90    3.90
  -3   5   7   53.39    8.80
  -3  -5   7   54.89    6.20
   3  -5  -7   55.09    7.20
  -3  -5   7   53.19    9.80
   3  -5  -7   58.39    8.60
  -3   5   6   61.59    7.60
  -3  -5   6   67.69    4.90
  -3  -5   6   63.19    5.50
   3  -5  -6   68.29    9.40
   3  -5  -6   70.89    7.50
  -3   5   5  742.03   26.50
   3   5  -5  649.34   25.10
  -3   5   5  729.53   26.10
   3  -5  -5  674.73   25.40
   3  -5  -5  673.13   28.70
  -3  -5   5  728.83   23.80
   3  -5  -5  674.63   23.40
   3   5  -4 2505.75   83.99
  -3   5   4 2651.43   85.79
   3  -5  -4 2642.44   85.19
   3  -5  -4 2635.54   83.89
  -3  -5   4 2742.83   83.99
  -3  -5   4 2591.24   83.99
   3   5  -3 1333.27   46.00
  -3   5   3 1418.56   46.90
  -3   5   3 1554.44   50.69
   3  -5  -3 1331.27   46.50
   3  -5  -3 1422.16   45.80
  -3  -5   3 1368.96   45.50
  -3  -5   3 1406.06   45.50
  -3   5   2   71.69    6.90
  -3   5   2   76.29    5.50
   3   5  -2   63.79    6.30
  -3  -5   2   71.19    4.10
   3  -5  -2   59.89    6.70
   3  -5  -2   72.89    4.90
  -3  -5   2   74.49    4.00
  -3   5   1 1808.82   59.09
   3   5  -1 1753.92   59.19
  -3   5   1 1849.91   59.09
   3  -5  -1 1901.11   58.89
  -3  -5   1 1777.72   58.29
  -3   5   0  678.73   23.10
   3   5   0  700.33   22.60
  -3   5   0  674.53   23.30
   3  -5   0  663.53   23.00
  -3  -5   0  642.24   22.40
   3   5   1  382.16   13.40
  -3   5  -1  341.87   13.10
  -3   5  -1  360.06   13.40
   3   5   1  331.27   14.60
   3  -5   1  352.36   12.20
  -3  -5  -1  352.06   12.50
   3  -5   1  350.66   13.20
   3   5   2   10.60    3.00
   3   5   2   -7.90    4.60
  -3   5  -2    5.80    2.10
  -3   5  -2    6.70    2.90
   3  -5   2    5.70    1.60
  -3  -5  -2    5.60    3.10
   3  -5   2    3.10    2.10
  -3   5  -3  851.61   29.20
  -3   5  -3  861.21   28.70
   3   5   3  901.61   30.80
   3  -5   3  852.61   28.20
   3  -5   3  881.91   29.50
  -3  -5  -3  831.72   29.20
   3   5   4 1043.90   36.30
  -3   5  -4  944.71   33.00
  -3   5  -4  972.40   33.80
   3  -5   4  993.40   32.80
   3  -5   4 1051.69   34.10
  -3  -5  -4 1031.70   34.00
   3   5   5  543.05   27.50
  -3   5  -5  505.05   19.00
  -3   5  -5  565.94   20.10
   3   5   5  572.84   23.00
   3  -5   5  581.44   20.00
   3  -5   5  532.05   18.50
  -3  -5  -5  574.14   21.90
  -3  -5  -5  474.75   20.40
  -3   5  -6   16.20    4.10
   3   5   6    8.80    5.20
  -3  -5  -6   16.70    3.80
   3  -5   6   16.20    3.80
   3  -5   6   11.20    3.30
   3  -5   6   15.50    5.60
  -3  -5  -6   10.80    5.60
   3   5   7  664.13   28.50
  -3   5  -7  670.63   24.60
  -3  -5  -7  638.94   23.40
   3  -5   7  652.83   23.70
   3  -5   7  640.04   28.00
  -3  -5  -7  655.43   25.50
   3  -5   7  573.64   22.80
   3   5   8  172.98   27.40
   3   5   8  161.58   23.30
   3   5   8  172.48   22.40
   3   5   8  150.68   17.70
  -3   5  -8  144.29   11.90
  -3  -5  -8  162.78   12.10
   3  -5   8  169.18   18.10
   3  -5   8  176.28   25.90
   3  -5   8  156.18   24.40
  -3  -5  -8  148.19    9.10
  -3  -5  -8  136.39   13.90
   3  -5   8  143.99   16.00
   3  -5   8  201.08   25.50
   3  -5   8  165.68   19.00
   3  -5   8  149.69   10.00
   3   5   9   24.50   17.30
   3   5   9   49.99   21.90
   3   5   9   44.50   16.70
   3   5   9    9.70   13.30
  -3   5  -9   18.50    8.50
   3   5   9   29.90   13.80
   3  -5   9   37.80   13.30
  -3  -5  -9   22.00    6.30
   3  -5   9   11.70   14.20
  -3  -5  -9   11.70   11.20
   3  -5   9   25.60   13.70
   3  -5   9   -3.40   14.80
  -3  -5  -9   24.60    5.00
   3  -5   9   32.20    6.90
   3  -5   9   20.00    9.10
  -3   5 -10  120.59   14.90
   3   5  10  161.68   26.50
   3   5  10  124.59   17.60
   3   5  10  107.29   17.70
   3   5  10  158.98   24.40
   3   5  10  103.09   22.90
   3  -5  10  128.79   16.80
   3  -5  10  155.78   23.90
   3  -5  10  123.59   16.00
   3  -5  10   98.59   16.00
   3  -5  10   95.49   15.40
   3  -5  10   94.69   18.10
  -3  -5 -10  111.29   11.60
  -3  -5 -10   99.69   15.80
   3  -5  10  109.49   14.70
   3   5  11   82.49   14.80
   3   5  11   59.69   19.60
   3   5  11   74.19   23.50
   3   5  11   75.59   14.20
   3   5  11   51.19   13.50
   3   5  11   69.59   14.80
   3  -5  11   82.99   14.00
   3  -5  11   98.79   14.30
  -3  -5 -11  100.69    9.40
  -3  -5 -11   74.59    9.30
   3  -5  11   79.99   14.90
   3  -5  11   94.49   15.00
  -3  -5 -11   78.49   12.00
   3  -5  11   71.69   10.20
   3   5  12  163.08   19.20
   3   5  12  126.39   16.40
   3   5  12  147.79   20.80
   3   5  12  135.39   20.60
   3   5  12  129.09   15.80
  -3  -5 -12  122.19   13.50
   3  -5  12  127.19   20.20
   3  -5  12  121.59   15.40
  -3  -5 -12  142.09   12.40
   3  -5  12  124.49   20.30
   3  -5  12  121.69   14.90
   3  -5  12  144.19   14.30
  -3  -5 -12  144.19   11.00
   3   5  13  125.99   21.00
   3   5  13  116.19   19.00
   3   5  13  114.39   14.80
   3   5  13  102.89   15.60
   3   5  13  106.29   13.70
   3  -5  13  110.79   17.50
   3  -5  13  109.69   14.40
   3  -5  13  129.19   12.90
  -3  -5 -13  136.59   10.90
   3  -5  13  109.29   13.80
  -3  -5 -13  112.29   10.70
  -3  -5 -13  106.59   12.70
   3  -5  13   99.29   13.90
   3   5  14   -3.60   14.60
   3   5  14   -6.10    9.60
   3   5  14   -5.50    7.90
   3   5  14   -2.10    7.90
   3   5  14   16.10   12.50
   3  -5  14    0.00    8.90
   3  -5  14   -2.40    7.30
  -3  -5 -14   -2.10    5.40
  -3  -5 -14    1.90    6.50
   3  -5  14    7.50   10.20
   3  -5  14  -11.30   10.30
   3  -5  14    7.50    5.90
   3   5  15    5.00    8.70
   3   5  15    8.20   11.40
   3   5  15    1.80    6.50
   3   5  15   14.40    7.90
   3  -5  15    4.90    4.80
  -3  -5 -15   -2.90    5.40
   3  -5  15   21.30    9.30
   3  -5  15    2.90    8.30
   3  -5  15   15.40    6.30
  -3   6  15   40.20    8.90
  -3   6  15   31.30   10.10
  -3   6  15   39.00    9.10
  -3   6  15   43.00   11.40
   3  -6 -15   35.70    6.00
  -3  -6  15   54.09    9.80
   3  -6 -15   37.60    8.60
  -3   6  14   24.10    9.00
  -3   6  14   26.40   11.90
  -3   6  14   16.60   10.50
  -3   6  14   25.10   10.60
   3  -6 -14   32.70    7.50
   3  -6 -14   37.90    5.90
  -3  -6  14   36.80   10.80
  -3  -6  14   32.20    8.70
   3  -6 -14   41.40   10.70
  -3   6  13   36.80   12.60
  -3   6  13   25.20   12.00
  -3   6  13   38.40   11.40
  -3   6  13   21.70   11.00
  -3  -6  13   23.30    6.90
   3  -6 -13   24.20    6.00
  -3  -6  13   23.20   11.60
   3  -6 -13   29.30    7.00
  -3  -6  13   22.60   12.00
  -3   6  12    2.80   11.30
  -3   6  12   12.20   11.90
  -3   6  12    4.50   11.30
  -3   6  12    4.70   12.00
  -3  -6  12    0.40   12.90
  -3  -6  12    8.00    7.20
  -3  -6  12   26.70   12.20
   3  -6 -12   16.40    6.20
   3  -6 -12    3.80   10.50
  -3   6  11   34.80   12.10
  -3   6  11   53.19   19.50
  -3   6  11   24.10   13.00
  -3   6  11   28.50   13.50
  -3  -6  11   31.10   13.30
   3  -6 -11   30.20    6.50
   3  -6 -11   18.90   10.30
  -3  -6  11   36.10   14.10
   3  -6 -11   26.50    7.30
  -3  -6  11   31.20    7.60
  -3   6  10  260.87   28.80
  -3   6  10  256.57   24.80
  -3   6  10  286.27   24.10
  -3  -6  10  283.17   16.40
   3  -6 -10  256.57   20.80
   3  -6 -10  254.47   14.60
   3  -6 -10  292.37   16.10
  -3  -6  10  264.57   43.10
  -3  -6  10  307.27   40.80
  -3   6   9    8.40   11.30
  -3   6   9    3.50   12.00
  -3   6   9   -1.20   12.80
  -3   6   9  -19.70   13.20
   3  -6  -9   10.10    9.50
  -3  -6   9  -16.20    7.90
   3  -6  -9    8.90    6.20
  -3  -6   9    0.20    5.00
   3  -6  -9   -0.60    4.30
  -3  -6   9    2.10   14.90
  -3  -6   9    9.70   17.50
  -3   6   8   11.50    7.40
  -3  -6   8   23.60    4.80
   3  -6  -8   -5.80    9.70
  -3  -6   8   -1.80   16.20
   3  -6  -8   15.20    6.60
  -3  -6   8   22.70    8.60
   3  -6  -8   15.50    4.60
  -3  -6   8   61.89   20.20
  -3   6   7  360.36   18.20
  -3   6   7  398.96   30.60
  -3  -6   7  380.06   15.20
   3  -6  -7  379.66   18.70
   3  -6  -7  337.67   15.30
  -3   6   6   97.69    8.70
  -3   6   6   66.09   15.20
   3  -6  -6   96.69   11.80
  -3  -6   6   99.79    6.80
   3  -6  -6   97.19    7.60
  -3  -6   6   93.59    6.10
  -3   6   5  891.81   31.90
  -3   6   5  909.11   31.50
   3   6  -5  806.42   29.30
  -3  -6   5  871.81   29.00
  -3  -6   5  856.11   29.30
   3  -6  -5  846.32   30.00
   3  -6  -5  790.62   28.20
   3  -6  -5  866.31   32.00
  -3   6   4  223.08   15.10
  -3   6   4  243.98   12.20
   3   6  -4  215.58   11.00
  -3  -6   4  254.67   10.10
   3  -6  -4  233.58   11.20
  -3  -6   4  246.18    9.60
   3  -6  -4  230.88   14.30
   3  -6  -4  228.78    9.50
   3   6  -3   86.69    7.10
  -3   6   3   83.19    6.80
  -3   6   3   96.29    8.90
   3  -6  -3   79.19    7.10
   3  -6  -3   84.89    5.10
  -3  -6   3   72.69    4.60
  -3  -6   3   90.79    5.30
  -3   6   2 1621.74   53.29
  -3   6   2 1644.74   53.19
   3   6  -2 1585.94   52.79
   3  -6  -2 1548.05   52.59
  -3  -6   2 1654.83   51.89
  -3  -6   2 1596.54   52.09
   3  -6  -2 1602.24   52.19
  -3   6   1  896.01   31.10
   3   6  -1  906.61   31.30
  -3   6   1  924.91   31.10
   3  -6  -1  914.51   30.50
  -3  -6   1  896.11   30.20
   3   6   0  725.83   26.10
  -3   6   0  701.23   25.40
   3   6   0  757.22   24.90
  -3   6   0  755.72   25.70
   3  -6   0  746.83   25.20
  -3  -6   0  706.93   24.60
   3   6   1  792.32   29.20
  -3   6  -1  848.92   28.30
  -3   6  -1  807.72   28.10
   3   6   1  851.21   28.40
  -3  -6  -1  822.32   27.60
   3  -6   1  823.22   27.30
   3  -6   1  835.32   28.20
  -3   6  -2   37.30    4.50
  -3   6  -2   38.30    4.20
   3   6   2   44.60    5.90
   3   6   2   35.40    5.90
   3  -6   2   50.19    7.10
   3  -6   2   34.90    3.50
  -3  -6  -2   42.00    6.10
  -3  -6  -2   41.20    3.60
   3   6   3   81.39   11.20
  -3   6  -3   87.49    6.10
  -3   6  -3   82.39    5.80
   3   6   3   84.09    8.20
   3  -6   3   85.89    5.80
  -3  -6  -3   91.49    6.70
   3  -6   3   79.19    4.90
  -3   6  -4    8.70    3.50
   3   6   4   -1.20    4.50
   3   6   4    4.40   10.00
  -3   6  -4    1.20    3.10
  -3  -6  -4    1.80    4.70
  -3  -6  -4   -0.80    3.10
   3  -6   4    0.80    2.30
   3  -6   4    2.70    2.60
  -3   6  -5   99.79    7.40
   3   6   5  121.39   17.20
  -3   6  -5  103.79    7.30
   3   6   5   82.29   10.10
  -3  -6  -5  108.19    7.40
   3  -6   5  108.19    6.90
   3  -6   5  111.59    6.40
  -3  -6  -5  103.99    9.60
   3   6   6  144.79   13.10
  -3   6  -6  165.98    9.70
  -3   6  -6  135.69    9.00
   3   6   6  144.99   19.70
  -3  -6  -6  153.48   10.90
  -3  -6  -6  154.08    8.70
   3  -6   6  160.88    9.10
   3  -6   6  142.89    8.30
   3   6   7   46.20    8.60
   3   6   7   17.30   29.90
  -3   6  -7   52.89    7.10
  -3  -6  -7   45.90    7.30
   3  -6   7   53.99    7.00
   3  -6   7   54.39   13.80
  -3  -6  -7   53.59    6.40
   3  -6   7   43.70   16.10
   3  -6   7   47.90   13.80
   3  -6   7   49.90   10.60
  -3  -6  -7   67.69   10.90
  -3   6  -8   19.40    7.30
   3   6   8    1.20    9.70
   3   6   8   43.90   21.50
   3   6   8    6.70   15.60
   3  -6   8   12.40   12.70
  -3  -6  -8   -2.20    3.80
  -3  -6  -8    1.90    9.30
   3  -6   8   15.90   13.30
   3  -6   8    4.70    9.60
   3  -6   8    8.20    5.10
   3  -6   8   19.70   14.90
   3  -6   8  -35.20   15.50
  -3  -6  -8    7.10    5.30
  -3   6  -9  845.52   33.50
   3   6   9  809.62   39.90
   3   6   9  815.12   41.60
   3   6   9  804.92   39.30
   3   6   9  771.12   43.70
   3   6   9  767.22   50.89
   3   6   9  761.82   39.20
   3  -6   9  827.12   34.30
   3  -6   9  789.22   40.80
   3  -6   9  757.62   30.20
   3  -6   9  786.42   38.10
   3  -6   9  734.43   39.70
   3  -6   9  806.52   39.00
  -3  -6  -9  775.02   29.10
  -3  -6  -9  787.72   34.10
  -3  -6  -9  824.32   30.70
   3   6  10  110.09   18.20
   3   6  10  145.99   21.20
   3   6  10  115.39   16.10
   3   6  10  136.39   18.30
   3   6  10   95.39   23.30
   3   6  10  113.89   20.00
   3  -6  10  116.59   16.20
  -3  -6 -10  111.49   16.50
   3  -6  10  101.79   14.80
   3  -6  10  129.39   16.20
   3  -6  10  133.99   17.20
  -3  -6 -10  128.89   11.80
   3  -6  10  125.99   16.80
  -3  -6 -10  142.59   10.50
   3  -6  10  128.09   16.60
   3   6  11   11.20   13.70
   3   6  11  -16.90   11.70
   3   6  11   -6.70   11.60
   3   6  11  -24.80   20.10
   3   6  11    2.70   13.40
   3  -6  11    6.30   12.20
  -3  -6 -11    7.70    6.00
   3  -6  11   -4.90   10.40
   3  -6  11    2.80    7.40
  -3  -6 -11    2.20    5.40
   3  -6  11   13.80   12.30
  -3  -6 -11   11.10    8.90
   3  -6  11   20.40   10.80
   3   6  12   53.19   12.40
   3   6  12   50.59   12.90
   3   6  12   61.29   20.40
   3   6  12   41.70   13.80
   3   6  12   38.90   11.70
   3  -6  12   35.90   11.70
   3  -6  12   60.59   12.40
   3  -6  12   48.20    8.30
   3  -6  12   49.30   11.90
  -3  -6 -12   48.20   10.50
  -3  -6 -12   45.80    6.90
   3  -6  12   58.59   13.40
  -3  -6 -12   65.39    9.30
   3   6  13    1.40   11.70
   3   6  13   11.10   16.60
   3   6  13   23.40   14.00
   3   6  13    8.10    9.20
   3  -6  13   24.50   11.80
   3  -6  13   18.20   10.00
  -3  -6 -13   23.90    8.80
   3  -6  13   17.80   12.30
   3  -6  13   18.50    6.80
  -3  -6 -13   23.80    6.50
  -3  -6 -13   13.60    5.60
   3  -6  13   31.40   11.80
   3   6  14   47.50    8.80
   3   6  14   50.49    8.80
   3   6  14   52.69   11.50
   3   6  14   47.00   17.00
   3   6  14   61.99   15.00
   3  -6  14   62.89   11.40
  -3  -6 -14   51.89   10.90
  -3  -6 -14   43.50    6.10
  -3  -6 -14   49.20    8.00
   3  -6  14   53.09    7.10
   3  -6  14   69.89   11.90
   3  -6  14   47.70    8.30
   3  -6  14   56.59    9.10
   3   6  15    6.50   13.20
   3   6  15  -13.00    8.40
   3   6  15   -8.90    6.50
   3   6  15    9.60    8.80
   3  -6  15   -5.20    5.50
  -3  -6 -15   11.60    5.20
   3  -6  15    9.10    4.40
   3  -6  15   16.70   10.50
   3  -6  15   -4.80   10.30
  -3   7  15   64.29   11.20
  -3   7  15   54.59   11.40
  -3   7  15   53.79    9.70
  -3   7  15   86.59   13.50
   3  -7 -15   48.70    6.00
  -3   7  14  105.29   16.00
  -3   7  14   66.69   12.70
  -3   7  14   87.79   13.60
  -3   7  14   75.79   12.90
   3  -7 -14   75.49    9.90
   3  -7 -14   87.59   12.00
   3  -7 -14   59.49    8.90
  -3  -7  14   66.59   11.50
  -3   7  13  173.58   19.60
  -3   7  13  220.08   19.60
  -3   7  13  180.48   24.70
  -3   7  13  257.77   21.80
   3  -7 -13  239.88   13.90
   3  -7 -13  211.08   12.60
   3  -7 -13  247.88   18.00
  -3  -7  13  230.68   27.80
  -3  -7  13  199.08   19.90
  -3   7  12   49.70   12.30
  -3   7  12   85.39   13.40
  -3   7  12  101.09   14.30
  -3   7  12   82.79   13.50
  -3  -7  12   80.89   14.40
   3  -7 -12   94.29   10.80
   3  -7 -12   83.19   11.10
   3  -7 -12   90.19   10.70
  -3  -7  12   61.99   12.10
  -3  -7  12   80.09   11.60
  -3   7  11   24.20   22.60
  -3   7  11   55.19   12.40
  -3   7  11   60.59   13.40
  -3   7  11   65.09   14.40
  -3  -7  11   73.09   14.20
   3  -7 -11   65.29   10.20
   3  -7 -11   54.99    7.60
  -3  -7  11   49.50   13.20
   3  -7 -11   49.10    8.30
  -3  -7  11   52.89    8.60
  -3  -7  11   79.49   14.30
  -3   7  10   19.00   12.70
  -3   7  10   21.60   12.20
  -3   7  10   -8.20   14.40
  -3   7  10    3.10   11.10
  -3  -7  10    1.80    7.30
  -3  -7  10    6.00   13.10
  -3  -7  10   -1.00   14.90
   3  -7 -10    5.30    6.10
   3  -7 -10    2.90    9.40
  -3  -7  10   -9.20    8.30
   3  -7 -10   19.90    6.10
  -3   7   9   45.70   13.70
  -3   7   9   42.90   11.60
   3  -7  -9   27.20   10.00
   3  -7  -9   35.30    6.80
  -3  -7   9   30.30    8.70
   3  -7  -9   36.10    6.10
  -3  -7   9   26.50   15.10
  -3  -7   9   48.40   18.80
  -3  -7   9   27.70    6.30
  -3   7   8  162.38   22.10
  -3   7   8  171.58   16.30
  -3  -7   8  153.38   15.30
  -3  -7   8  158.08   19.20
   3  -7  -8  159.98   10.40
  -3  -7   8  172.88   22.80
   3  -7  -8  169.18   12.90
  -3  -7   8  173.58   10.70
   3  -7  -8  161.18   16.00
  -3   7   7  129.09   17.10
  -3   7   7  152.08   12.50
  -3  -7   7  145.99    9.30
  -3  -7   7  130.09   14.50
   3  -7  -7  133.79   15.40
  -3  -7   7  139.59   20.20
   3  -7  -7  154.28   12.90
   3  -7  -7  151.78    9.40
   3   7  -6    8.20    6.20
  -3   7   6    2.10   12.70
  -3   7   6    5.60    4.60
   3  -7  -6    1.60    3.80
  -3  -7   6   -2.40    2.80
   3  -7  -6    9.00    6.40
  -3  -7   6   -1.10    3.40
  -3   7   5  588.24   24.30
   3   7  -5  578.04   21.80
  -3   7   5  591.24   29.30
  -3   7   5  558.84   23.20
   3  -7  -5  582.04   23.80
   3  -7  -5  570.74   21.90
  -3  -7   5  594.24   20.80
  -3  -7   5  608.24   21.40
  -3   7   4 1261.87   44.80
  -3   7   4 1191.28   46.60
  -3   7   4 1300.47   45.00
   3   7  -4 1298.97   43.00
   3  -7  -4 1277.17   43.20
   3  -7  -4 1202.28   41.70
  -3  -7   4 1333.27   42.40
   3  -7  -4 1347.17   44.60
  -3  -7   4 1302.17   42.70
  -3   7   3 2424.86   82.89
  -3   7   3 2577.54   83.69
  -3   7   3 2764.32   87.19
   3   7  -3 2532.75   82.39
   3  -7  -3 2472.15   82.29
   3  -7  -3 2653.93   84.49
   3  -7  -3 2397.86   81.39
  -3  -7   3 2563.44   81.59
  -3  -7   3 2524.05   81.89
  -3   7   2 1242.58   41.30
  -3   7   2 1239.48   41.10
   3   7  -2 1167.98   40.50
   3  -7  -2 1161.98   39.70
   3  -7  -2 1130.89   40.40
  -3  -7   2 1229.48   39.90
  -3  -7   2 1244.38   39.50
  -3   7   1 2255.27   72.29
   3   7  -1 2142.19   71.89
  -3   7   1 2235.28   71.89
  -3  -7   1 2213.88   70.99
   3  -7  -1 2169.08   71.09
  -3   7   0  303.37   13.00
  -3   7   0  281.57   13.40
   3   7   0  318.77   12.40
   3   7   0  311.87   14.00
  -3  -7   0  324.37   12.00
   3  -7   0  305.47   12.40
  -3   7  -1    5.50    3.30
   3   7   1    9.90    4.60
  -3   7  -1    4.10    3.40
   3   7   1    5.50    3.30
  -3  -7  -1    3.40    2.20
   3  -7   1    7.00    2.90
   3  -7   1    5.00    2.10
   3   7   2  135.69   20.40
   3   7   2  146.19   16.50
   3   7   2  142.69    9.30
   3   7   2  143.59   11.10
  -3   7  -2  142.79    8.30
  -3  -7  -2  125.99    9.30
   3  -7   2  140.19    6.90
   3  -7   2  148.59    7.60
  -3  -7  -2  151.38    7.30
   3   7   3  795.02   34.10
   3   7   3  749.62   31.50
  -3   7  -3  829.22   27.80
   3   7   3  763.02   35.00
   3   7   3  790.52   30.20
  -3   7  -3  857.31   28.30
  -3  -7  -3  778.72   28.00
   3  -7   3  837.62   28.20
   3  -7   3  801.42   27.10
  -3  -7  -3  825.52   29.50
   3   7   4  318.87   21.50
   3   7   4  320.37   16.20
  -3   7  -4  343.47   14.00
  -3   7  -4  330.27   13.40
  -3  -7  -4  318.47   13.70
   3  -7   4  318.57   13.50
  -3  -7  -4  318.57   15.50
   3  -7   4  325.57   12.60
   3   7   5   36.20   10.70
   3   7   5   39.30    7.30
  -3   7  -5   53.89    6.10
   3  -7   5   40.50    5.00
  -3  -7  -5   55.39    7.20
  -3  -7  -5   56.89    6.50
   3   7   6  485.65   23.50
  -3   7  -6  474.05   18.40
   3   7   6  476.15   27.90
  -3   7  -6  488.25   19.90
  -3  -7  -6  448.26   23.40
   3  -7   6  482.25   18.40
   3  -7   6  466.15   35.80
  -3  -7  -6  487.95   18.80
   3  -7   6  502.85   19.10
   3  -7   6  453.35   29.30
  -3  -7  -6  500.05   20.60
  -3   7  -7   27.80    7.70
   3   7   7    7.70    8.60
   3   7   7   21.60   16.50
  -3   7  -7   16.50    5.90
  -3  -7  -7   10.70    8.90
  -3  -7  -7   18.80    4.50
   3  -7   7    1.20   11.80
   3  -7   7   14.00    4.90
  -3  -7  -7   17.50    5.60
   3  -7   7   17.10   13.50
   3  -7   7    4.50   11.40
   3  -7   7   35.00   18.60
   3  -7   7   24.60    9.70
   3   7   8   43.60   16.40
  -3   7  -8   27.50    9.70
   3   7   8    6.10   11.00
   3  -7   8   22.50    9.10
  -3  -7  -8   10.00    9.00
   3  -7   8   11.50   11.60
   3  -7   8   -7.90   16.80
  -3  -7  -8   15.20    5.40
   3  -7   8    9.60   12.60
   3  -7   8    3.10    6.10
   3  -7   8   11.80   13.00
  -3  -7  -8   17.60    4.90
   3   7   9   39.60   15.20
   3   7   9   68.99   13.90
   3   7   9   92.29   21.20
   3  -7   9   65.99   10.50
   3  -7   9   41.20   17.70
   3  -7   9   57.79    9.10
  -3  -7  -9   50.29    7.20
   3  -7   9   45.50   12.30
   3  -7   9   60.49   13.80
  -3  -7  -9   47.00    8.00
   3   7  10    4.60   14.70
   3   7  10   14.70   17.20
   3   7  10   -2.90   12.80
   3   7  10   19.80   21.00
   3   7  10   -4.40   23.10
   3   7  10   15.10   11.40
  -3  -7 -10    0.00    7.90
   3  -7  10  -15.40   10.60
   3  -7  10    3.60    7.50
   3  -7  10   -5.50   10.40
   3  -7  10    3.40   11.10
  -3  -7 -10    6.30    5.70
  -3  -7 -10   -2.60    4.60
   3  -7  10   -8.70   13.90
   3  -7  10    0.70   10.90
   3   7  11   47.60   23.00
   3   7  11   60.89   13.00
   3   7  11   58.29   14.10
   3   7  11   35.90   15.30
   3   7  11   29.10   13.20
   3  -7  11   62.89   14.20
  -3  -7 -11   52.89   11.90
   3  -7  11   48.90   12.20
   3  -7  11   48.10   11.20
  -3  -7 -11   62.79    9.50
   3  -7  11   51.69    8.90
   3  -7  11   51.19   12.60
  -3  -7 -11   48.00    9.20
   3   7  12   42.00   13.90
   3   7  12   11.60   12.10
   3   7  12   12.10   10.70
   3   7  12   17.80   11.40
  -3  -7 -12   15.40    8.50
   3  -7  12    9.10    7.20
  -3  -7 -12   19.80    5.90
   3  -7  12   16.60   10.80
   3  -7  12   10.70   12.00
   3  -7  12   26.20   10.30
   3  -7  12   18.80   11.00
  -3  -7 -12   12.10    5.30
   3   7  13    3.70   12.00
   3   7  13   13.40    9.60
   3   7  13   27.60   15.30
   3   7  13    5.40    9.50
   3  -7  13    2.80    6.40
  -3  -7 -13   15.50    5.10
  -3  -7 -13    7.00    7.70
   3  -7  13    5.60   10.70
   3  -7  13   10.20    8.30
   3  -7  13   11.60   11.70
   3  -7  13    5.10    8.40
  -3  -7 -13   11.10    6.30
   3   7  14   10.60    6.90
   3   7  14    6.20    8.30
   3   7  14    4.40   10.00
   3   7  14   10.30   15.00
   3  -7  14   -3.40    9.30
  -3  -7 -14    6.80    7.50
   3  -7  14   20.60    5.40
  -3  -7 -14    7.90    7.90
  -3  -7 -14    5.60    5.10
   3  -7  14   16.50   11.70
   3  -7  14    7.40    6.30
  -3   8  15  137.29   14.10
  -3   8  15   88.79   14.90
  -3   8  15  163.58   22.40
  -3   8  15  122.29   14.40
   3  -8 -15   99.29    9.50
  -3   8  14   36.50   10.90
  -3   8  14   26.50    9.90
  -3   8  14   27.70   11.90
  -3   8  14   24.90    8.00
   3  -8 -14   19.40    5.00
   3  -8 -14   31.90    8.60
   3  -8 -14   41.60    8.00
  -3   8  13   66.59   12.20
  -3   8  13   66.79   14.90
  -3   8  13   76.99   13.10
  -3   8  13   75.89   10.90
   3  -8 -13   84.39    8.80
   3  -8 -13   77.49    9.80
  -3  -8  13   86.89   12.00
   3  -8 -13   99.09   13.40
  -3   8  12   20.20   11.40
  -3   8  12   19.10   11.70
  -3   8  12  -10.60   10.10
  -3   8  12   16.20   11.50
  -3  -8  12   -4.40   10.40
   3  -8 -12    9.70    6.30
   3  -8 -12    8.50    5.10
  -3  -8  12    9.00   12.60
   3  -8 -12   14.70    8.30
  -3   8  11  131.49   20.60
  -3   8  11  137.19   20.40
  -3   8  11  151.98   21.50
  -3  -8  11  134.09   20.10
   3  -8 -11  115.29   15.00
   3  -8 -11  120.39   13.00
   3  -8 -11  149.88   12.40
  -3  -8  11  118.09   16.10
  -3  -8  11  131.69   12.20
  -3   8  10  539.75   30.60
  -3   8  10  528.75   37.20
  -3   8  10  591.54   31.00
  -3   8  10  536.25   30.00
  -3  -8  10  555.84   26.50
  -3  -8  10  558.94   30.70
  -3  -8  10  561.84   24.50
  -3  -8  10  507.85   33.80
   3  -8 -10  574.14   24.20
   3  -8 -10  582.84   23.20
   3  -8 -10  569.74   26.60
  -3   8   9  698.13   41.90
  -3   8   9  678.83   50.69
  -3   8   9  649.74   35.00
   3  -8  -9  702.93   30.30
   3  -8  -9  703.53   27.90
  -3  -8   9  683.73   27.60
  -3   8   8  237.58   20.10
  -3   8   8  329.87   29.20
  -3   8   8  290.27   27.50
   3  -8  -8  245.08   13.20
   3  -8  -8  230.38   18.30
   3  -8  -8  269.47   15.30
  -3  -8   8  186.98   31.50
  -3  -8   8  252.77   17.20
  -3  -8   8  301.57   26.50
  -3  -8   8  264.77   14.10
  -3   8   7  444.86   22.20
   3   8  -7  424.26   19.30
  -3   8   7  397.66   33.30
  -3  -8   7  319.67   36.10
   3  -8  -7  426.36   22.20
  -3  -8   7  473.85   30.20
  -3  -8   7  452.45   18.20
  -3  -8   7  417.36   20.90
   3  -8  -7  461.05   20.10
   3  -8  -7  451.45   18.30
  -3   8   6   96.49   10.40
   3   8  -6   89.49   10.50
  -3   8   6  106.79   14.90
  -3   8   6   85.89   21.90
  -3  -8   6  107.59   13.40
   3  -8  -6   99.09    8.30
  -3  -8   6  111.99    8.30
  -3  -8   6   66.19   17.80
  -3  -8   6   94.99    6.80
   3  -8  -6   98.79   11.50
  -3   8   5  728.93   29.80
   3   8  -5  742.33   26.90
  -3   8   5  753.92   28.90
  -3   8   5  733.83   32.90
  -3  -8   5  728.63   26.40
   3  -8  -5  710.53   26.60
  -3  -8   5  734.13   25.80
   3  -8  -5  751.32   28.60
  -3   8   4   10.60    7.90
  -3   8   4    6.20    9.30
  -3   8   4   -5.70    5.20
  -3   8   4    3.00    8.90
   3   8  -4   -3.00    4.80
  -3  -8   4    1.80    2.50
   3  -8  -4    8.30    4.80
   3  -8  -4   -2.60    4.50
  -3  -8   4    0.70    2.90
   3  -8  -4    7.90    6.30
   3   8  -3   -4.20    4.20
  -3   8   3  -10.10    7.60
  -3   8   3   -6.00    4.60
  -3   8   3   -1.60    5.30
  -3   8   3   -8.30    8.10
   3   8  -3    6.10   14.30
  -3  -8   3    3.70    2.50
  -3  -8   3    3.20    3.00
   3  -8  -3    0.50    5.10
   3  -8  -3   -6.00    6.10
   3  -8  -3    4.20    3.60
   3   8  -2  179.38   16.80
  -3   8   2  177.18   10.60
   3   8  -2  160.78    9.70
  -3   8   2  157.08   13.70
  -3  -8   2  174.48    7.70
  -3  -8   2  166.98    8.50
   3  -8  -2  160.18    8.40
  -3   8   1   94.39    8.20
  -3   8   1   86.09   12.00
  -3   8   1   87.89    8.60
   3   8  -1   91.99    8.10
   3   8  -1  126.09   14.20
  -3  -8   1   95.39    6.20
   3  -8  -1   83.89    6.30
   3   8   0  472.55   31.00
  -3   8   0  566.34   23.40
   3   8   0  537.55   20.50
   3   8   0  567.34   24.90
  -3   8   0  552.54   20.80
   3   8   0  548.25   21.50
  -3   8   0  542.05   20.80
   3  -8   0  567.44   20.10
   3  -8   0  551.04   19.60
  -3  -8   0  538.85   19.70
  -3   8  -1  145.09    8.70
   3   8   1  141.99   17.40
   3   8   1  142.19    9.90
   3   8   1  135.09   15.30
  -3   8  -1  140.09   13.10
  -3   8  -1  147.79    9.10
   3   8   1  139.19   10.30
   3  -8   1  156.98    7.60
  -3  -8  -1  146.69    7.80
   3  -8   1  147.09    8.00
   3   8   2  101.09   16.00
  -3   8  -2   83.99    9.70
  -3   8  -2   97.19    7.70
   3   8   2   89.29    9.60
  -3   8  -2   82.49    7.20
   3   8   2   99.29   12.50
   3  -8   2   94.69    6.40
  -3  -8  -2  102.19    9.90
   3  -8   2   91.69    6.60
  -3  -8  -2   87.69    6.40
  -3   8  -3  120.29    8.20
   3   8   3  118.79   12.90
   3   8   3  128.89   18.60
   3   8   3  112.69   11.10
  -3   8  -3  115.79    8.80
  -3   8  -3  150.18   16.30
   3   8   3  114.79   16.30
  -3  -8  -3  117.49    9.50
   3  -8   3  112.89    7.60
  -3  -8  -3  124.49    7.70
  -3  -8  -3  124.49   11.50
   3  -8   3  132.29    7.40
   3   8   4   20.00    5.90
   3   8   4   21.60   13.70
  -3   8  -4   17.40    5.20
   3   8   4   31.40   10.10
   3   8   4    8.90    9.30
  -3   8  -4   20.50    4.60
   3  -8   4   11.20    3.80
  -3  -8  -4   14.30    4.60
   3  -8   4   17.10    4.00
  -3  -8  -4   16.90    6.30
   3   8   5  166.08   14.10
  -3   8  -5  138.59   10.80
  -3   8  -5  129.19    9.10
   3   8   5  143.59   19.30
   3  -8   5  126.39   20.50
   3  -8   5  142.89    9.70
  -3  -8  -5  132.79    9.10
  -3  -8  -5  139.59   11.90
  -3  -8  -5  136.09   14.80
   3  -8   5  132.89    8.70
  -3   8  -6   93.89    9.10
  -3   8  -6  100.69   12.10
   3   8   6   77.29   13.90
   3   8   6   93.69   14.80
  -3  -8  -6   85.29   10.60
   3  -8   6   82.29    8.20
   3  -8   6   99.59   14.20
  -3  -8  -6   87.59    8.00
  -3  -8  -6   95.09   14.20
   3  -8   6   93.79   13.90
   3  -8   6   92.19   14.40
   3  -8   6   83.39   10.60
   3   8   7   20.00   10.80
  -3   8  -7   10.40    6.10
   3   8   7   55.09   16.90
  -3   8  -7   10.60    9.60
  -3  -8  -7   23.40    8.80
  -3  -8  -7   17.10    4.90
   3  -8   7   38.40   12.10
   3  -8   7   11.10   18.50
   3  -8   7   11.20   11.10
   3  -8   7   29.90   13.20
   3  -8   7   24.30    5.70
   3  -8   7   28.70    9.30
  -3  -8  -7   11.40    5.50
   3   8   8   -8.20   15.60
  -3   8  -8   -8.90    6.80
   3   8   8    4.90   13.20
   3  -8   8    9.10    8.30
   3  -8   8    3.90   11.50
   3  -8   8  -21.60   11.50
  -3  -8  -8   -0.50    4.60
   3  -8   8   -9.00   16.70
   3  -8   8   -1.20   13.00
   3  -8   8    5.80    6.60
  -3  -8  -8   -4.80    7.70
  -3  -8  -8   -5.20    5.10
   3   8   9   24.50   17.10
   3   8   9    7.40   14.40
   3   8   9   41.00   11.50
  -3  -8  -9   21.40    6.10
  -3  -8  -9   31.70    6.40
   3  -8   9   47.20   13.30
   3  -8   9   19.30   11.00
   3  -8   9   32.10    8.20
   3  -8   9   28.20    9.10
   3  -8   9   27.80   15.60
   3  -8   9   26.60   11.40
  -3  -8  -9   20.50    8.80
   3   8  10    6.00   12.50
   3   8  10   -5.00   19.50
   3   8  10   -7.50   11.10
   3   8  10   15.50   38.50
   3   8  10  -23.70   14.20
   3  -8  10   34.40   14.30
   3  -8  10   23.70   10.30
  -3  -8 -10    7.00    6.20
   3  -8  10    7.00   11.30
  -3  -8 -10   24.40    6.30
  -3  -8 -10   -8.70    7.60
   3  -8  10   12.00   10.30
   3  -8  10   12.60    7.80
   3   8  11   19.50   12.50
   3   8  11   31.90   16.70
   3   8  11   39.50   11.80
   3   8  11   19.50   13.20
   3  -8  11   30.90   10.10
   3  -8  11   38.70    7.90
  -3  -8 -11   26.70    6.30
   3  -8  11   27.90   11.30
   3  -8  11    9.30    9.70
  -3  -8 -11   30.00    6.60
   3  -8  11   20.50   13.20
  -3  -8 -11   37.00    8.00
   3   8  12   -7.60   11.70
   3   8  12  -12.40   11.30
   3   8  12    2.40   10.50
   3   8  12  -13.60   19.30
   3  -8  12    6.70    6.30
  -3  -8 -12   13.20    6.40
   3  -8  12  -13.60    8.50
  -3  -8 -12    3.60    4.90
   3  -8  12  -12.40   12.80
   3   8  13  256.47   18.20
   3   8  13  291.07   23.30
   3   8  13  232.58   18.20
   3   8  13  302.77   33.70
  -3  -8 -13  273.37   15.30
  -3  -8 -13  243.98   15.30
   3  -8  13  263.07   21.10
   3  -8  13  239.58   23.10
  -3  -8 -13  243.38   13.10
   3  -8  13  273.67   16.30
   3  -8  13  269.67   14.00
   3   8  14    5.50    9.90
   3   8  14    7.70    6.30
   3   8  14    4.60    9.10
  -3  -8 -14    7.20    5.00
   3  -8  14   13.00    9.10
   3  -8  14   -5.10    4.70
  -3   9  14   34.60   10.20
  -3   9  14   12.90    7.70
  -3   9  14   32.30   13.10
  -3   9  14   30.90    9.50
   3  -9 -14   25.90    5.10
   3  -9 -14   28.70    6.90
  -3   9  13  160.08   17.70
  -3   9  13  199.38   22.50
  -3   9  13  158.48   15.40
  -3   9  13  127.29   18.20
   3  -9 -13  167.18   14.10
   3  -9 -13  138.39   10.10
   3  -9 -13  175.38   13.40
  -3   9  12  -17.20    9.20
  -3   9  12    4.50   10.50
  -3   9  12   14.90   17.70
   3  -9 -12   11.10    9.10
   3  -9 -12   -3.40    4.90
   3  -9 -12   21.80    7.00
  -3   9  11   20.50   12.00
  -3   9  11   35.00   12.60
  -3   9  11    5.20   11.10
  -3  -9  11    3.80   13.00
   3  -9 -11   40.70    7.60
   3  -9 -11   32.90    8.00
   3  -9 -11   20.30    5.80
  -3   9  10  -11.00   12.70
  -3   9  10   -0.60   11.30
  -3   9  10   14.40   11.40
   3  -9 -10    2.90    5.70
   3  -9 -10   13.80    6.60
  -3  -9  10    2.80   13.80
   3  -9 -10    2.20    7.50
  -3   9   9  -12.00   15.30
  -3   9   9   -5.60   13.60
  -3   9   9   10.40   18.00
  -3  -9   9   -9.80   15.30
   3  -9  -9    4.50    6.10
  -3  -9   9   -0.70    8.90
   3  -9  -9   -7.60    7.30
   3  -9  -9    4.20    6.10
   3   9  -8    7.00    8.90
  -3   9   8   -8.00   15.50
  -3   9   8    7.80   14.50
  -3   9   8   -4.90   11.00
   3  -9  -8    4.60    5.40
  -3  -9   8   -4.20    6.80
   3  -9  -8   -4.20    5.70
  -3  -9   8  -23.30   17.40
  -3   9   7  391.66   22.40
  -3   9   7  436.96   31.70
  -3   9   7  393.46   26.70
   3   9  -7  402.96   18.90
  -3  -9   7  384.36   47.60
   3  -9  -7  402.16   17.70
   3  -9  -7  405.86   18.80
  -3  -9   7  367.06   20.70
   3  -9  -7  390.66   21.70
   3   9  -6  687.13   25.80
  -3   9   6  677.23   29.00
  -3   9   6  666.03   35.40
  -3   9   6  688.93   33.00
  -3  -9   6  680.13   24.60
   3  -9  -6  641.84   29.20
  -3  -9   6  678.73   25.40
   3  -9  -6  689.23   26.90
   3  -9  -6  674.33   25.50
   3  -9  -6  622.64   35.30
  -3   9   5  130.19   14.70
  -3   9   5  119.19   10.40
   3   9  -5  120.29    9.90
  -3   9   5  152.88   17.60
  -3  -9   5  114.79    7.50
   3  -9  -5  109.09    9.70
   3  -9  -5  134.99   15.30
   3  -9  -5   95.69   12.10
  -3  -9   5  111.79    8.70
  -3   9   4  116.89   18.30
  -3   9   4  107.69   14.00
   3   9  -4  110.99   13.80
  -3   9   4  100.19   15.90
  -3   9   4  111.59   12.20
   3   9  -4   98.59    9.00
  -3   9   4  100.79   12.50
[truncated: 903,038 more chars]
