# Supplementary material for: Crystal structure and Hirshfeld surface analysis of 3-octyl-4-oxo-2,6-bis­(3,4,5-tri­meth­oxy­phen­yl)piperidinium chloride
Source: Acta Crystallogr E Crystallogr Commun. 2018 Jun 8;74(Pt 7):931–4. doi: 10.1107/S2056989018008125 (PMC6038624; doi:10.1107/S2056989018008125)
Supplement: Supplementary file 2 [file e-74-00931-Isup2.hkl]

data_I                                                                          
_shelx_title ' 3MEu_0ma_a.res in P2(1)/c'                                       
_shelx_refln_list_code          4                                               
_shelx_F_calc_maximum      207.07                                               
_exptl_crystal_F_000      1248.00                                               
_reflns_d_resolution_high  0.8301                                               
                                                                                
loop_                                                                           
 _space_group_symop_operation_xyz                                               
 'x, y, z'                                                                      
 '-x, y+1/2, -z+1/2'                                                            
 '-x, -y, -z'                                                                   
 'x, -y-1/2, z-1/2'                                                             
                                                                                
_cell_length_a    14.1073                                                       
_cell_length_b    16.0156                                                       
_cell_length_c    13.7785                                                       
_cell_angle_alpha  90.000                                                       
_cell_angle_beta   95.006                                                       
_cell_angle_gamma  90.000                                                       
                                                                                
_shelx_F_squared_multiplier     1.000                                           
                                                                                
loop_                                                                           
 _refln_index_h                                                                 
 _refln_index_k                                                                 
 _refln_index_l                                                                 
 _refln_F_squared_calc                                                          
 _refln_F_squared_meas                                                          
 _refln_F_squared_sigma                                                         
 _refln_observed_status                                                         
   1   0   0      17578.40      16366.00       346.43 o                         
   2   0   0       2300.22       2313.32        37.42 o                         
   3   0   0       1496.92       1646.63        41.25 o                         
   4   0   0      23382.04      21840.88       485.42 o                         
   5   0   0        705.31        708.02        22.30 o                         
   6   0   0       4311.19       4090.14       107.00 o                         
   7   0   0       3182.48       3682.19       101.70 o                         
   8   0   0      11026.04      11471.56       192.47 o                         
   9   0   0         15.08         34.41        21.57 o                         
  10   0   0         30.96         39.22        20.68 o                         
  11   0   0        938.13        930.85        33.35 o                         
  12   0   0          3.55         45.76        20.86 o                         
  13   0   0         93.00         86.60        24.95 o                         
  14   0   0       1519.41       1348.26        52.28 o                         
  15   0   0         18.11          9.56        19.59 o                         
  16   0   0        347.90        437.77        27.40 o                         
   1   1   0       2917.52       2795.89        37.81 o                         
   2   1   0       1383.44       1300.80        35.61 o                         
   3   1   0        752.89        720.18        12.23 o                         
   4   1   0       1044.10        886.83        18.99 o                         
   5   1   0        283.33        220.47         8.51 o                         
   6   1   0       5161.50       5335.30        67.99 o                         
   7   1   0       6529.22       6812.16        89.24 o                         
   8   1   0       6701.46       6521.72        79.94 o                         
   9   1   0       1562.63       1614.67        28.22 o                         
  10   1   0         50.49         58.61        10.22 o                         
  11   1   0        719.30        705.05        21.40 o                         
  12   1   0        671.27        635.82        25.70 o                         
  13   1   0       1675.46       1542.61        40.71 o                         
  14   1   0        511.67        464.71        24.54 o                         
  15   1   0          1.87         10.07        14.03 o                         
  16   1   0        198.38        286.58        21.49 o                         
   0   2   0       4127.09       3933.09        72.31 o                         
   1   2   0         35.05         44.60         3.29 o                         
   2   2   0        645.64        626.65        12.26 o                         
   3   2   0      42877.98      39237.51       710.70 o                         
   4   2   0      34849.02      32766.03       460.01 o                         
   5   2   0       4826.67       4709.83        69.33 o                         
   6   2   0        500.08        581.38        12.60 o                         
   7   2   0       8349.89       8877.67        98.31 o                         
   8   2   0       1161.85       1178.29        26.26 o                         
   9   2   0        279.37        284.04        22.22 o                         
  10   2   0          8.84         30.49        10.26 o                         
  11   2   0         63.98         59.85        14.38 o                         
  12   2   0        151.21        136.68        17.68 o                         
  13   2   0        120.74        133.55        17.81 o                         
  14   2   0        802.69        685.30        29.09 o                         
  15   2   0        178.09        185.49        15.93 o                         
  16   2   0         83.63        146.24        15.84 o                         
   1   3   0       1111.15       1086.64        21.92 o                         
   2   3   0        413.75        426.35        16.89 o                         
   3   3   0       8907.96       9043.63       144.63 o                         
   4   3   0       9714.28       9652.07       137.78 o                         
   5   3   0        483.50        451.79        11.29 o                         
   6   3   0       1031.81        958.44        17.59 o                         
   7   3   0         84.75         57.35         7.17 o                         
   8   3   0        180.45        209.71        10.35 o                         
   9   3   0         13.00         27.81         9.39 o                         
  10   3   0          3.60        -11.17        11.17 o                         
  11   3   0        701.80        625.53        24.08 o                         
  12   3   0       1540.70       1529.75        33.11 o                         
  13   3   0         25.47        -12.47        15.99 o                         
  14   3   0       1109.55       1040.12        33.76 o                         
  15   3   0        155.34        162.06        15.70 o                         
  16   3   0        243.99        327.52        22.26 o                         
   0   4   0      22830.02      20949.33       466.34 o                         
   1   4   0       1538.47       1496.76        23.16 o                         
   2   4   0       1482.22       1438.20        25.32 o                         
   3   4   0        223.15        211.32         9.88 o                         
   4   4   0        601.31        578.83        12.42 o                         
   5   4   0       3902.17       3690.91        51.58 o                         
   6   4   0       2517.12       2456.31        34.29 o                         
   7   4   0        411.22        395.79        12.28 o                         
   8   4   0       1831.52       1721.36        29.66 o                         
   9   4   0         21.29         24.67        10.51 o                         
  10   4   0        493.89        506.24        18.67 o                         
  11   4   0       3975.36       3793.19        53.04 o                         
  12   4   0       3514.65       3219.12        47.29 o                         
  13   4   0         23.97         27.58        14.96 o                         
  14   4   0          6.28         13.43        17.80 o                         
  15   4   0         82.52         74.30        19.20 o                         
  16   4   0         97.77        124.21        23.47 o                         
   1   5   0       2221.95       2207.83        33.60 o                         
   2   5   0        739.09        666.22        12.33 o                         
   3   5   0       3023.02       3028.73        46.08 o                         
   4   5   0       2513.21       2560.13        37.13 o                         
   5   5   0        210.26        253.54        12.22 o                         
   6   5   0       1685.60       1642.62        26.06 o                         
   7   5   0        166.33        176.63         9.57 o                         
   8   5   0       2512.61       2506.24        38.74 o                         
   9   5   0          7.02         -3.21        10.11 o                         
  10   5   0        986.96        933.74        23.35 o                         
  11   5   0         17.34         42.88        13.19 o                         
  12   5   0        246.43        258.15        16.86 o                         
  13   5   0         11.91         -0.24        15.14 o                         
  14   5   0        665.78        653.27        31.22 o                         
  15   5   0        216.37        214.72        34.57 o                         
  16   5   0        202.65        202.23        18.91 o                         
   0   6   0       1645.70       1561.08        28.65 o                         
   1   6   0       3508.85       3434.97        43.74 o                         
   2   6   0       1486.40       1588.57        24.23 o                         
   3   6   0       3265.04       3301.74        46.54 o                         
   4   6   0       1051.32       1125.24        21.82 o                         
   5   6   0       1231.15       1202.23        21.68 o                         
   6   6   0        559.70        610.75        16.08 o                         
   7   6   0         80.78         71.33         8.28 o                         
   8   6   0        174.56        152.66        10.26 o                         
   9   6   0        787.40        771.05        20.79 o                         
  10   6   0         97.76         83.37        12.27 o                         
  11   6   0        947.44        941.84        25.67 o                         
  12   6   0        166.50        150.49        24.07 o                         
  13   6   0         18.23          0.02        16.25 o                         
  14   6   0         73.67         77.92        23.28 o                         
  15   6   0        115.34         95.67        17.28 o                         
  16   6   0        346.74        342.08        30.56 o                         
   1   7   0        314.45        340.94         8.64 o                         
   2   7   0       6091.64       6739.13        99.03 o                         
   3   7   0       1305.43       1391.81        23.57 o                         
   4   7   0        316.31        384.10        12.04 o                         
   5   7   0        901.13        936.52        17.71 o                         
   6   7   0       4496.97       4303.77        52.57 o                         
   7   7   0        898.56       1016.07        22.70 o                         
   8   7   0       3183.73       3110.62        38.68 o                         
   9   7   0       1933.18       1935.41        33.11 o                         
  10   7   0        124.96        109.79        15.76 o                         
  11   7   0        157.68        177.19        18.26 o                         
  12   7   0        369.48        350.62        27.70 o                         
  13   7   0         36.00         60.84        20.39 o                         
  14   7   0        171.25        214.47        21.24 o                         
  15   7   0        175.28        154.15        21.68 o                         
   0   8   0       3485.68       3748.57        64.56 o                         
   1   8   0       4813.44       5011.79        63.61 o                         
   2   8   0        337.87        331.42         9.53 o                         
   3   8   0       2429.20       2470.27        30.87 o                         
   4   8   0        672.56        756.60        19.82 o                         
   5   8   0        175.02        169.42         9.52 o                         
   6   8   0        619.08        713.98        16.70 o                         
   7   8   0        492.21        502.00        18.28 o                         
   8   8   0         25.79         21.81         9.58 o                         
   9   8   0         85.91         89.16        12.14 o                         
  10   8   0       1180.97       1155.20        30.72 o                         
  11   8   0        836.65        820.63        45.38 o                         
  12   8   0        154.43        162.32        17.59 o                         
  13   8   0        368.79        409.21        33.23 o                         
  14   8   0         40.46         33.58        16.18 o                         
  15   8   0       1058.44       1219.57        39.99 o                         
   1   9   0       1129.82       1167.94        18.91 o                         
   2   9   0        988.09       1076.16        17.38 o                         
   3   9   0        250.36        269.36        10.65 o                         
   4   9   0        190.51        217.44        11.59 o                         
   5   9   0         42.85         53.28         8.02 o                         
   6   9   0        227.07        219.58        10.60 o                         
   7   9   0         77.14         82.42        10.18 o                         
   8   9   0       1030.40       1012.62        23.78 o                         
   9   9   0       3193.40       3230.97        46.43 o                         
  10   9   0         19.75          8.20        20.11 o                         
  11   9   0        385.98        407.94        23.39 o                         
  12   9   0          3.43         31.84        18.03 o                         
  13   9   0          0.93         -6.93        17.95 o                         
  14   9   0         28.33         10.50        12.98 o                         
   0  10   0         15.33         42.61         9.08 o                         
   1  10   0        664.73        735.52        15.10 o                         
   2  10   0        893.30       1005.38        17.86 o                         
   3  10   0        293.81        293.75        11.63 o                         
   4  10   0         57.64         76.16        11.32 o                         
   5  10   0        462.44        533.84        16.08 o                         
   6  10   0          8.80         30.03         9.48 o                         
   7  10   0        186.28        170.31        11.86 o                         
   8  10   0        155.65        193.30        15.10 o                         
   9  10   0       1705.65       1679.42        33.37 o                         
  10  10   0          5.30         19.89        23.37 o                         
  11  10   0         58.68         48.51        14.64 o                         
  12  10   0        182.67        198.45        19.30 o                         
  13  10   0        148.96        150.14        14.91 o                         
  14  10   0         72.45         97.02        29.06 o                         
   1  11   0         19.92         10.22         7.16 o                         
   2  11   0       2780.29       2803.13        34.67 o                         
   3  11   0       2193.80       2310.03        29.74 o                         
   4  11   0         21.82         29.72         9.08 o                         
   5  11   0        128.11        166.62        11.98 o                         
   6  11   0        723.35        721.34        25.07 o                         
   7  11   0        591.13        595.57        21.29 o                         
   8  11   0        187.24        172.65        14.26 o                         
   9  11   0          5.77         19.94        15.09 o                         
  10  11   0        962.38        969.90        29.42 o                         
  11  11   0       1035.21        963.14        31.10 o                         
  12  11   0        235.39        269.08        20.43 o                         
  13  11   0         44.37         41.18        23.51 o                         
   0  12   0       3825.88       3919.20        58.47 o                         
   1  12   0        173.49        195.97         9.90 o                         
   2  12   0        209.36        229.42        11.11 o                         
   3  12   0         15.57         37.18         9.84 o                         
   4  12   0        408.73        462.89        19.62 o                         
   5  12   0         30.52         24.93        11.75 o                         
   6  12   0         71.55         51.79        12.44 o                         
   7  12   0         92.59         91.19        13.34 o                         
   8  12   0          5.71         -6.67        13.54 o                         
   9  12   0          8.66         43.08        15.54 o                         
  10  12   0        561.33        537.27        24.15 o                         
  11  12   0        234.01        256.01        18.75 o                         
  12  12   0        732.09        721.97        26.71 o                         
  13  12   0        183.24        131.17        15.10 o                         
   1  13   0        302.61        311.63        14.96 o                         
   2  13   0         69.74         74.98        12.15 o                         
   3  13   0        543.48        579.90        22.04 o                         
   4  13   0          5.88         -5.64        11.71 o                         
   5  13   0          5.62         34.79        12.58 o                         
   6  13   0          0.34        -14.31        17.79 o                         
   7  13   0         88.08         97.77        15.09 o                         
   8  13   0       1198.45       1190.88        30.74 o                         
   9  13   0         52.19         37.14        14.23 o                         
  10  13   0        603.27        555.33        25.94 o                         
  11  13   0         23.50          7.42        16.51 o                         
  12  13   0        218.28        207.94        20.85 o                         
   0  14   0        365.91        359.33        23.57 o                         
   1  14   0        106.35        119.83        12.40 o                         
   2  14   0        149.85        156.38        12.95 o                         
   3  14   0        199.02        170.54        13.62 o                         
   4  14   0        203.84        247.64        14.97 o                         
   5  14   0        205.29        164.86        14.68 o                         
   6  14   0        660.04        644.07        24.70 o                         
   7  14   0          0.22         13.43        12.55 o                         
   8  14   0        503.60        482.53        21.79 o                         
   9  14   0        778.33        709.68        24.06 o                         
  10  14   0         24.51         35.05        11.28 o                         
  11  14   0        586.58        678.63        49.67 o                         
   1  15   0       1734.68       1746.04        35.80 o                         
   2  15   0        898.27        876.10        26.91 o                         
   3  15   0         49.87         28.15        14.65 o                         
   4  15   0         41.09         39.55        13.01 o                         
   5  15   0        306.95        308.35        19.28 o                         
   6  15   0         35.73         16.03        12.77 o                         
   7  15   0         14.92        -16.46        21.56 o                         
   8  15   0         57.89         33.77        11.71 o                         
   9  15   0          6.29         40.71        14.34 o                         
  10  15   0          4.04          6.33        20.29 o                         
   0  16   0        220.72        229.14        21.67 o                         
   1  16   0         32.45         19.74        13.16 o                         
   2  16   0         94.20        106.79        13.50 o                         
   3  16   0        107.88         86.35        15.30 o                         
   4  16   0       1061.59       1064.31        29.79 o                         
   5  16   0         70.32         76.62        20.66 o                         
   6  16   0        450.63        444.34        19.12 o                         
   7  16   0          8.09          2.29        11.72 o                         
   8  16   0          4.14          2.25        17.93 o                         
   9  16   0         23.91         15.29         9.65 o                         
   1  17   0         57.28         46.79        24.69 o                         
   2  17   0        134.72        130.02        20.52 o                         
   3  17   0        321.33        333.14        17.22 o                         
   4  17   0         27.53         34.98        11.56 o                         
   5  17   0        142.78        132.70        12.39 o                         
   6  17   0         50.08         46.34        17.52 o                         
   7  17   0        299.55        330.01        18.08 o                         
   8  17   0        100.67        130.13        33.56 o                         
   0  18   0       3441.35       3401.43        81.20 o                         
   1  18   0         72.69         95.58        13.39 o                         
   2  18   0         47.21         62.07        13.28 o                         
   3  18   0        497.54        470.10        18.23 o                         
   4  18   0        251.67        257.40        16.25 o                         
   5  18   0        396.93        326.58        34.92 o                         
   6  18   0        335.43        407.51        21.82 o                         
   1  19   0         63.85         75.63        26.25 o                         
   2  19   0         71.59        -63.52        63.52 o                         
 -16   1   1         30.41         53.82        17.46 o                         
 -15   1   1         81.96         74.94        14.83 o                         
 -14   1   1          7.93         39.72        15.51 o                         
 -13   1   1        243.90        230.35        19.03 o                         
 -12   1   1         24.26         24.88        17.62 o                         
 -11   1   1        661.50        697.85        27.10 o                         
 -10   1   1        331.56        347.14        15.72 o                         
  -9   1   1        283.78        310.78        17.68 o                         
  -8   1   1        103.39        107.83         9.43 o                         
  -7   1   1        162.25        142.84        10.35 o                         
  -6   1   1         43.25         41.78         4.78 o                         
  -5   1   1       6789.25       6824.62        99.69 o                         
  -4   1   1       1477.39       1303.35        23.06 o                         
  -3   1   1       2027.70       2106.30        39.20 o                         
  -2   1   1        633.79        564.27        10.28 o                         
  -1   1   1       3735.90       3414.93        41.06 o                         
   0   1   1        712.21        652.92         8.81 o                         
   1   1   1       5392.06       5231.58        74.18 o                         
   2   1   1       2489.16       2217.32        63.65 o                         
   3   1   1      25568.26      23376.56       807.81 o                         
   4   1   1      13957.69      13649.05       240.02 o                         
   5   1   1       2302.65       2368.95        33.62 o                         
   6   1   1         97.01        116.77        10.71 o                         
   7   1   1       8075.62       8506.72       115.37 o                         
   8   1   1        222.27        196.79        11.14 o                         
   9   1   1        370.56        383.02        15.10 o                         
  10   1   1        942.92        902.53        19.74 o                         
  11   1   1         23.13         38.85        10.85 o                         
  12   1   1        133.45        165.59        14.17 o                         
  13   1   1        111.82        145.38        19.06 o                         
  14   1   1        124.98         86.19        17.09 o                         
  15   1   1         11.45          9.66        15.18 o                         
  16   1   1          6.74          8.81        17.17 o                         
 -16   2   1        196.79        243.73        22.15 o                         
 -15   2   1          2.72         13.57        14.14 o                         
 -14   2   1         25.10         14.90        15.55 o                         
 -13   2   1        611.01        542.12        28.67 o                         
 -12   2   1        142.99        131.84        17.69 o                         
 -11   2   1         67.04         84.75        16.67 o                         
 -10   2   1          6.91         16.83        11.79 o                         
  -9   2   1         86.70         88.03        16.73 o                         
  -8   2   1       2499.92       2631.41        36.70 o                         
  -7   2   1        177.68        199.05         9.34 o                         
  -6   2   1       3296.15       3455.56        54.47 o                         
  -5   2   1        954.65       1027.55        18.15 o                         
  -4   2   1       2077.35       2067.92        40.38 o                         
  -3   2   1       7191.44       7385.08       135.48 o                         
  -2   2   1       7745.96       7439.45       167.21 o                         
  -1   2   1       8125.31       7485.22       154.16 o                         
   0   2   1       3939.22       3730.41        44.95 o                         
   1   2   1        622.74        617.80        14.44 o                         
   2   2   1       4631.25       4658.97        75.05 o                         
   3   2   1       6625.91       6394.43       109.74 o                         
   4   2   1       2237.49       2284.77        40.26 o                         
   5   2   1       3039.04       3145.48        43.61 o                         
   6   2   1       5244.81       5821.02        72.86 o                         
   7   2   1       2068.69       2086.53        31.79 o                         
   8   2   1       1259.67       1268.04        22.50 o                         
   9   2   1       2053.64       1938.63        30.24 o                         
  10   2   1         45.27         50.38        10.21 o                         
  11   2   1        889.08        865.26        22.17 o                         
  12   2   1        173.27        161.09        15.21 o                         
  13   2   1       1883.86       1744.73        39.93 o                         
  14   2   1        159.62        168.86        21.29 o                         
  15   2   1         88.66         98.17        16.50 o                         
  16   2   1          4.43         10.78        15.73 o                         
 -16   3   1         73.35        102.08        34.66 o                         
 -15   3   1          8.75         -7.72        14.31 o                         
 -14   3   1        230.31        234.26        18.86 o                         
 -13   3   1        181.56        133.66        17.70 o                         
 -12   3   1         74.40         70.80        19.43 o                         
 -11   3   1         72.57         73.02        15.02 o                         
 -10   3   1         38.69         29.10        11.91 o                         
  -9   3   1       1333.82       1381.42        25.81 o                         
  -8   3   1        108.44        103.25         9.62 o                         
  -7   3   1       2801.85       2776.74        37.53 o                         
  -6   3   1        191.83        248.42        11.64 o                         
  -5   3   1        374.01        350.86         9.85 o                         
  -4   3   1        177.11        162.50         7.24 o                         
  -3   3   1       6041.89       5818.31       107.57 o                         
  -2   3   1         14.53         11.21         2.59 o                         
  -1   3   1        751.52        776.80        12.39 o                         
   0   3   1      21422.93      19767.21       310.94 o                         
   1   3   1         45.25         51.46         3.19 o                         
   2   3   1        425.57        367.44         8.80 o                         
   3   3   1       8379.34       7910.62       118.88 o                         
   4   3   1         91.76        117.86         5.06 o                         
   5   3   1       1507.57       1432.75        20.13 o                         
   6   3   1       1965.51       1875.31        25.63 o                         
   7   3   1       1291.31       1106.23        18.86 o                         
   8   3   1       6018.27       6426.41        79.23 o                         
   9   3   1       1222.28       1197.20        21.69 o                         
  10   3   1         13.26         24.79        14.01 o                         
  11   3   1       1257.36       1249.74        27.67 o                         
  12   3   1         25.11         10.55        15.27 o                         
  13   3   1        258.09        271.70        20.02 o                         
  14   3   1        246.27        259.59        26.63 o                         
  15   3   1        230.18        230.35        18.16 o                         
  16   3   1        221.18        204.84        17.53 o                         
 -16   4   1          0.24         -2.14        14.82 o                         
 -15   4   1        300.15        311.18        18.30 o                         
 -14   4   1         82.03         82.27        16.74 o                         
 -13   4   1        317.35        347.15        23.64 o                         
 -12   4   1        144.05        146.17        18.76 o                         
 -11   4   1        194.96        194.85        15.89 o                         
 -10   4   1        424.52        430.97        17.46 o                         
  -9   4   1          9.30          8.33        10.12 o                         
  -8   4   1         70.32         44.10        10.10 o                         
  -7   4   1       1235.48       1367.45        21.65 o                         
  -6   4   1        214.13        224.40         9.56 o                         
  -5   4   1        526.22        533.94        11.93 o                         
  -4   4   1        642.28        659.80        11.97 o                         
  -3   4   1       9407.38       9074.16       136.63 o                         
  -2   4   1       5045.28       5282.35        85.48 o                         
  -1   4   1       2215.25       2285.13        31.01 o                         
   0   4   1        109.84        135.04         5.96 o                         
   1   4   1        199.69        180.18         7.15 o                         
   2   4   1       3301.84       3316.64        56.52 o                         
   3   4   1       6219.50       5969.42        86.42 o                         
   4   4   1        963.94        923.19        14.77 o                         
   5   4   1       7006.17       6895.94        79.70 o                         
   6   4   1       1698.32       1603.71        22.86 o                         
   7   4   1        538.00        560.71        13.86 o                         
   8   4   1       1144.50       1148.59        22.57 o                         
   9   4   1        305.97        318.34        12.30 o                         
  10   4   1          7.12          5.65        10.92 o                         
  11   4   1         11.76         26.52        16.48 o                         
  12   4   1        541.28        567.30        23.13 o                         
  13   4   1        183.34        202.04        17.16 o                         
  14   4   1         16.24         17.53        16.84 o                         
  15   4   1        129.30        135.13        27.98 o                         
  16   4   1        511.27        514.23        27.11 o                         
 -16   5   1        236.03        226.99        39.59 o                         
 -15   5   1        153.24        118.20        18.61 o                         
 -14   5   1        130.15        111.28        16.96 o                         
 -13   5   1         67.62         61.67        16.87 o                         
 -12   5   1         37.86         19.88        15.18 o                         
 -11   5   1         53.42         66.92        14.68 o                         
 -10   5   1         14.41         14.31        12.37 o                         
  -9   5   1         18.50         17.63         9.34 o                         
  -8   5   1       2113.22       2156.08        34.82 o                         
  -7   5   1       1206.38       1224.31        23.38 o                         
  -6   5   1         16.53         34.44         6.79 o                         
  -5   5   1       3945.15       4003.96        56.76 o                         
  -4   5   1        444.08        515.16        13.61 o                         
  -3   5   1       7888.63       8198.14       118.68 o                         
  -2   5   1        911.75        849.10        17.16 o                         
  -1   5   1         24.55          8.19         2.97 o                         
   0   5   1       2477.84       2572.94        38.63 o                         
   1   5   1       1685.26       1600.44        27.91 o                         
   2   5   1       2891.78       3017.58        45.69 o                         
   3   5   1       1564.31       1594.06        22.38 o                         
   4   5   1       2645.04       2374.50        30.07 o                         
   5   5   1        152.72        137.32         6.58 o                         
   6   5   1        181.48        141.10         7.01 o                         
   7   5   1       2627.93       2652.64        34.19 o                         
   8   5   1         77.54         61.43         8.18 o                         
   9   5   1       2585.30       2488.30        34.19 o                         
  10   5   1       1678.95       1827.18        32.27 o                         
  11   5   1       8757.95       8709.10       103.79 o                         
  12   5   1       1704.41       1703.84        42.05 o                         
  13   5   1        267.30        274.79        20.62 o                         
  14   5   1          2.89         12.21        20.74 o                         
  15   5   1        630.69        601.46        29.56 o                         
  16   5   1        105.70         60.41        17.18 o                         
 -16   6   1          9.71         21.39        14.64 o                         
 -15   6   1        255.74        289.97        23.67 o                         
 -14   6   1          0.22         31.09        32.75 o                         
 -13   6   1         45.27         47.99        18.20 o                         
 -12   6   1          5.01         22.83        21.92 o                         
 -11   6   1         71.15         65.47        13.90 o                         
 -10   6   1       3791.44       3802.28        47.39 o                         
  -9   6   1        590.13        602.41        18.05 o                         
  -8   6   1       2409.49       2381.43        33.31 o                         
  -7   6   1        206.37        252.45        12.90 o                         
  -6   6   1       3634.71       3851.17        52.90 o                         
  -5   6   1        974.48        995.14        19.61 o                         
  -4   6   1         51.52         35.81         7.54 o                         
  -3   6   1       4119.27       4089.23        62.12 o                         
  -2   6   1        673.90        705.74        13.48 o                         
  -1   6   1        877.87        744.82        12.59 o                         
   0   6   1       4860.09       4749.36        59.27 o                         
   1   6   1       9041.23       9064.07       118.97 o                         
   2   6   1       4863.23       5110.19        68.92 o                         
   3   6   1       3706.39       3723.48        47.92 o                         
   4   6   1        986.77       1032.14        16.67 o                         
   5   6   1        187.39        203.65         8.07 o                         
   6   6   1        106.07        138.89         7.97 o                         
   7   6   1         61.22         35.48         7.22 o                         
   8   6   1        970.44        896.22        19.74 o                         
   9   6   1       5493.66       5325.21        62.81 o                         
  10   6   1        957.40        955.02        24.21 o                         
  11   6   1         52.73         98.77        24.77 o                         
  12   6   1         77.35         75.18        16.07 o                         
  13   6   1        986.98        961.78        33.21 o                         
  14   6   1         95.97        110.27        18.18 o                         
  15   6   1         95.87         50.74        15.47 o                         
 -15   7   1        106.20        114.07        16.48 o                         
 -14   7   1         94.23         87.68        18.58 o                         
 -13   7   1         51.13         69.26        31.16 o                         
 -12   7   1         29.44         47.32        29.46 o                         
 -11   7   1       4520.19       4334.30        54.09 o                         
 -10   7   1        166.81        201.78        15.11 o                         
  -9   7   1         29.51         23.25        10.66 o                         
  -8   7   1       1096.68       1041.35        20.75 o                         
  -7   7   1        659.42        740.96        18.33 o                         
  -6   7   1        202.19        250.25        12.53 o                         
  -5   7   1        223.34        225.75        11.36 o                         
  -4   7   1          0.74          5.40         5.87 o                         
  -3   7   1       8956.09       9928.00       144.31 o                         
  -2   7   1       9851.09      10711.13       141.01 o                         
  -1   7   1         38.79         68.47         7.12 o                         
   0   7   1       2777.86       2907.39        38.21 o                         
   1   7   1        191.67        213.06         7.32 o                         
   2   7   1        348.35        405.65        11.15 o                         
   3   7   1          6.91         24.53         4.83 o                         
   4   7   1       1452.47       1779.45        24.67 o                         
   5   7   1        201.66        149.57         7.55 o                         
   6   7   1        378.04        401.49        14.34 o                         
   7   7   1       3874.15       3870.19        46.81 o                         
   8   7   1       7807.13       7885.41        86.19 o                         
   9   7   1       3782.22       3743.69        50.17 o                         
  10   7   1         26.51         31.37        14.16 o                         
  11   7   1        120.64        116.31        14.62 o                         
  12   7   1        134.79        141.07        16.72 o                         
  13   7   1        167.79        145.36        17.49 o                         
  14   7   1        232.01        250.02        19.58 o                         
  15   7   1        577.36        518.95        30.01 o                         
 -15   8   1         82.29         86.80        12.20 o                         
 -14   8   1         18.53          6.61        26.37 o                         
 -13   8   1          7.42         23.02        18.97 o                         
 -12   8   1        286.64        309.08        21.72 o                         
 -11   8   1        455.34        507.40        25.13 o                         
 -10   8   1        291.67        373.52        17.42 o                         
  -9   8   1       1151.28       1093.64        23.96 o                         
  -8   8   1       1562.05       1492.19        26.09 o                         
  -7   8   1         67.22         92.81        11.82 o                         
  -6   8   1        780.75        687.10        18.14 o                         
  -5   8   1        800.64        870.85        19.38 o                         
  -4   8   1       5250.77       5670.58        74.19 o                         
  -3   8   1        426.64        417.92        15.44 o                         
  -2   8   1       4957.43       5041.94        65.04 o                         
  -1   8   1          4.49         11.19         5.31 o                         
   0   8   1       2583.94       2600.62        30.75 o                         
   1   8   1         27.81         39.58         4.79 o                         
   2   8   1       1399.21       1405.00        22.10 o                         
   3   8   1        731.74        660.03        13.73 o                         
   4   8   1          8.40         10.86         5.83 o                         
   5   8   1       1669.95       1711.97        28.54 o                         
   6   8   1        756.39        757.61        22.58 o                         
   7   8   1         13.04          8.60         9.18 o                         
   8   8   1         39.07         26.44        10.06 o                         
   9   8   1        706.39        708.02        22.77 o                         
  10   8   1         53.19         65.76        13.55 o                         
  11   8   1        481.76        508.07        27.66 o                         
  12   8   1        412.54        435.30        25.82 o                         
  13   8   1         37.50         36.89        19.93 o                         
  14   8   1        221.16        201.76        20.57 o                         
  15   8   1        450.95        535.00        23.75 o                         
 -15   9   1        410.86        459.83        20.49 o                         
 -14   9   1         17.02         31.30        13.65 o                         
 -13   9   1          3.60          7.75        15.09 o                         
 -12   9   1        230.16        214.67        21.77 o                         
 -11   9   1       2437.42       2437.95        61.06 o                         
 -10   9   1         40.24         21.89        13.62 o                         
  -9   9   1       1080.15       1038.47        27.32 o                         
  -8   9   1        150.08        153.68        14.15 o                         
  -7   9   1       1230.28       1175.28        23.48 o                         
  -6   9   1        284.70        300.84        12.84 o                         
  -5   9   1       1149.53       1201.70        22.78 o                         
  -4   9   1       1796.33       1978.85        31.30 o                         
  -3   9   1        492.43        493.60        15.04 o                         
  -2   9   1        367.28        423.24        11.50 o                         
  -1   9   1        221.30        253.28        10.71 o                         
   0   9   1        324.73        383.09        12.50 o                         
   1   9   1       1525.46       1646.87        22.65 o                         
   2   9   1       1226.67       1460.13        22.80 o                         
   3   9   1       5283.37       5755.13        67.00 o                         
   4   9   1       2280.47       2415.56        31.83 o                         
   5   9   1       1613.28       1610.01        25.22 o                         
   6   9   1       1417.36       1436.89        24.38 o                         
   7   9   1         90.48         82.81        10.36 o                         
   8   9   1       1782.91       1708.47        29.75 o                         
   9   9   1       7807.48       7795.98        92.63 o                         
  10   9   1       1561.48       1527.24        33.60 o                         
  11   9   1       1115.88       1124.73        33.22 o                         
  12   9   1        969.31        958.07        33.73 o                         
  13   9   1        516.27        521.77        31.09 o                         
  14   9   1        408.12        415.65        27.31 o                         
 -14  10   1        178.36        184.34        18.92 o                         
 -13  10   1        349.23        303.57        27.93 o                         
 -12  10   1        135.98        140.82        18.02 o                         
 -11  10   1         35.39         47.47        19.27 o                         
 -10  10   1       2554.87       2537.93        44.06 o                         
  -9  10   1        464.29        493.24        19.30 o                         
  -8  10   1        191.86        177.29        14.61 o                         
  -7  10   1         76.97         97.10        11.41 o                         
  -6  10   1         29.31         45.72         9.54 o                         
  -5  10   1        956.83        942.75        19.03 o                         
  -4  10   1       1802.26       1912.40        28.71 o                         
  -3  10   1         50.25         43.55         7.77 o                         
  -2  10   1        454.72        428.87        12.59 o                         
  -1  10   1         10.23         11.41         6.09 o                         
   0  10   1        256.23        269.30        10.62 o                         
   1  10   1       6775.95       7001.11        75.61 o                         
   2  10   1       3050.72       3406.20        41.28 o                         
   3  10   1       1465.87       1510.57        22.10 o                         
   4  10   1        317.10        362.66        13.14 o                         
   5  10   1        506.57        471.01        15.47 o                         
   6  10   1          7.07          1.40         9.17 o                         
   7  10   1         68.41         74.83        11.07 o                         
   8  10   1          7.56         11.40        12.45 o                         
   9  10   1        786.18        796.33        27.21 o                         
  10  10   1        576.47        581.29        31.02 o                         
  11  10   1        288.68        248.90        17.54 o                         
  12  10   1        545.86        611.73        39.16 o                         
  13  10   1         39.78         33.04        12.66 o                         
  14  10   1         92.95        109.99        11.92 o                         
 -13  11   1         43.70         69.24        17.66 o                         
 -12  11   1        468.16        475.72        26.73 o                         
 -11  11   1       2600.88       2518.99        68.12 o                         
 -10  11   1        264.16        265.52        19.35 o                         
  -9  11   1        556.17        508.94        23.87 o                         
  -8  11   1         58.44        118.03        13.55 o                         
  -7  11   1          1.83         14.01        14.44 o                         
  -6  11   1       1238.95       1176.44        24.15 o                         
  -5  11   1        104.33        112.79        11.42 o                         
  -4  11   1          3.67         -0.76         8.71 o                         
  -3  11   1       1720.19       1804.82        25.81 o                         
  -2  11   1        719.12        791.45        17.62 o                         
  -1  11   1          3.02          2.41         6.89 o                         
   0  11   1         49.68         52.84         7.38 o                         
   1  11   1         32.09         46.25         8.65 o                         
   2  11   1        166.63        182.12         9.31 o                         
   3  11   1        880.79        938.87        18.68 o                         
   4  11   1         97.24         96.05        10.17 o                         
   5  11   1         84.09         74.51        11.53 o                         
   6  11   1         65.72         60.52        11.07 o                         
   7  11   1        121.56        167.17        12.96 o                         
   8  11   1       3662.40       3532.72        47.93 o                         
   9  11   1       4845.45       4743.04        69.62 o                         
  10  11   1        801.54        748.83        25.50 o                         
  11  11   1        287.32        304.23        21.65 o                         
  12  11   1        288.75        315.61        27.57 o                         
  13  11   1         69.51         99.29        14.40 o                         
 -13  12   1         84.90         99.39        15.44 o                         
 -12  12   1         25.84         27.79        12.28 o                         
 -11  12   1         14.75          3.47        27.95 o                         
 -10  12   1       1020.07        961.70        42.93 o                         
  -9  12   1        655.95        691.69        26.53 o                         
  -8  12   1       1149.29       1224.53        32.19 o                         
  -7  12   1        475.36        482.28        21.58 o                         
  -6  12   1       1487.46       1440.72        28.90 o                         
  -5  12   1       1350.70       1339.62        26.22 o                         
  -4  12   1          3.48          7.97        10.39 o                         
  -3  12   1        890.68        910.05        20.77 o                         
  -2  12   1         46.81         27.71         9.39 o                         
  -1  12   1         89.70         95.18         9.17 o                         
   0  12   1       1756.16       1776.77        25.62 o                         
   1  12   1       2029.50       2037.57        27.14 o                         
   2  12   1       3489.13       3512.44        40.86 o                         
   3  12   1        906.74        880.34        20.01 o                         
   4  12   1       1152.35       1189.92        26.21 o                         
   5  12   1        933.66        893.91        24.23 o                         
   6  12   1         58.54         93.18        12.43 o                         
   7  12   1        108.13         92.15        13.21 o                         
   8  12   1        126.26        130.78        15.26 o                         
   9  12   1          0.04         12.03        13.84 o                         
  10  12   1        329.01        323.26        20.65 o                         
  11  12   1         18.88          6.10        14.22 o                         
  12  12   1          1.71          2.74        18.60 o                         
  13  12   1         97.95        106.85        12.23 o                         
 -12  13   1       1389.08       1495.80        38.22 o                         
 -11  13   1        311.08        327.76        26.69 o                         
 -10  13   1         64.86         62.73        13.02 o                         
  -9  13   1        652.09        646.18        25.23 o                         
  -8  13   1         55.28         59.40        13.24 o                         
  -7  13   1        109.74        108.10        15.07 o                         
  -6  13   1         91.72         49.53        12.77 o                         
  -5  13   1        105.60        128.67        17.78 o                         
  -4  13   1       1236.11       1288.53        26.32 o                         
  -3  13   1       2202.24       2234.93        36.21 o                         
  -2  13   1       2688.53       2793.26        43.02 o                         
  -1  13   1        756.86        746.46        24.21 o                         
   0  13   1        920.89        874.91        20.35 o                         
   1  13   1        751.34        779.33        20.12 o                         
   2  13   1        200.83        229.69        14.61 o                         
   3  13   1        204.08        228.45        15.10 o                         
   4  13   1        126.34        142.09        16.49 o                         
   5  13   1       1303.94       1259.49        28.45 o                         
   6  13   1       1557.10       1548.99        32.71 o                         
   7  13   1       1082.41       1111.10        34.78 o                         
   8  13   1       2554.32       2428.73        44.09 o                         
   9  13   1         32.35         32.38        13.61 o                         
  10  13   1        231.14        240.72        17.35 o                         
  11  13   1         62.43         51.10        11.86 o                         
  12  13   1        504.02        522.47        32.32 o                         
 -11  14   1        132.49        106.69        11.72 o                         
 -10  14   1        134.93        137.58        14.24 o                         
  -9  14   1         18.37         18.20        12.50 o                         
  -8  14   1        113.01        107.43        13.69 o                         
  -7  14   1         41.06         43.38        14.15 o                         
  -6  14   1        426.67        364.23        24.40 o                         
  -5  14   1        161.83        209.79        15.54 o                         
  -4  14   1         11.36         -5.70        17.09 o                         
  -3  14   1       2197.95       2147.14        34.44 o                         
  -2  14   1       1918.14       1877.64        31.08 o                         
  -1  14   1        832.62        811.31        23.13 o                         
   0  14   1        877.87        868.34        22.87 o                         
   1  14   1        852.54        912.76        24.04 o                         
   2  14   1        275.32        236.26        15.98 o                         
   3  14   1       1385.81       1342.82        40.16 o                         
   4  14   1         28.67         35.08        13.17 o                         
   5  14   1       1160.41       1103.37        32.89 o                         
   6  14   1       1087.70       1008.38        31.57 o                         
   7  14   1         10.95         16.17        16.89 o                         
   8  14   1          0.17         -3.06        13.20 o                         
   9  14   1         98.69         86.39        12.48 o                         
  10  14   1        242.46        271.12        18.70 o                         
  11  14   1          0.04         -3.05        14.61 o                         
 -10  15   1          8.59          7.07        16.84 o                         
  -9  15   1          5.51         -0.43        12.53 o                         
  -8  15   1        311.95        248.09        17.63 o                         
  -7  15   1        383.49        332.70        20.65 o                         
  -6  15   1        292.87        281.90        16.04 o                         
  -5  15   1        554.96        552.37        23.49 o                         
  -4  15   1          2.38         20.30        15.12 o                         
  -3  15   1          1.60          1.13        13.57 o                         
  -2  15   1         45.33         79.00        13.76 o                         
  -1  15   1         41.44         56.24        12.74 o                         
   0  15   1         20.82         19.15        12.94 o                         
   1  15   1        509.21        547.85        21.77 o                         
   2  15   1        498.58        526.14        22.66 o                         
   3  15   1          5.01         26.24        13.28 o                         
   4  15   1       1468.32       1400.42        37.87 o                         
   5  15   1        566.67        643.18        24.51 o                         
   6  15   1        284.99        273.18        16.08 o                         
   7  15   1          1.17          1.55        14.35 o                         
   8  15   1        261.46        262.65        16.62 o                         
   9  15   1        467.20        523.18        22.89 o                         
  10  15   1        753.00        723.11        38.75 o                         
  -9  16   1        111.76        115.85        14.83 o                         
  -8  16   1          4.67         29.35        17.20 o                         
  -7  16   1         84.02        110.43        15.59 o                         
  -6  16   1        107.90         99.65        12.50 o                         
  -5  16   1         54.87         34.34        36.48 o                         
  -4  16   1        100.11        104.18        13.79 o                         
  -3  16   1        150.70        192.95        18.04 o                         
  -2  16   1          1.38          0.57        16.40 o                         
  -1  16   1        297.39        343.88        18.70 o                         
   0  16   1        255.29        280.72        17.01 o                         
   1  16   1          2.29         -8.96        15.65 o                         
   2  16   1       1040.07       1004.43        30.85 o                         
   3  16   1        468.65        471.99        20.41 o                         
   4  16   1          7.33         13.46        12.96 o                         
   5  16   1          0.51          2.37        23.36 o                         
   6  16   1          6.47         37.76        13.45 o                         
   7  16   1         34.56         41.98        13.77 o                         
   8  16   1        133.85        164.33        14.57 o                         
   9  16   1         43.12         60.79        13.03 o                         
  -8  17   1          3.63         -8.35        10.32 o                         
  -7  17   1        390.24        446.15        26.55 o                         
  -6  17   1        207.59        235.75        20.57 o                         
  -5  17   1        538.84        543.12        25.65 o                         
  -4  17   1        215.45        294.07        18.27 o                         
  -3  17   1         16.13         20.11        13.60 o                         
  -2  17   1        152.53        166.21        13.63 o                         
  -1  17   1        244.89        220.52        16.00 o                         
   0  17   1        945.57        893.59        33.77 o                         
   1  17   1        333.92        347.58        19.14 o                         
   2  17   1         17.58         20.70        11.94 o                         
   3  17   1        283.83        285.33        22.66 o                         
   4  17   1          3.19          6.85        16.88 o                         
   5  17   1         12.78         20.04        14.73 o                         
   6  17   1         43.51         27.39        10.81 o                         
   7  17   1          7.44          6.59        14.76 o                         
  -6  18   1         30.19         34.91        10.12 o                         
  -5  18   1         71.03         76.04        10.96 o                         
  -4  18   1          2.14         21.09        13.37 o                         
  -3  18   1         51.43         79.84        39.74 o                         
  -2  18   1        176.57        166.34        12.71 o                         
  -1  18   1          5.20         -2.71        28.11 o                         
   0  18   1        300.34        351.62        22.56 o                         
   1  18   1         33.46         13.22        14.45 o                         
   2  18   1         68.23         92.16        16.31 o                         
   3  18   1         81.67         79.29        24.64 o                         
   4  18   1         18.41         25.49        16.88 o                         
   5  18   1          1.33         18.07        20.23 o                         
  -2  19   1        352.00        344.98        44.16 o                         
  -1  19   1        141.60        127.73        28.55 o                         
   0  19   1        324.07        303.43        29.91 o                         
   1  19   1        244.07        261.32        22.92 o                         
   2  19   1        328.30        322.24        27.14 o                         
 -16   0   2         26.40          4.14        19.23 o                         
 -15   0   2         68.80         52.79        21.06 o                         
 -14   0   2         59.25        101.68        23.33 o                         
 -13   0   2        472.52        455.79        37.10 o                         
 -12   0   2        138.23         84.62        44.97 o                         
 -11   0   2          0.77         49.73        21.68 o                         
 -10   0   2        118.99        129.26        28.60 o                         
  -9   0   2        459.42        432.20        31.13 o                         
  -8   0   2       2454.49       2663.30        68.85 o                         
  -7   0   2       1106.94       1110.62        36.79 o                         
  -6   0   2        444.46        425.75        15.38 o                         
  -5   0   2       2213.46       2307.96        46.55 o                         
  -4   0   2        821.60        949.75        24.79 o                         
  -3   0   2       5141.91       5567.76       125.99 o                         
  -2   0   2      14087.13      14324.73       260.68 o                         
  -1   0   2      41373.46      34680.11      1088.35 o                         
   0   0   2      21704.59      18637.96       343.95 o                         
   1   0   2         26.57         21.62         7.66 o                         
   2   0   2       2039.71       1930.02        38.34 o                         
   3   0   2       8465.11       8926.45       290.99 o                         
   4   0   2       4548.59       4845.83       133.10 o                         
   5   0   2       2690.23       2620.92        54.06 o                         
   6   0   2      42670.57      42560.15      1218.48 o                         
   7   0   2         15.61         27.07         9.43 o                         
   8   0   2        808.51        881.99        28.08 o                         
   9   0   2        182.56        242.06        22.23 o                         
  10   0   2        489.96        401.38        21.23 o                         
  11   0   2        611.28        598.81        25.27 o                         
  12   0   2        838.34        812.72        30.34 o                         
  13   0   2          1.85        -21.28        23.99 o                         
  14   0   2        735.63        800.76       122.09 o                         
  15   0   2       1345.27       1315.04        60.72 o                         
  16   0   2          9.91         -2.70        22.53 o                         
 -16   1   2        314.83        288.85        22.83 o                         
 -15   1   2        396.77        364.00        19.29 o                         
 -14   1   2        336.41        343.60        20.54 o                         
 -13   1   2          2.92         19.21        22.90 o                         
 -12   1   2        497.94        450.47        22.70 o                         
 -11   1   2       1422.43       1339.40        48.75 o                         
 -10   1   2       1795.64       1852.82        33.99 o                         
  -9   1   2       1659.29       1559.65        35.68 o                         
  -8   1   2          7.56         37.44         8.19 o                         
  -7   1   2        439.89        610.59        15.27 o                         
  -6   1   2        105.92        117.84         8.00 o                         
  -5   1   2        321.76        346.30         8.38 o                         
  -4   1   2       2330.81       2262.42        37.82 o                         
  -3   1   2        461.72        368.51         9.30 o                         
  -2   1   2       9991.09       9247.03       130.86 o                         
  -1   1   2       3512.06       3263.23        52.38 o                         
   0   1   2       6943.62       6603.38        93.91 o                         
   1   1   2         59.97         97.47         4.69 o                         
   2   1   2       1857.61       1514.89        28.43 o                         
   3   1   2      20372.48      20196.65       320.45 o                         
   4   1   2       1315.51       1371.10        24.10 o                         
   5   1   2       6134.89       6308.06       140.70 o                         
   6   1   2        317.08        274.36        13.24 o                         
   7   1   2        374.24        389.51        15.20 o                         
   8   1   2        310.15        351.72        14.31 o                         
   9   1   2       1128.12       1062.88        20.78 o                         
  10   1   2        850.30        813.38        21.36 o                         
  11   1   2       2808.35       2760.49        34.89 o                         
  12   1   2        144.14        156.15        14.08 o                         
  13   1   2          4.65          4.26        15.86 o                         
  14   1   2        903.46        920.37        40.75 o                         
  15   1   2         26.66         49.57        18.99 o                         
  16   1   2          3.45          3.89        23.52 o                         
 -16   2   2          4.26         11.49        13.20 o                         
 -15   2   2         40.95         16.02        14.29 o                         
 -14   2   2         42.61         30.05        15.88 o                         
 -13   2   2        163.63        229.05        18.43 o                         
 -12   2   2        555.20        513.01        23.09 o                         
 -11   2   2        603.66        615.04        27.35 o                         
 -10   2   2        335.16        332.39        17.42 o                         
  -9   2   2        398.25        398.86        20.04 o                         
  -8   2   2       4344.20       4257.15        53.49 o                         
  -7   2   2        290.13        259.61        10.57 o                         
  -6   2   2         61.35         48.79         5.50 o                         
  -5   2   2       3832.16       3728.02        57.36 o                         
  -4   2   2        486.59        501.14        12.81 o                         
  -3   2   2      25229.19      23542.59       369.82 o                         
  -2   2   2       1879.85       2030.67        30.41 o                         
  -1   2   2      17365.97      15751.70       321.78 o                         
   0   2   2        239.45        380.10         8.77 o                         
   1   2   2       1307.06       1358.80        19.30 o                         
   2   2   2        566.75        449.96        11.56 o                         
   3   2   2      11524.68      10974.85       176.39 o                         
   4   2   2       5966.93       6252.44        84.05 o                         
   5   2   2       1131.86       1014.13        18.05 o                         
   6   2   2       5724.94       6102.61        76.75 o                         
   7   2   2       3953.54       4355.29        54.19 o                         
   8   2   2        791.36        790.32        19.10 o                         
   9   2   2        505.99        594.77        16.99 o                         
  10   2   2         71.17         95.18         9.89 o                         
  11   2   2       1094.22       1019.06        23.29 o                         
  12   2   2        987.72       1043.35        40.99 o                         
  13   2   2         10.80         30.65        14.99 o                         
  14   2   2         46.48         21.27        21.32 o                         
  15   2   2         22.52         55.95        16.17 o                         
  16   2   2         89.87        115.23        25.93 o                         
 -16   3   2          1.91         29.38        16.54 o                         
 -15   3   2         12.14          6.07        20.97 o                         
 -14   3   2        177.21        222.37        18.21 o                         
 -13   3   2        978.43       1021.53        33.28 o                         
 -12   3   2        130.09        122.21        17.50 o                         
 -11   3   2        813.82        784.63        27.76 o                         
 -10   3   2        282.22        300.10        15.92 o                         
  -9   3   2        151.37        172.27        11.66 o                         
  -8   3   2         69.78         67.95        10.69 o                         
  -7   3   2          1.89         -6.29         6.29 o                         
  -6   3   2       6373.19       6215.41        85.36 o                         
  -5   3   2        388.28        374.73        12.49 o                         
  -4   3   2        579.01        594.37        29.78 o                         
  -3   3   2       2484.35       2405.59        57.79 o                         
  -2   3   2      12638.05      12326.64       225.65 o                         
  -1   3   2       6946.63       6555.41        93.43 o                         
   0   3   2        704.32        745.38        11.64 o                         
   1   3   2      20218.83      19245.39       256.30 o                         
   2   3   2       3255.72       3252.29        49.86 o                         
   3   3   2         60.70         52.41         4.65 o                         
   4   3   2       1439.89       1428.69        24.13 o                         
   5   3   2        586.45        604.12        13.10 o                         
   6   3   2       9135.02       9258.59       106.79 o                         
   7   3   2       3220.99       3274.72        43.33 o                         
   8   3   2       4372.90       4512.22        63.01 o                         
   9   3   2       6304.32       6247.48        70.14 o                         
  10   3   2        605.46        580.14        17.26 o                         
  11   3   2        255.78        246.82        13.47 o                         
  12   3   2         48.55         56.12        13.67 o                         
  13   3   2        500.04        470.12        25.99 o                         
  14   3   2         75.43         92.87        19.31 o                         
  15   3   2         26.10         26.98        15.31 o                         
  16   3   2          2.79          3.76        29.59 o                         
 -16   4   2          0.14        -14.67        14.67 o                         
 -15   4   2         47.78         74.26        22.65 o                         
 -14   4   2        350.59        328.04        22.02 o                         
 -13   4   2        267.52        250.20        18.78 o                         
 -12   4   2       2801.82       2638.00        46.26 o                         
 -11   4   2       3202.62       3076.09        55.04 o                         
 -10   4   2        232.30        187.17        15.75 o                         
  -9   4   2        731.89        732.20        18.38 o                         
  -8   4   2        371.18        308.07        13.80 o                         
  -7   4   2       2649.65       2652.20        38.55 o                         
  -6   4   2        404.18        410.54        14.81 o                         
  -5   4   2        241.84        230.93        10.67 o                         
  -4   4   2        225.82        212.66         9.16 o                         
  -3   4   2        852.06        904.70        25.75 o                         
  -2   4   2       1061.21       1062.70        20.00 o                         
  -1   4   2       2083.59       2261.18        33.88 o                         
   0   4   2      21415.68      20714.97       326.48 o                         
   1   4   2       6941.79       6820.01       109.69 o                         
   2   4   2        396.25        389.84        10.03 o                         
   3   4   2        220.24        216.47         7.56 o                         
   4   4   2        205.89        205.08         8.23 o                         
   5   4   2       1882.83       1858.90        27.12 o                         
   6   4   2        404.53        427.18        13.62 o                         
   7   4   2       1048.63       1055.03        17.02 o                         
   8   4   2        151.78        146.91        10.45 o                         
   9   4   2       2449.45       2353.05        32.56 o                         
  10   4   2       1030.01       1018.01        23.19 o                         
  11   4   2       1193.87       1180.11        30.84 o                         
  12   4   2       1149.97       1075.41        37.46 o                         
  13   4   2         29.40         27.44        14.99 o                         
  14   4   2        887.02        863.80        31.84 o                         
  15   4   2       1974.59       2024.31        47.99 o                         
  16   4   2        318.35        286.48        40.10 o                         
 -16   5   2         46.69         35.70        14.53 o                         
 -15   5   2        200.59        251.92        17.30 o                         
 -14   5   2        420.94        441.08        41.23 o                         
 -13   5   2        279.53        285.22        21.79 o                         
 -12   5   2          9.03         20.09        16.75 o                         
 -11   5   2         63.63         68.57        15.70 o                         
 -10   5   2         66.63         56.13        13.14 o                         
  -9   5   2       5526.60       5317.85        57.20 o                         
  -8   5   2         65.52         65.72         9.10 o                         
  -7   5   2       1274.61       1333.60        25.05 o                         
  -6   5   2          2.53          5.34         6.86 o                         
  -5   5   2       1435.16       1508.56        30.24 o                         
  -4   5   2        180.21        179.77         8.77 o                         
  -3   5   2        269.99        322.43         8.75 o                         
  -2   5   2        126.34        113.73         7.71 o                         
  -1   5   2       8206.56       8235.00       132.07 o                         
   0   5   2        462.44        477.01         9.90 o                         
   1   5   2       4226.80       4507.83        73.36 o                         
   2   5   2       5826.56       6046.15        81.12 o                         
   3   5   2         24.38         22.78         6.31 o                         
   4   5   2       1129.93       1075.50        17.34 o                         
   5   5   2        383.98        330.04        12.30 o                         
   6   5   2        840.16        910.71        17.23 o                         
   7   5   2        639.33        665.89        14.40 o                         
   8   5   2         19.92          8.53         8.05 o                         
   9   5   2        754.34        749.24        19.55 o                         
  10   5   2       2533.22       2530.22        39.92 o                         
  11   5   2       1371.49       1387.43        32.58 o                         
  12   5   2       2624.91       2584.66        52.18 o                         
  13   5   2        198.64        174.24        16.32 o                         
  14   5   2         55.92         80.19        16.75 o                         
  15   5   2        185.82        132.44        16.19 o                         
  16   5   2        138.29        102.55        26.05 o                         
 -16   6   2          3.22         13.54        11.97 o                         
 -15   6   2        257.49        272.82        23.43 o                         
 -14   6   2         10.40         12.50        20.44 o                         
 -13   6   2        238.27        224.66        30.24 o                         
 -12   6   2         15.74         22.58        22.46 o                         
 -11   6   2       6514.49       6523.88        81.38 o                         
 -10   6   2        477.46        486.52        19.63 o                         
  -9   6   2         67.79         79.04        10.59 o                         
  -8   6   2        229.90        218.13        11.17 o                         
  -7   6   2        133.78        136.99         9.35 o                         
  -6   6   2         59.84         90.76        12.30 o                         
  -5   6   2       1180.10       1090.69        22.17 o                         
  -4   6   2       1085.82       1293.44        28.48 o                         
  -3   6   2       7162.31       7246.17        89.51 o                         
  -2   6   2        165.09        146.47         7.19 o                         
  -1   6   2        181.55        194.22         6.66 o                         
   0   6   2        688.51        676.46        11.47 o                         
   1   6   2         35.65         29.13         4.71 o                         
   2   6   2        203.81        172.91         7.46 o                         
   3   6   2        233.98        178.41         7.42 o                         
   4   6   2       2654.59       2435.53        31.50 o                         
   5   6   2         67.66         71.40         5.82 o                         
   6   6   2        351.72        324.99        16.27 o                         
   7   6   2          6.76          7.84         6.95 o                         
   8   6   2        572.73        592.33        16.90 o                         
   9   6   2          4.21         12.75        12.05 o                         
  10   6   2        433.02        458.34        25.99 o                         
  11   6   2        278.45        287.64        19.35 o                         
  12   6   2        134.71        148.71        19.58 o                         
  13   6   2        152.59        165.96        16.59 o                         
  14   6   2        364.10        386.68        21.28 o                         
  15   6   2         26.89         25.07        14.87 o                         
 -15   7   2          3.63         -2.62        25.23 o                         
 -14   7   2        135.15        127.78        27.47 o                         
 -13   7   2          0.79        -11.52        19.39 o                         
 -12   7   2         83.00         82.33        25.07 o                         
 -11   7   2        187.22        209.42        17.05 o                         
 -10   7   2        117.60        151.23        14.56 o                         
  -9   7   2        503.92        498.59        18.42 o                         
  -8   7   2         26.61         12.19         9.90 o                         
  -7   7   2        719.44        718.85        18.20 o                         
  -6   7   2        756.71        778.46        18.83 o                         
  -5   7   2       1502.20       1391.54        23.69 o                         
  -4   7   2         11.35          6.53         6.29 o                         
  -3   7   2       4944.70       5423.07        76.54 o                         
  -2   7   2        612.49        673.47        20.34 o                         
  -1   7   2         46.30         51.23         5.94 o                         
   0   7   2         35.01         36.58         4.44 o                         
   1   7   2        199.06        210.46         8.29 o                         
   2   7   2        374.70        432.18        12.54 o                         
   3   7   2        599.94        645.45        13.65 o                         
   4   7   2          5.00          9.67         6.07 o                         
   5   7   2        324.63        330.88        10.52 o                         
   6   7   2       1277.23       1193.35        21.05 o                         
   7   7   2        442.75        477.52        14.29 o                         
   8   7   2         11.41         18.38         9.91 o                         
   9   7   2         75.98        102.98        18.41 o                         
  10   7   2        399.25        401.83        29.56 o                         
  11   7   2       1523.32       1532.67        36.76 o                         
  12   7   2         77.63        103.88        15.61 o                         
  13   7   2         34.39         18.73        19.96 o                         
  14   7   2        972.85        975.08        48.37 o                         
  15   7   2        598.63        623.73        28.66 o                         
 -15   8   2        103.76        103.99        12.68 o                         
 -14   8   2        135.10        122.79        18.85 o                         
 -13   8   2          0.17         18.78        20.20 o                         
 -12   8   2        349.17        315.15        22.20 o                         
 -11   8   2          2.38          0.45        19.15 o                         
 -10   8   2          3.24         12.70        13.50 o                         
  -9   8   2        553.33        606.07        20.34 o                         
  -8   8   2        770.00        739.94        20.92 o                         
  -7   8   2        296.26        299.74        13.00 o                         
  -6   8   2          1.87          1.76        12.99 o                         
  -5   8   2        105.39        110.09         9.48 o                         
  -4   8   2       1524.35       1680.16        28.21 o                         
  -3   8   2        709.79        756.56        16.64 o                         
  -2   8   2       3030.41       3234.19        50.67 o                         
  -1   8   2        105.91         66.29         5.67 o                         
   0   8   2          7.71         -4.93         4.93 o                         
   1   8   2       1081.32       1205.37        18.55 o                         
   2   8   2         64.04         52.54         7.78 o                         
   3   8   2        340.91        414.07        11.63 o                         
   4   8   2        276.90        307.47        10.54 o                         
   5   8   2       2145.71       2132.15        29.09 o                         
   6   8   2         20.42         14.52         9.76 o                         
   7   8   2       1744.61       1753.09        28.10 o                         
   8   8   2         33.07         18.76        10.93 o                         
   9   8   2         20.81         23.65        14.73 o                         
  10   8   2       2217.81       2192.58        41.29 o                         
  11   8   2         33.04         49.35        15.09 o                         
  12   8   2        144.08        131.03        16.04 o                         
  13   8   2          0.54         -8.40        14.15 o                         
  14   8   2        174.05        203.12        16.19 o                         
  15   8   2         13.12         -4.81        22.17 o                         
 -15   9   2        159.36        140.29        13.58 o                         
 -14   9   2        460.74        514.54        23.37 o                         
 -13   9   2        273.17        264.96        28.74 o                         
 -12   9   2          2.83         46.91        26.95 o                         
 -11   9   2         96.88        127.00        15.95 o                         
 -10   9   2        148.71        168.16        17.51 o                         
  -9   9   2        156.80        178.58        15.29 o                         
  -8   9   2        191.04        213.85        13.12 o                         
  -7   9   2        660.16        633.95        18.95 o                         
  -6   9   2          4.24         17.74         8.88 o                         
  -5   9   2         49.53         46.85         9.18 o                         
  -4   9   2         41.16         65.66         9.00 o                         
  -3   9   2       2914.49       3135.18        40.23 o                         
  -2   9   2         30.56         37.92         8.06 o                         
  -1   9   2         16.43         33.58         7.23 o                         
   0   9   2         46.74         26.37         6.32 o                         
   1   9   2        129.41        135.70         7.88 o                         
   2   9   2        537.15        635.87        14.41 o                         
   3   9   2         80.39         76.24         7.43 o                         
   4   9   2        178.01        189.50         9.96 o                         
   5   9   2         83.74        102.27         9.18 o                         
   6   9   2       2131.97       2110.95        30.67 o                         
   7   9   2         41.21         62.76        13.62 o                         
   8   9   2        143.18        117.15        13.31 o                         
   9   9   2        555.96        613.35        26.81 o                         
  10   9   2        163.02        168.29        16.92 o                         
  11   9   2        220.56        175.21        18.19 o                         
  12   9   2        141.13        159.38        16.35 o                         
  13   9   2         70.75         54.80        12.47 o                         
  14   9   2        311.72        386.15        33.23 o                         
 -14  10   2        121.52        129.31        12.62 o                         
 -13  10   2         81.24         98.49        17.77 o                         
 -12  10   2          1.05         -7.63        17.02 o                         
 -11  10   2          7.68         -3.18        18.52 o                         
 -10  10   2          5.70         26.40        14.62 o                         
  -9  10   2         44.38         44.75        12.72 o                         
  -8  10   2         88.95         74.98        12.19 o                         
  -7  10   2         95.98        104.07        11.96 o                         
  -6  10   2        641.32        620.48        18.10 o                         
  -5  10   2        121.10        151.15        10.65 o                         
  -4  10   2         12.43         19.18         9.57 o                         
  -3  10   2        523.78        560.21        16.46 o                         
  -2  10   2         92.84        129.99        11.92 o                         
  -1  10   2          1.26         -0.79         6.44 o                         
   0  10   2        839.24        915.73        18.28 o                         
   1  10   2         13.90         26.90         7.62 o                         
   2  10   2        234.89        239.56        11.85 o                         
   3  10   2         96.31        105.67         8.49 o                         
   4  10   2        313.04        361.89        13.31 o                         
   5  10   2        274.88        331.14        14.36 o                         
   6  10   2          2.64          7.45         9.84 o                         
   7  10   2        219.07        220.77        13.32 o                         
   8  10   2        473.64        492.04        20.62 o                         
   9  10   2        432.39        417.53        20.62 o                         
  10  10   2        126.76        104.30        14.20 o                         
  11  10   2        869.85        787.86        26.48 o                         
  12  10   2        121.72        128.36        13.37 o                         
  13  10   2        162.43        172.61        14.22 o                         
  14  10   2        118.96         77.73        23.67 o                         
 -13  11   2         13.73         17.27        12.17 o                         
 -12  11   2          1.54          1.93        13.26 o                         
 -11  11   2        259.54        312.89        20.42 o                         
 -10  11   2          5.74          7.35        16.64 o                         
  -9  11   2        200.85        215.84        15.63 o                         
  -8  11   2        133.89         92.40        14.49 o                         
  -7  11   2        126.00        141.41        13.60 o                         
  -6  11   2        202.03        196.47        12.42 o                         
  -5  11   2        286.26        287.00        13.04 o                         
  -4  11   2        259.77        304.93        11.98 o                         
  -3  11   2       1784.25       1860.85        25.04 o                         
  -2  11   2         13.14         26.06         7.53 o                         
  -1  11   2        103.31        102.19         8.48 o                         
   0  11   2        979.27        891.92        18.44 o                         
   1  11   2       2330.23       2306.28        29.69 o                         
   2  11   2          0.17         -7.90         7.90 o                         
   3  11   2         41.53         33.28         8.89 o                         
   4  11   2         14.05         37.33         9.32 o                         
   5  11   2       1585.92       1568.11        26.52 o                         
   6  11   2        378.44        402.31        17.41 o                         
   7  11   2        329.18        340.54        15.41 o                         
   8  11   2         29.32         34.17        14.62 o                         
   9  11   2       3043.94       3035.07        54.31 o                         
  10  11   2         22.80         22.82        14.86 o                         
  11  11   2        117.72        113.86        19.49 o                         
  12  11   2        104.91         95.74        13.09 o                         
  13  11   2         25.41         21.35        11.54 o                         
 -13  12   2         55.13         47.19        13.35 o                         
 -12  12   2         38.39         57.11        20.35 o                         
 -11  12   2         87.34         80.47        21.79 o                         
 -10  12   2        919.67        867.94        43.35 o                         
  -9  12   2         21.32         15.85        13.67 o                         
  -8  12   2          3.32          3.52        13.01 o                         
  -7  12   2        180.76        179.23        13.64 o                         
  -6  12   2          4.03          8.93        11.60 o                         
  -5  12   2        580.37        535.96        20.71 o                         
  -4  12   2        666.14        672.48        19.44 o                         
  -3  12   2        353.71        368.84        15.53 o                         
  -2  12   2       1147.82       1128.11        21.76 o                         
  -1  12   2        167.99        190.17        13.61 o                         
   0  12   2        232.72        261.76        11.32 o                         
   1  12   2         78.62         99.90        10.30 o                         
   2  12   2        416.88        416.30        14.82 o                         
   3  12   2         91.10        116.93        11.09 o                         
   4  12   2          8.38         -0.80        11.06 o                         
   5  12   2        413.19        483.26        18.89 o                         
   6  12   2        838.85        854.44        23.54 o                         
   7  12   2         18.68         11.76        13.03 o                         
   8  12   2          1.23         33.16        14.89 o                         
   9  12   2        537.63        512.33        24.57 o                         
  10  12   2       1927.21       2044.23        41.23 o                         
  11  12   2        227.63        201.10        14.94 o                         
  12  12   2        131.52        119.95        12.98 o                         
 -12  13   2          0.65         26.28        11.64 o                         
 -11  13   2        103.98         86.57        12.98 o                         
 -10  13   2         13.92          1.72        15.58 o                         
  -9  13   2          5.70          0.60        14.00 o                         
  -8  13   2        241.11        248.46        16.48 o                         
  -7  13   2        604.47        652.70        36.80 o                         
  -6  13   2         51.59         47.82        13.23 o                         
  -5  13   2          0.06        -14.15        14.15 o                         
  -4  13   2         95.17         90.76        12.02 o                         
  -3  13   2         81.07         62.13        12.13 o                         
  -2  13   2       2481.81       2419.57        38.95 o                         
  -1  13   2         42.48         75.38        11.41 o                         
   0  13   2         29.92         29.39        10.92 o                         
   1  13   2          1.05         -3.01        11.61 o                         
   2  13   2       1068.19       1066.03        24.46 o                         
   3  13   2        560.06        508.84        19.06 o                         
   4  13   2         95.63         75.89        12.83 o                         
   5  13   2       1050.38        918.15        29.96 o                         
   6  13   2          3.01         11.77        13.58 o                         
   7  13   2        207.59        201.96        17.22 o                         
   8  13   2         13.75         25.71        13.36 o                         
   9  13   2         89.76        117.55        17.90 o                         
  10  13   2        115.99        111.46        13.10 o                         
  11  13   2         84.77         84.76        12.06 o                         
  12  13   2         44.90         46.49        17.22 o                         
 -11  14   2        429.22        446.77        29.00 o                         
 -10  14   2        259.48        273.34        21.17 o                         
  -9  14   2        394.53        497.24        22.39 o                         
  -8  14   2         31.75         35.11        13.58 o                         
  -7  14   2         35.57         33.58        13.60 o                         
  -6  14   2        648.80        661.83        27.75 o                         
  -5  14   2        241.59        206.33        16.40 o                         
  -4  14   2        541.63        457.72        23.34 o                         
  -3  14   2       1047.04       1111.72        26.36 o                         
  -2  14   2         10.80          9.92        11.90 o                         
  -1  14   2        116.69        146.06        12.33 o                         
   0  14   2        349.35        343.90        14.56 o                         
   1  14   2        148.70        174.39        12.58 o                         
   2  14   2          7.93         10.75        11.70 o                         
   3  14   2         12.03         37.07        14.11 o                         
   4  14   2        622.16        655.22        33.93 o                         
   5  14   2         55.00         46.49        15.51 o                         
   6  14   2         60.42         57.52        14.76 o                         
   7  14   2          0.09          2.38        17.84 o                         
   8  14   2        766.08        874.54        34.09 o                         
   9  14   2          4.62          9.55        14.81 o                         
  10  14   2        183.12        224.65        16.69 o                         
  11  14   2         22.95         35.70        11.67 o                         
 -10  15   2        125.51        119.28        11.58 o                         
  -9  15   2        158.18        164.00        14.24 o                         
  -8  15   2         29.89         39.51        11.90 o                         
  -7  15   2         12.26         19.62        16.51 o                         
  -6  15   2        206.80        235.40        15.75 o                         
  -5  15   2          5.82         23.25        12.92 o                         
  -4  15   2         27.19         18.06        13.22 o                         
  -3  15   2        180.15        160.66        22.09 o                         
  -2  15   2        316.44        312.69        20.57 o                         
  -1  15   2        255.53        240.30        15.85 o                         
   0  15   2         56.74         48.61        13.36 o                         
   1  15   2       4040.67       3913.78        76.80 o                         
   2  15   2        958.14        958.42        31.79 o                         
   3  15   2        401.55        326.68        18.14 o                         
   4  15   2        302.58        313.71        22.09 o                         
   5  15   2        185.28        174.81        14.96 o                         
   6  15   2         64.95         59.21        15.45 o                         
   7  15   2         81.02        100.64        12.84 o                         
   8  15   2         65.74         84.46        11.86 o                         
   9  15   2        490.72        470.67        22.76 o                         
  10  15   2        266.41        267.15        30.49 o                         
  -9  16   2          0.86         -8.02        23.02 o                         
  -8  16   2        447.00        443.23        18.69 o                         
  -7  16   2         49.14         98.16        22.31 o                         
  -6  16   2         14.08         -0.14        11.66 o                         
  -5  16   2         14.30          2.96        14.95 o                         
  -4  16   2          4.30        -16.25        16.25 o                         
  -3  16   2        229.57        194.13        15.54 o                         
  -2  16   2       1042.97       1021.00        35.39 o                         
  -1  16   2         76.73         85.19        13.74 o                         
   0  16   2       1887.73       1876.01        36.54 o                         
   1  16   2        522.31        553.95        22.04 o                         
   2  16   2        346.27        326.39        18.46 o                         
   3  16   2        115.27         99.39        15.28 o                         
   4  16   2         17.45         12.15        13.28 o                         
   5  16   2        203.22        180.37        13.96 o                         
   6  16   2        219.76        235.33        21.12 o                         
   7  16   2         52.45         70.58        14.30 o                         
   8  16   2        174.01        156.67        29.48 o                         
   9  16   2        203.21        189.80        17.61 o                         
  -7  17   2         53.78         45.22        15.88 o                         
  -6  17   2        210.48        174.49        13.17 o                         
  -5  17   2        410.27        438.91        19.85 o                         
  -4  17   2          9.21         23.78        28.99 o                         
  -3  17   2        447.19        432.63        24.94 o                         
  -2  17   2         18.40          1.08        21.14 o                         
  -1  17   2        167.78        166.68        16.95 o                         
   0  17   2        215.40        235.18        17.42 o                         
   1  17   2        266.06        270.89        28.98 o                         
   2  17   2          4.90         10.63        12.77 o                         
   3  17   2          6.37          4.34        19.03 o                         
   4  17   2          0.97         -8.84        15.71 o                         
   5  17   2       1222.19       1160.43        28.52 o                         
   6  17   2        263.88        256.47        24.23 o                         
   7  17   2        259.03        271.83        18.47 o                         
  -5  18   2          3.68         15.78        13.05 o                         
  -4  18   2        218.25        198.68        28.80 o                         
  -3  18   2        859.15        928.55        29.19 o                         
  -2  18   2        151.62        149.30        18.90 o                         
  -1  18   2        215.79        224.38        28.06 o                         
   0  18   2        377.11        378.76        20.89 o                         
   1  18   2        996.94        956.68        45.58 o                         
   2  18   2        451.16        448.63        25.48 o                         
   3  18   2        108.06        135.85        25.81 o                         
   4  18   2        210.05        217.91        19.18 o                         
   5  18   2        402.68        394.70        24.12 o                         
  -2  19   2        331.01        367.72        23.10 o                         
  -1  19   2          0.16         19.20        13.42 o                         
   0  19   2        703.98        705.69        65.12 o                         
   1  19   2         15.05         34.55        35.96 o                         
 -16   1   3         60.79         65.61        16.13 o                         
 -15   1   3        238.66        229.24        18.17 o                         
 -14   1   3         47.74         45.27        16.33 o                         
 -13   1   3        174.54        164.74        17.86 o                         
 -12   1   3          0.05         36.13        17.22 o                         
 -11   1   3        327.16        335.33        20.90 o                         
 -10   1   3        125.86        126.41        16.86 o                         
  -9   1   3        396.71        437.01        23.82 o                         
  -8   1   3       2605.63       2633.14        42.11 o                         
  -7   1   3        538.09        549.15        18.20 o                         
  -6   1   3        135.41        145.49         8.55 o                         
  -5   1   3        741.00        707.60        13.86 o                         
  -4   1   3       2671.71       2540.56        39.26 o                         
  -3   1   3       2127.86       2068.91        35.52 o                         
  -2   1   3        242.51        213.53         7.59 o                         
  -1   1   3       1651.01       1484.63        26.15 o                         
   0   1   3      14243.88      13540.36       174.78 o                         
   1   1   3       3981.39       3740.47        59.48 o                         
   2   1   3        973.43        882.77        18.36 o                         
   3   1   3         32.02         39.10         5.64 o                         
   4   1   3       6459.46       6382.69        87.72 o                         
   5   1   3        755.12        657.55        15.26 o                         
   6   1   3         77.18        118.80         8.17 o                         
   7   1   3        201.92        214.47        10.72 o                         
   8   1   3       1871.32       1838.44        30.40 o                         
   9   1   3        155.23        144.51        10.02 o                         
  10   1   3        158.68        171.94        12.74 o                         
  11   1   3        777.71        757.17        19.98 o                         
  12   1   3        154.15        181.31        15.63 o                         
  13   1   3        344.12        290.68        25.47 o                         
  14   1   3          4.89         -5.86        16.38 o                         
  15   1   3         49.08         40.27        30.20 o                         
  16   1   3         10.84        -15.99        15.99 o                         
 -16   2   3         57.19         27.29        16.91 o                         
 -15   2   3         52.89         27.00        15.49 o                         
 -14   2   3        221.74        194.57        19.08 o                         
 -13   2   3        122.42        153.93        27.04 o                         
 -12   2   3        224.62        204.21        19.76 o                         
 -11   2   3       1770.47       1709.27        38.95 o                         
 -10   2   3          6.04         -2.72        14.81 o                         
  -9   2   3        511.19        539.18        21.48 o                         
  -8   2   3        187.02        211.37        12.61 o                         
  -7   2   3       1047.56        958.79        35.99 o                         
  -6   2   3        141.92        158.63        13.33 o                         
  -5   2   3        111.28        132.07         7.68 o                         
  -4   2   3        143.07        178.51         8.68 o                         
  -3   2   3        755.14        685.76        16.98 o                         
  -2   2   3        392.24        342.25        11.03 o                         
  -1   2   3       6150.45       5842.37        76.95 o                         
   0   2   3      28772.83      27377.56       461.77 o                         
   1   2   3        910.19        832.70        17.00 o                         
   2   2   3       1280.82       1245.80        24.64 o                         
   3   2   3        254.13        273.83        10.83 o                         
   4   2   3        156.56        175.84         9.07 o                         
   5   2   3       1012.47       1076.61        17.96 o                         
   6   2   3        986.78       1056.80        19.32 o                         
   7   2   3       1525.24       1595.52        26.30 o                         
   8   2   3          1.86         10.72         7.49 o                         
   9   2   3       2176.89       2144.89        32.16 o                         
  10   2   3        438.08        477.48        16.87 o                         
  11   2   3         16.42         20.34        11.50 o                         
  12   2   3        164.02        125.52        15.95 o                         
  13   2   3         29.46         23.48        13.46 o                         
  14   2   3         59.55         75.14        16.76 o                         
  15   2   3         18.38         -4.26        16.94 o                         
  16   2   3          2.83          9.69        18.32 o                         
 -16   3   3          6.42         19.35        13.10 o                         
 -15   3   3          3.30         -3.03        18.91 o                         
 -14   3   3        430.98        389.58        24.82 o                         
 -13   3   3        377.23        367.39        23.89 o                         
 -12   3   3        499.07        493.62        22.44 o                         
 -11   3   3        459.69        394.89        20.65 o                         
 -10   3   3          4.89         13.76        14.02 o                         
  -9   3   3       1585.09       1684.03        31.42 o                         
  -8   3   3         71.06        119.54        13.49 o                         
  -7   3   3        354.78        352.90        24.02 o                         
  -6   3   3         18.69         15.99         6.78 o                         
  -5   3   3        279.10        261.26        13.13 o                         
  -4   3   3         28.71         39.83         7.21 o                         
  -3   3   3        537.93        534.84        35.22 o                         
  -2   3   3       2898.22       2809.45        47.55 o                         
  -1   3   3      19705.47      18801.12       265.72 o                         
   0   3   3      21579.86      20944.51       295.86 o                         
   1   3   3       3980.82       4052.97        60.21 o                         
   2   3   3        111.92        152.68         6.56 o                         
   3   3   3        454.67        435.59        10.06 o                         
   4   3   3          0.95          3.82         5.10 o                         
   5   3   3        635.70        610.03        13.54 o                         
   6   3   3       8432.39       8628.63       107.15 o                         
   7   3   3        759.96        708.74        15.85 o                         
   8   3   3        231.61        200.96        10.30 o                         
   9   3   3        173.55        173.42        17.84 o                         
  10   3   3         23.33         38.96        12.64 o                         
  11   3   3         73.36         85.34        15.80 o                         
  12   3   3        700.08        650.33        23.24 o                         
  13   3   3        479.88        387.98        24.33 o                         
  14   3   3          7.17          4.39        14.68 o                         
  15   3   3          0.98         22.96        16.04 o                         
  16   3   3         15.96        -12.16        15.08 o                         
 -16   4   3         43.85         82.64        26.13 o                         
 -15   4   3         39.39         19.61        14.32 o                         
 -14   4   3        120.13        133.49        20.47 o                         
 -13   4   3        822.94        800.16        42.89 o                         
 -12   4   3        584.87        545.11        29.06 o                         
 -11   4   3       1235.05       1270.13        35.18 o                         
 -10   4   3       1117.38       1046.96        27.50 o                         
  -9   4   3         29.83         52.85        11.17 o                         
  -8   4   3        873.08        885.50        28.11 o                         
  -7   4   3         12.18          5.84         7.95 o                         
  -6   4   3       1633.18       1515.33        30.51 o                         
  -5   4   3        116.30        153.63        16.67 o                         
  -4   4   3         66.16        104.67         9.15 o                         
  -3   4   3        198.74        234.01         8.79 o                         
  -2   4   3         45.52         54.44         4.40 o                         
  -1   4   3        364.24        460.04        13.99 o                         
   0   4   3       4336.62       4360.50        64.58 o                         
   1   4   3       5510.64       5196.27        69.78 o                         
   2   4   3       4364.74       4315.88        67.29 o                         
   3   4   3         26.39         31.47         5.49 o                         
   4   4   3        583.20        461.44         9.72 o                         
   5   4   3          4.60         -3.52         4.78 o                         
   6   4   3        116.68        112.94         7.10 o                         
   7   4   3        144.67        129.38        10.34 o                         
   8   4   3         40.76         60.95         8.31 o                         
   9   4   3        185.67        207.60        11.34 o                         
  10   4   3          7.44          3.12         9.38 o                         
  11   4   3        350.26        358.37        17.10 o                         
  12   4   3         12.58         32.01        14.04 o                         
  13   4   3        575.53        608.21        46.37 o                         
  14   4   3        291.75        273.47        20.14 o                         
  15   4   3         81.98        112.74        17.63 o                         
  16   4   3         12.25         -9.66        17.53 o                         
 -16   5   3        604.96        729.56        38.10 o                         
 -15   5   3         36.42         54.34        14.16 o                         
 -14   5   3       1483.63       1386.51        53.45 o                         
 -13   5   3        273.66        266.49        31.04 o                         
 -12   5   3         44.07         59.49        16.90 o                         
 -11   5   3       1480.56       1367.46        33.80 o                         
 -10   5   3        887.99        838.14        26.40 o                         
  -9   5   3       2953.03       2794.84        37.23 o                         
  -8   5   3         12.55         24.19         9.19 o                         
  -7   5   3          3.36          3.04         8.23 o                         
  -6   5   3          7.34         19.46         8.62 o                         
  -5   5   3       1467.20       1546.88        26.43 o                         
  -4   5   3         94.99        150.56        10.34 o                         
  -3   5   3       6019.20       6326.78        95.47 o                         
  -2   5   3       1956.84       1954.75        31.37 o                         
  -1   5   3        129.79        120.08         9.69 o                         
   0   5   3       3781.01       3911.05        64.70 o                         
   1   5   3        271.65        307.84         9.26 o                         
   2   5   3        636.71        639.02        13.93 o                         
   3   5   3       3762.12       3888.63        53.77 o                         
   4   5   3       1284.23       1186.64        18.00 o                         
   5   5   3        212.93        225.06         9.42 o                         
   6   5   3        711.67        737.14        15.60 o                         
   7   5   3        161.92        174.03         9.06 o                         
   8   5   3         27.51         28.33         8.19 o                         
   9   5   3        603.19        598.40        17.90 o                         
  10   5   3        149.94        167.53        13.22 o                         
  11   5   3       1320.86       1276.83        30.01 o                         
  12   5   3         54.92         69.94        15.53 o                         
  13   5   3        124.86        155.00        18.77 o                         
  14   5   3        169.99        156.77        16.29 o                         
  15   5   3        906.73        967.34        36.15 o                         
 -16   6   3        301.04        316.85        48.15 o                         
 -15   6   3         21.26         54.65        13.55 o                         
 -14   6   3         44.42         77.42        16.85 o                         
 -13   6   3          8.54         15.72        16.20 o                         
 -12   6   3       1176.82       1113.06        36.93 o                         
 -11   6   3        905.41        807.12        29.87 o                         
 -10   6   3       5219.95       5209.62        67.60 o                         
  -9   6   3        926.68        958.30        22.39 o                         
  -8   6   3          4.25         21.24         9.24 o                         
  -7   6   3         11.80         16.98         8.67 o                         
  -6   6   3        139.07         97.25         9.12 o                         
  -5   6   3       2924.27       2838.48        44.84 o                         
  -4   6   3        598.53        619.53        15.49 o                         
  -3   6   3        266.11        377.47        10.46 o                         
  -2   6   3         10.66         10.65         4.90 o                         
  -1   6   3          2.62          2.26         5.65 o                         
   0   6   3        553.29        533.92        11.07 o                         
   1   6   3          2.21          4.11         4.59 o                         
   2   6   3       3441.12       3449.43        45.30 o                         
   3   6   3        384.95        380.56        10.83 o                         
   4   6   3       1892.79       1982.82        25.13 o                         
   5   6   3        348.14        367.43        12.11 o                         
   6   6   3         22.97         18.99         6.72 o                         
   7   6   3        274.05        290.85        11.64 o                         
   8   6   3       1338.47       1364.51        23.14 o                         
   9   6   3        133.09        171.09        11.59 o                         
  10   6   3         88.33         96.38        15.51 o                         
  11   6   3        139.51        147.61        15.36 o                         
  12   6   3         22.03         24.05        14.36 o                         
  13   6   3         10.37         13.13        15.14 o                         
  14   6   3       1043.17       1125.64        32.44 o                         
  15   6   3         55.59         37.51        15.55 o                         
 -15   7   3        699.53        791.83        27.10 o                         
 -14   7   3        637.25        711.53        28.43 o                         
 -13   7   3        280.76        254.60        19.92 o                         
 -12   7   3          5.42        -15.14        15.36 o                         
 -11   7   3         30.63         29.55        15.48 o                         
 -10   7   3       2252.18       2211.61        41.56 o                         
  -9   7   3        574.87        560.98        23.37 o                         
  -8   7   3       1200.19       1122.12        22.32 o                         
  -7   7   3       1446.54       1399.39        22.22 o                         
  -6   7   3        329.40        309.01        12.46 o                         
  -5   7   3         97.88        129.37         8.83 o                         
  -4   7   3       1105.53       1252.11        23.41 o                         
  -3   7   3      10556.04      11471.79       133.43 o                         
  -2   7   3         73.99         81.25         6.03 o                         
  -1   7   3       3063.60       3073.69        38.04 o                         
   0   7   3        182.39        224.65         9.56 o                         
   1   7   3        197.51        191.18         9.47 o                         
   2   7   3        968.92       1092.12        18.90 o                         
   3   7   3       3566.71       3635.69        42.86 o                         
   4   7   3       2529.42       2840.28        32.43 o                         
   5   7   3        152.28        118.20         7.82 o                         
   6   7   3       4336.84       4254.95        50.25 o                         
   7   7   3        136.41        146.25         9.25 o                         
   8   7   3        658.33        648.77        19.72 o                         
   9   7   3        565.50        576.32        22.66 o                         
  10   7   3        232.38        256.61        16.44 o                         
  11   7   3         19.22         27.37        14.32 o                         
  12   7   3       1562.48       1565.09        38.22 o                         
  13   7   3         13.72         19.81        14.90 o                         
  14   7   3        536.87        711.67        46.66 o                         
  15   7   3        124.08         64.87        13.27 o                         
 -15   8   3         25.16          2.86        21.00 o                         
 -14   8   3        915.33        915.74        35.25 o                         
 -13   8   3        308.58        261.08        27.63 o                         
 -12   8   3        267.11        236.07        19.14 o                         
 -11   8   3         54.60         30.51        16.37 o                         
 -10   8   3        717.04        721.72        27.52 o                         
  -9   8   3        104.70        113.66        15.50 o                         
  -8   8   3       1284.98       1211.11        28.36 o                         
  -7   8   3       1271.55       1224.05        22.68 o                         
  -6   8   3       1075.70       1127.12        20.46 o                         
  -5   8   3          6.22         13.32         8.03 o                         
  -4   8   3         21.60         22.34         9.07 o                         
  -3   8   3         17.99         -3.28         6.89 o                         
  -2   8   3       9593.66       9501.86        99.13 o                         
  -1   8   3       2075.31       2091.16        26.67 o                         
   0   8   3        269.52        228.59         9.99 o                         
   1   8   3          4.16          9.38         5.65 o                         
   2   8   3        629.87        697.01        14.95 o                         
   3   8   3        465.66        549.92        12.82 o                         
   4   8   3        301.61        299.92        11.35 o                         
   5   8   3        293.00        307.18        11.88 o                         
   6   8   3        241.66        294.42        12.35 o                         
   7   8   3        376.15        414.02        16.06 o                         
   8   8   3         22.04         30.22        11.35 o                         
   9   8   3        228.03        228.75        15.73 o                         
  10   8   3       1027.08       1061.21        29.96 o                         
  11   8   3        117.57        137.02        16.07 o                         
  12   8   3        487.19        498.25        26.15 o                         
  13   8   3          4.31         11.50        12.95 o                         
  14   8   3        166.38        200.96        13.25 o                         
 -14   9   3       1710.65       1812.90        42.31 o                         
 -13   9   3        386.26        336.82        26.63 o                         
 -12   9   3        248.37        243.74        17.84 o                         
 -11   9   3        316.00        298.03        23.86 o                         
 -10   9   3       1735.10       1694.71        37.09 o                         
  -9   9   3       1731.32       1678.46        34.43 o                         
  -8   9   3       2057.49       1888.14        31.24 o                         
  -7   9   3       1028.29       1106.22        24.13 o                         
  -6   9   3        204.71        237.34        11.79 o                         
  -5   9   3        185.68        192.26        11.62 o                         
  -4   9   3        411.63        416.16        15.71 o                         
  -3   9   3        342.78        419.94        13.60 o                         
  -2   9   3         91.45        105.90         7.47 o                         
  -1   9   3       1374.19       1436.56        29.77 o                         
   0   9   3       3764.98       3828.71        47.61 o                         
   1   9   3       3880.89       3932.83        43.88 o                         
   2   9   3       1201.05       1082.63        17.74 o                         
   3   9   3         21.40         26.37         9.41 o                         
   4   9   3        123.69        158.89         8.50 o                         
   5   9   3        502.12        510.96        16.68 o                         
   6   9   3        431.56        408.95        16.56 o                         
   7   9   3        616.09        593.03        20.46 o                         
   8   9   3        176.60        151.37        14.69 o                         
   9   9   3        283.22        345.94        19.43 o                         
  10   9   3       1921.71       1948.35        43.40 o                         
  11   9   3        201.33        187.78        16.15 o                         
  12   9   3        297.68        285.40        35.25 o                         
  13   9   3        135.28        141.77        13.90 o                         
  14   9   3        152.82        157.73        12.96 o                         
 -14  10   3          0.12         22.29        14.11 o                         
 -13  10   3         10.01         13.86        17.56 o                         
 -12  10   3         91.73        112.20        32.25 o                         
 -11  10   3        997.02        990.45        30.38 o                         
 -10  10   3        595.06        625.09        45.02 o                         
  -9  10   3        168.35        199.31        14.65 o                         
  -8  10   3       1830.62       1703.01        33.15 o                         
  -7  10   3        410.07        432.46        18.63 o                         
  -6  10   3       1553.72       1494.79        28.01 o                         
  -5  10   3       1262.92       1303.20        24.43 o                         
  -4  10   3        345.15        361.09        15.69 o                         
  -3  10   3        854.03        911.03        21.02 o                         
  -2  10   3        630.67        713.64        17.12 o                         
  -1  10   3       1089.50       1081.20        22.27 o                         
   0  10   3        821.86        816.74        18.85 o                         
   1  10   3          5.14         18.25         7.27 o                         
   2  10   3        403.32        394.91        12.52 o                         
   3  10   3        346.40        384.77        13.30 o                         
   4  10   3        426.30        455.37        14.39 o                         
   5  10   3         67.02         93.36        10.45 o                         
   6  10   3        121.43        117.15        12.47 o                         
   7  10   3        411.39        422.03        21.41 o                         
   8  10   3        146.83        179.49        21.36 o                         
   9  10   3        129.74        143.04        14.83 o                         
  10  10   3         56.80         57.68        13.52 o                         
  11  10   3          0.73          4.95        18.50 o                         
  12  10   3        252.21        299.57        16.37 o                         
  13  10   3        219.54        214.48        13.89 o                         
 -13  11   3        151.14        159.11        14.27 o                         
 -12  11   3         44.91         65.45        19.48 o                         
 -11  11   3          2.13          8.18        17.23 o                         
 -10  11   3        772.19        780.96        30.08 o                         
  -9  11   3       1094.86       1029.49        30.33 o                         
  -8  11   3        807.71        689.50        23.78 o                         
  -7  11   3         19.86         45.40        12.55 o                         
  -6  11   3        497.40        489.68        20.84 o                         
  -5  11   3        170.10        212.84        13.18 o                         
  -4  11   3        157.51        157.68        12.85 o                         
  -3  11   3       1838.41       1823.97        28.71 o                         
  -2  11   3       1300.11       1361.52        25.30 o                         
  -1  11   3       1324.39       1369.59        22.96 o                         
   0  11   3        592.62        565.61        16.14 o                         
   1  11   3       1839.84       1887.43        27.44 o                         
   2  11   3        121.19        144.08        11.11 o                         
   3  11   3        428.67        429.93        15.65 o                         
   4  11   3        859.76        812.06        21.79 o                         
   5  11   3        352.00        375.95        16.28 o                         
   6  11   3       1005.76       1010.86        29.54 o                         
   7  11   3         30.05         17.64        12.71 o                         
   8  11   3          5.06         32.38        13.75 o                         
   9  11   3        589.51        640.67        25.47 o                         
  10  11   3         24.34         29.07        16.99 o                         
  11  11   3        170.94        209.75        24.41 o                         
  12  11   3        666.86        717.60        23.87 o                         
  13  11   3         17.15          2.79        15.31 o                         
 -13  12   3        132.76        112.29        12.74 o                         
 -12  12   3          8.75         -8.74        12.24 o                         
 -11  12   3          5.00        -12.02        15.57 o                         
 -10  12   3        245.41        196.71        15.59 o                         
  -9  12   3        616.72        610.52        25.53 o                         
  -8  12   3        580.33        602.90        28.08 o                         
  -7  12   3       1643.91       1611.23        31.61 o                         
  -6  12   3         89.11         83.02        12.55 o                         
  -5  12   3        773.85        793.95        22.54 o                         
  -4  12   3         47.84         50.91        11.85 o                         
  -3  12   3        270.16        260.18        13.05 o                         
  -2  12   3       1932.69       1913.48        27.16 o                         
  -1  12   3        290.12        306.98        13.49 o                         
   0  12   3         31.44         26.24        10.86 o                         
   1  12   3         11.72         10.49        10.04 o                         
   2  12   3         40.18         44.55        10.67 o                         
   3  12   3        331.48        308.44        14.05 o                         
   4  12   3         55.83         68.52        13.96 o                         
   5  12   3        370.14        337.94        17.94 o                         
   6  12   3          6.91         16.01        12.86 o                         
   7  12   3        115.70        102.31        14.95 o                         
   8  12   3       1588.34       1588.42        35.68 o                         
   9  12   3        255.13        254.17        15.97 o                         
  10  12   3         80.74        105.46        13.83 o                         
  11  12   3         76.75         65.48        16.91 o                         
  12  12   3        593.53        530.00        22.37 o                         
 -12  13   3        103.21         92.90        31.99 o                         
 -11  13   3        492.08        558.61        54.56 o                         
 -10  13   3          1.20         14.16        13.26 o                         
  -9  13   3          6.25         -8.67        13.85 o                         
  -8  13   3         60.77         81.09        14.76 o                         
  -7  13   3        482.39        458.27        20.40 o                         
  -6  13   3        418.98        441.55        20.59 o                         
  -5  13   3        176.39        217.57        14.06 o                         
  -4  13   3       1091.29       1165.58        26.29 o                         
  -3  13   3       1141.14       1180.17        25.33 o                         
  -2  13   3       1891.59       1985.55        30.16 o                         
  -1  13   3         26.30         41.76        10.42 o                         
   0  13   3       1879.22       1852.19        30.51 o                         
   1  13   3        221.74        200.36        12.36 o                         
   2  13   3         53.71         62.25        12.12 o                         
   3  13   3        782.10        787.29        23.68 o                         
   4  13   3         45.06         78.35        13.11 o                         
   5  13   3         62.44         84.69        14.60 o                         
   6  13   3        326.86        359.63        19.29 o                         
   7  13   3        536.72        557.34        24.99 o                         
   8  13   3        912.16        902.09        30.83 o                         
   9  13   3         77.96         88.58        13.46 o                         
  10  13   3        101.36        117.34        14.04 o                         
  11  13   3        155.28        139.11        18.03 o                         
 -11  14   3       1292.59       1211.32        41.75 o                         
 -10  14   3       1667.16       1578.65        72.46 o                         
  -9  14   3        703.88        696.97        24.66 o                         
  -8  14   3         29.54         26.88        14.13 o                         
  -7  14   3        368.95        366.72        21.81 o                         
  -6  14   3        247.66        237.84        19.47 o                         
  -5  14   3        968.92        875.97        28.42 o                         
  -4  14   3         22.80         22.05        13.30 o                         
  -3  14   3        146.15        162.31        13.40 o                         
  -2  14   3        309.40        320.31        14.71 o                         
  -1  14   3          1.87         -4.75        12.21 o                         
   0  14   3         82.21        104.59        11.88 o                         
   1  14   3         53.41         54.92        14.92 o                         
   2  14   3         84.67         97.67        12.72 o                         
   3  14   3         13.54         32.46        15.11 o                         
   4  14   3         13.21         22.78        18.69 o                         
   5  14   3        103.61        127.89        14.43 o                         
   6  14   3         19.43          9.97        13.98 o                         
   7  14   3        112.41         97.04        26.42 o                         
   8  14   3        216.02        206.52        15.56 o                         
   9  14   3        172.15        177.32        13.93 o                         
  10  14   3         65.18         76.09        14.82 o                         
 -10  15   3        322.42        352.13        49.56 o                         
  -9  15   3        274.51        240.82        16.29 o                         
  -8  15   3        504.32        451.42        20.12 o                         
  -7  15   3        229.31        201.97        14.79 o                         
  -6  15   3         12.14         19.82        18.11 o                         
  -5  15   3        722.25        686.84        25.92 o                         
  -4  15   3        122.98        138.13        15.29 o                         
  -3  15   3        134.04        117.22        14.80 o                         
  -2  15   3        320.56        369.25        18.70 o                         
  -1  15   3        370.41        325.47        18.85 o                         
   0  15   3        627.67        623.74        23.51 o                         
   1  15   3        393.32        393.40        20.05 o                         
   2  15   3        424.19        411.71        19.50 o                         
   3  15   3       1406.17       1417.21        34.88 o                         
   4  15   3          5.84         12.39        14.00 o                         
   5  15   3          2.13         -5.34        16.20 o                         
   6  15   3        162.59        137.99        22.08 o                         
   7  15   3          1.90          8.11        11.78 o                         
   8  15   3         33.10         43.08        11.45 o                         
   9  15   3         72.19         29.84        13.73 o                         
  -9  16   3         19.16          9.41        15.09 o                         
  -8  16   3         88.33         46.05        17.36 o                         
  -7  16   3        431.40        454.67        24.68 o                         
  -6  16   3       1541.79       1525.92        34.02 o                         
  -5  16   3       1294.56       1154.58        30.59 o                         
  -4  16   3         11.46         36.12        13.97 o                         
  -3  16   3        267.51        274.04        21.99 o                         
  -2  16   3         12.88         -6.38        15.68 o                         
  -1  16   3          2.19          1.95        16.30 o                         
   0  16   3        197.76        210.60        23.83 o                         
   1  16   3         12.25        -10.18        16.16 o                         
   2  16   3          7.65         15.30        16.66 o                         
   3  16   3        104.24        102.96        14.01 o                         
   4  16   3        194.63        179.89        15.07 o                         
   5  16   3        200.74        188.62        14.22 o                         
   6  16   3         67.78         73.95        20.90 o                         
   7  16   3         98.74         95.93        17.84 o                         
   8  16   3          6.35         17.09        14.83 o                         
  -7  17   3        157.00        146.66        39.20 o                         
  -6  17   3         10.06        -14.57        16.52 o                         
  -5  17   3         43.75         49.30        14.87 o                         
  -4  17   3        228.58        275.38        21.23 o                         
  -3  17   3         12.15         -0.96        12.57 o                         
  -2  17   3        324.25        308.17        19.14 o                         
  -1  17   3         11.18         41.17        13.54 o                         
   0  17   3        107.51         93.02        14.11 o                         
   1  17   3        617.69        538.87        22.88 o                         
   2  17   3         53.58         58.16        15.66 o                         
   3  17   3          3.00         18.71        19.71 o                         
   4  17   3         17.79         61.63        24.25 o                         
   5  17   3         70.87         67.88        23.32 o                         
   6  17   3       1080.78       1112.56        40.46 o                         
   7  17   3        951.04        932.75        45.78 o                         
  -5  18   3         20.29         34.64        21.02 o                         
  -4  18   3          0.85          9.69        21.61 o                         
  -3  18   3          4.03        -12.33        18.40 o                         
  -2  18   3         37.69        -12.06        32.51 o                         
  -1  18   3        312.27        366.48        26.92 o                         
   0  18   3        712.66        724.91        49.92 o                         
   1  18   3        354.10        376.74        23.89 o                         
   2  18   3        175.26        189.29        18.59 o                         
   3  18   3        176.19        248.61        30.04 o                         
   4  18   3         46.46         31.06        17.73 o                         
   5  18   3         62.65        157.40       106.97 o                         
 -16   0   4         14.67         12.37        16.80 o                         
 -15   0   4        285.16        268.74        28.22 o                         
 -14   0   4       1142.74       1122.74        51.62 o                         
 -13   0   4        755.64        749.34        42.63 o                         
 -12   0   4       2594.66       2569.81        67.49 o                         
 -11   0   4        608.50        543.20        39.13 o                         
 -10   0   4        331.93        286.98        29.56 o                         
  -9   0   4       1235.52       1208.57        43.98 o                         
  -8   0   4        320.84        208.42        40.06 o                         
  -7   0   4       4311.85       4382.53        80.08 o                         
  -6   0   4       3459.55       3402.26        59.14 o                         
  -5   0   4      11173.00      11253.18       180.63 o                         
  -4   0   4        579.57        568.77        18.08 o                         
  -3   0   4       1563.96       1581.13        33.57 o                         
  -2   0   4         32.26         35.30         6.00 o                         
  -1   0   4       5209.74       5555.36       103.98 o                         
   0   0   4       2995.57       3062.63       124.79 o                         
   1   0   4      36476.11      34597.33       771.30 o                         
   2   0   4       3962.92       3385.86        82.33 o                         
   3   0   4       1803.60       1731.91        47.07 o                         
   4   0   4       2367.37       2221.89        47.81 o                         
   5   0   4        757.17        794.02        24.68 o                         
   6   0   4       6667.57       7422.66       125.54 o                         
   7   0   4        781.20        810.30        31.21 o                         
   8   0   4       5066.83       5332.38        93.78 o                         
   9   0   4         99.57        129.55        14.29 o                         
  10   0   4       1065.31       1068.04        33.94 o                         
  11   0   4         12.61         -2.67        14.59 o                         
  12   0   4         56.85         33.47        17.78 o                         
  13   0   4        700.67        533.28        33.98 o                         
  14   0   4        779.25        816.71        50.02 o                         
  15   0   4        217.06        211.29        30.18 o                         
  16   0   4        174.59        131.55        24.33 o                         
 -16   1   4        406.60        428.21        37.92 o                         
 -15   1   4         10.74         15.90        16.84 o                         
 -14   1   4       1035.82       1037.99        36.12 o                         
 -13   1   4       2329.71       2332.24        48.38 o                         
 -12   1   4       1082.79       1147.84        38.52 o                         
 -11   1   4        140.95        131.82        20.32 o                         
 -10   1   4         37.60         35.14        16.69 o                         
  -9   1   4          1.30         25.45        14.93 o                         
  -8   1   4       1105.80       1212.49        31.60 o                         
  -7   1   4          5.49         12.35         7.30 o                         
  -6   1   4         28.99         27.16         7.18 o                         
  -5   1   4        474.27        483.79        11.39 o                         
  -4   1   4        210.61        234.64         9.73 o                         
  -3   1   4        754.51        756.52        16.90 o                         
  -2   1   4      17528.38      16842.05       309.49 o                         
  -1   1   4        746.95        960.41        19.09 o                         
   0   1   4      23826.46      22469.62       341.26 o                         
   1   1   4      15820.26      15232.56       306.23 o                         
   2   1   4        682.96        548.01        15.15 o                         
   3   1   4       6857.87       6789.03       100.05 o                         
   4   1   4         10.63         11.56         5.43 o                         
   5   1   4        587.99        631.04        14.88 o                         
   6   1   4       3200.13       2884.75        36.74 o                         
   7   1   4        106.37        123.99         7.63 o                         
   8   1   4        667.75        700.86        16.58 o                         
   9   1   4        554.78        556.56        22.07 o                         
  10   1   4          2.03          3.64        11.71 o                         
  11   1   4         86.56        112.93        12.48 o                         
  12   1   4        312.71        336.50        18.74 o                         
  13   1   4         69.45         61.00        13.21 o                         
  14   1   4         47.77         25.53        23.81 o                         
  15   1   4          1.51        -12.41        15.77 o                         
  16   1   4         50.95         33.79        21.17 o                         
 -16   2   4        181.48        205.44        15.86 o                         
 -15   2   4          2.24          2.50        14.74 o                         
 -14   2   4        615.53        663.89        33.32 o                         
 -13   2   4        160.80        161.07        18.76 o                         
 -12   2   4          1.15         20.94        17.11 o                         
 -11   2   4        321.20        273.16        27.78 o                         
 -10   2   4         97.23        120.31        22.95 o                         
  -9   2   4        431.25        432.82        17.95 o                         
  -8   2   4       2958.83       3047.28        47.89 o                         
  -7   2   4        710.42        699.51        31.77 o                         
  -6   2   4       3247.88       3303.74        51.70 o                         
  -5   2   4        141.61        113.53         8.12 o                         
  -4   2   4       3343.50       3130.34        49.69 o                         
  -3   2   4       6595.65       6480.22        95.97 o                         
  -2   2   4       8302.26       8228.03       118.91 o                         
  -1   2   4       3530.38       3575.82        60.11 o                         
   0   2   4         34.19         31.86         4.20 o                         
   1   2   4       2045.78       2175.29        39.09 o                         
   2   2   4       1799.84       1785.95        53.95 o                         
   3   2   4        581.29        575.23        13.87 o                         
   4   2   4         55.00         61.80         5.58 o                         
   5   2   4        266.37        296.92        10.23 o                         
   6   2   4       2470.92       2545.31        33.54 o                         
   7   2   4         99.73        102.10         8.42 o                         
   8   2   4        804.94        836.76        18.09 o                         
   9   2   4        330.11        330.83        13.66 o                         
  10   2   4        440.73        465.69        15.71 o                         
  11   2   4        105.58        118.28        11.93 o                         
  12   2   4       1746.12       1657.09        35.70 o                         
  13   2   4          2.71        -13.04        13.04 o                         
  14   2   4          1.95         14.35        16.23 o                         
  15   2   4        289.76        235.23        33.99 o                         
 -16   3   4        858.61        885.53        28.03 o                         
 -15   3   4        214.81        196.91        19.18 o                         
 -14   3   4        981.28        989.49        35.01 o                         
 -13   3   4        109.33        105.31        17.11 o                         
 -12   3   4       2040.96       2000.53        44.57 o                         
 -11   3   4        503.23        435.97        29.30 o                         
 -10   3   4         24.24          6.81        13.42 o                         
  -9   3   4       2453.61       2438.50        37.30 o                         
  -8   3   4        326.20        338.59        18.31 o                         
  -7   3   4          1.42         16.08         9.31 o                         
  -6   3   4         94.61        111.65        14.62 o                         
  -5   3   4        392.84        344.28        18.34 o                         
  -4   3   4         37.87         36.55         9.38 o                         
  -3   3   4        762.46        808.36        17.18 o                         
  -2   3   4       4214.48       4254.81        58.92 o                         
  -1   3   4       4931.38       5044.16        83.50 o                         
   0   3   4        405.60        394.52        11.30 o                         
   1   3   4        574.26        526.27        12.36 o                         
   2   3   4       4290.07       3959.61        54.86 o                         
   3   3   4       1333.09       1269.69        19.23 o                         
   4   3   4       4541.33       4095.65        82.00 o                         
   5   3   4        348.94        402.11        10.40 o                         
   6   3   4         59.69         56.80         9.47 o                         
   7   3   4       1332.86       1325.29        24.82 o                         
   8   3   4         33.67          8.67        12.25 o                         
   9   3   4        371.85        333.19        13.41 o                         
  10   3   4        153.09        173.71        11.47 o                         
  11   3   4        900.94        904.09        21.88 o                         
  12   3   4          0.96         20.98        14.09 o                         
  13   3   4         95.64         79.83        18.29 o                         
  14   3   4         14.11          2.50        14.57 o                         
  15   3   4         87.76        136.96        19.57 o                         
 -16   4   4          4.75         22.94        11.93 o                         
 -15   4   4         82.78         70.19        23.03 o                         
 -14   4   4          3.88         10.87        28.48 o                         
 -13   4   4         28.61         17.52        16.25 o                         
 -12   4   4        342.70        334.11        22.77 o                         
 -11   4   4        219.63        240.46        17.27 o                         
 -10   4   4         74.72         70.26        14.86 o                         
  -9   4   4          2.61          5.72        11.48 o                         
  -8   4   4       4608.35       4505.11        58.25 o                         
  -7   4   4        149.23        133.75        11.57 o                         
  -6   4   4        528.87        556.11        22.20 o                         
  -5   4   4       5169.62       5273.77        84.41 o                         
  -4   4   4        615.77        501.77        31.00 o                         
  -3   4   4       3449.72       3416.71        59.40 o                         
  -2   4   4      19754.22      19902.79       257.95 o                         
  -1   4   4        282.72        240.34         9.05 o                         
   0   4   4        403.51        395.17         9.63 o                         
   1   4   4       1939.47       1955.01        29.41 o                         
   2   4   4        195.02        230.77         8.41 o                         
   3   4   4        418.66        315.94        14.20 o                         
   4   4   4        111.44        107.74         5.97 o                         
   5   4   4         86.25         57.77         6.23 o                         
   6   4   4        160.37        168.58         9.16 o                         
   7   4   4        242.04        258.81        12.33 o                         
   8   4   4        371.82        365.83        13.41 o                         
   9   4   4        143.07        154.42        10.94 o                         
  10   4   4        556.82        510.41        18.40 o                         
  11   4   4         20.68          5.90        11.45 o                         
  12   4   4       2374.33       2092.31        52.12 o                         
  13   4   4        364.81        386.35        28.31 o                         
  14   4   4        269.39        314.16        19.63 o                         
  15   4   4        410.41        461.14        28.07 o                         
 -16   5   4        453.94        451.46        22.98 o                         
 -15   5   4        481.11        528.58        35.11 o                         
 -14   5   4        758.16        761.94        40.74 o                         
 -13   5   4       2089.74       2086.10        45.85 o                         
 -12   5   4        251.27        225.17        19.92 o                         
 -11   5   4       3821.91       3747.79        54.23 o                         
 -10   5   4        115.03        118.28        13.57 o                         
  -9   5   4       2798.31       2856.47        38.05 o                         
  -8   5   4        124.97        146.28        11.16 o                         
  -7   5   4       1844.38       1969.30        34.83 o                         
  -6   5   4          9.35         30.23        12.74 o                         
  -5   5   4          1.47         -7.35         7.35 o                         
  -4   5   4       1783.81       1932.98        34.27 o                         
  -3   5   4      10949.98      11848.11       155.35 o                         
  -2   5   4      15345.07      15101.36       215.33 o                         
  -1   5   4        122.71        133.75         8.84 o                         
   0   5   4       1292.47       1203.26        21.48 o                         
   1   5   4        154.90        118.08         7.37 o                         
   2   5   4        819.97        788.80        18.70 o                         
   3   5   4       4288.54       4532.91        72.79 o                         
   4   5   4        728.34        661.83        17.12 o                         
   5   5   4        811.27        715.35        17.07 o                         
   6   5   4       4155.64       4089.79        51.68 o                         
   7   5   4        646.11        648.18        18.25 o                         
   8   5   4        862.94        809.39        18.23 o                         
   9   5   4        238.97        242.19        12.78 o                         
  10   5   4       1055.28       1126.42        25.10 o                         
  11   5   4        701.59        703.95        23.98 o                         
  12   5   4        405.88        337.51        18.20 o                         
  13   5   4         94.69        113.17        20.31 o                         
  14   5   4         61.17         66.80        20.98 o                         
  15   5   4         82.98         55.50        20.26 o                         
 -15   6   4        901.48        893.96        35.46 o                         
 -14   6   4        146.84        174.24        16.86 o                         
 -13   6   4        498.83        545.63        27.70 o                         
 -12   6   4         96.89         91.38        17.59 o                         
 -11   6   4        139.61        161.95        18.24 o                         
 -10   6   4         11.71         11.08        13.09 o                         
  -9   6   4         64.72         57.11        11.74 o                         
  -8   6   4       1732.26       1744.48        27.58 o                         
  -7   6   4        354.37        306.09        13.14 o                         
  -6   6   4       2706.41       2728.50        39.97 o                         
  -5   6   4      12874.24      13733.28       182.53 o                         
  -4   6   4        725.93        726.74        16.93 o                         
  -3   6   4       1118.90       1065.98        18.34 o                         
  -2   6   4         13.84         20.68         5.04 o                         
  -1   6   4       3658.40       3901.11        59.59 o                         
   0   6   4       2859.72       2955.65        49.49 o                         
   1   6   4        123.34        125.21        10.63 o                         
   2   6   4       2256.29       2318.54        33.33 o                         
   3   6   4         13.87          8.98         5.27 o                         
   4   6   4       1423.73       1511.27        23.42 o                         
   5   6   4         34.15         38.20         6.80 o                         
   6   6   4        294.26        277.71        11.72 o                         
   7   6   4        226.85        234.03        14.22 o                         
   8   6   4        440.91        485.34        17.83 o                         
   9   6   4       3106.73       2964.17        40.59 o                         
  10   6   4         82.15         73.29        12.31 o                         
  11   6   4        440.84        457.12        22.06 o                         
  12   6   4        993.55        966.87        31.28 o                         
  13   6   4         13.45         18.74        16.64 o                         
  14   6   4        231.93        251.29        18.19 o                         
  15   6   4        228.61        229.30        44.16 o                         
 -15   7   4        272.55        258.69        17.78 o                         
 -14   7   4          9.31         19.07        19.26 o                         
 -13   7   4        684.07        735.43        45.60 o                         
 -12   7   4       1515.60       1513.01        39.78 o                         
 -11   7   4        605.34        579.17        25.51 o                         
 -10   7   4         78.34         74.87        13.82 o                         
  -9   7   4        106.45         72.15        12.34 o                         
  -8   7   4        468.24        549.79        18.37 o                         
  -7   7   4        419.43        464.46        16.97 o                         
  -6   7   4        197.54        220.95        13.13 o                         
  -5   7   4        194.66        167.76        12.22 o                         
  -4   7   4        921.48        996.21        19.33 o                         
  -3   7   4       5675.04       5775.19        65.63 o                         
  -2   7   4       1257.97       1368.74        20.59 o                         
  -1   7   4         90.98         97.86         7.98 o                         
   0   7   4          1.66         22.44         6.20 o                         
   1   7   4       2293.02       2296.94        31.24 o                         
   2   7   4       1918.80       1789.35        29.12 o                         
   3   7   4       1467.75       1465.08        23.13 o                         
   4   7   4         61.43         58.95         6.99 o                         
   5   7   4        703.47        735.09        16.77 o                         
   6   7   4          4.47          2.14        10.05 o                         
   7   7   4        484.08        515.19        16.32 o                         
   8   7   4        538.86        539.83        18.32 o                         
   9   7   4       2848.38       2730.09        40.94 o                         
  10   7   4        621.33        683.68        24.62 o                         
  11   7   4         31.43         38.70        15.24 o                         
  12   7   4         47.54         58.17        17.62 o                         
  13   7   4          7.28         -2.47        13.36 o                         
  14   7   4          0.45          5.98        19.96 o                         
 -15   8   4        819.78        845.63        48.64 o                         
 -14   8   4        576.91        570.53        24.14 o                         
 -13   8   4          2.84        -13.84        13.84 o                         
 -12   8   4         96.76         92.04        16.42 o                         
 -11   8   4       2492.27       2535.45        50.38 o                         
 -10   8   4       2239.27       2298.92        40.01 o                         
  -9   8   4        989.06        979.93        26.32 o                         
  -8   8   4       1690.21       1631.20        28.74 o                         
  -7   8   4        362.18        371.79        14.55 o                         
  -6   8   4         21.42         34.06         8.91 o                         
  -5   8   4        331.07        353.16        13.74 o                         
  -4   8   4          7.74         10.82         7.82 o                         
  -3   8   4          4.90          8.64         6.73 o                         
  -2   8   4         97.98         84.46         7.69 o                         
  -1   8   4        660.82        590.91        15.83 o                         
   0   8   4       2819.68       3019.22        39.00 o                         
   1   8   4        437.52        468.05        14.60 o                         
   2   8   4        238.91        251.11        11.58 o                         
   3   8   4         74.31         77.97         7.68 o                         
   4   8   4         61.06         65.89         7.43 o                         
   5   8   4         31.72         20.26         8.00 o                         
   6   8   4        124.44        141.24        10.67 o                         
   7   8   4        558.95        563.91        21.79 o                         
   8   8   4        576.36        547.97        20.47 o                         
   9   8   4       2556.27       2571.65        42.19 o                         
  10   8   4       2102.56       2089.55        45.57 o                         
  11   8   4          2.38         18.23        13.80 o                         
  12   8   4         50.19         39.55        15.89 o                         
  13   8   4        251.61        279.61        17.87 o                         
  14   8   4          6.47          7.97        11.05 o                         
 -14   9   4         48.21         20.32        19.69 o                         
 -13   9   4        557.34        583.75        23.70 o                         
 -12   9   4        261.66        274.54        21.82 o                         
 -11   9   4         22.65         14.67        14.98 o                         
 -10   9   4        249.39        273.85        18.03 o                         
  -9   9   4       1532.61       1605.25        33.89 o                         
  -8   9   4        819.02        901.07        41.76 o                         
  -7   9   4        341.79        349.70        14.79 o                         
  -6   9   4        320.65        304.98        13.98 o                         
  -5   9   4        904.80        899.71        20.53 o                         
  -4   9   4        110.63        128.50        10.81 o                         
  -3   9   4        391.35        459.82        13.83 o                         
  -2   9   4        125.07        153.88        17.13 o                         
  -1   9   4          3.40         10.94         7.34 o                         
   0   9   4        543.58        576.24        16.33 o                         
   1   9   4        404.69        401.81        14.33 o                         
   2   9   4        595.53        577.80        15.32 o                         
   3   9   4          2.31         14.42         7.81 o                         
   4   9   4         16.38         14.82         9.43 o                         
   5   9   4         23.83         52.89         8.93 o                         
   6   9   4          0.32          2.29         9.54 o                         
   7   9   4        368.16        382.91        18.82 o                         
   8   9   4        190.19        202.56        19.67 o                         
   9   9   4        380.51        374.33        21.51 o                         
  10   9   4        159.58        168.00        16.48 o                         
  11   9   4          0.10         16.76        13.74 o                         
  12   9   4        320.21        357.85        26.02 o                         
  13   9   4        117.91        132.48        19.22 o                         
  14   9   4          1.28         -4.58        21.33 o                         
 -14  10   4          4.40         15.55        15.28 o                         
 -13  10   4          4.59         75.84        57.51 o                         
 -12  10   4          8.90         26.85        14.91 o                         
 -11  10   4          5.72         38.90        14.81 o                         
 -10  10   4          0.36        -11.50        13.94 o                         
  -9  10   4         32.79         45.46        14.04 o                         
  -8  10   4         98.41         79.14        13.97 o                         
  -7  10   4        738.60        733.30        27.76 o                         
  -6  10   4         12.49          9.84        11.75 o                         
  -5  10   4        156.25        146.92        12.04 o                         
  -4  10   4        441.54        471.32        16.53 o                         
  -3  10   4        460.02        452.70        14.23 o                         
  -2  10   4        560.38        596.10        15.87 o                         
  -1  10   4          3.75          1.07         7.87 o                         
   0  10   4         34.81         54.76         8.56 o                         
   1  10   4         93.94         72.76         8.84 o                         
   2  10   4        102.90        116.14         8.65 o                         
   3  10   4        382.99        411.32        13.40 o                         
   4  10   4        147.91        141.98        10.64 o                         
   5  10   4        259.79        243.96        13.92 o                         
   6  10   4        856.25        817.95        24.29 o                         
   7  10   4        131.11        135.68        17.37 o                         
   8  10   4         54.41         46.95        13.39 o                         
   9  10   4          8.43         -0.69        14.93 o                         
  10  10   4        123.01        140.81        14.28 o                         
  11  10   4         31.12         23.58        11.89 o                         
  12  10   4         15.81         10.20        11.89 o                         
  13  10   4        112.52        115.89        15.53 o                         
 -13  11   4          0.01         19.90        29.85 o                         
 -12  11   4        614.58        643.83        24.48 o                         
 -11  11   4         54.23         46.13        16.60 o                         
 -10  11   4         26.25         37.54        19.74 o                         
  -9  11   4        622.76        578.12        25.02 o                         
  -8  11   4        242.67        205.37        15.78 o                         
  -7  11   4         25.96         18.07        13.35 o                         
  -6  11   4       1762.74       1847.48        33.19 o                         
  -5  11   4         48.30         42.51        12.43 o                         
  -4  11   4        183.01        194.25        13.21 o                         
  -3  11   4         54.28         61.38        13.66 o                         
  -2  11   4         30.19         46.29         9.52 o                         
  -1  11   4       1330.75       1336.80        23.02 o                         
   0  11   4       1698.05       1616.25        25.36 o                         
   1  11   4        364.19        398.00        14.33 o                         
   2  11   4       1687.73       1602.40        25.03 o                         
   3  11   4         32.74         33.75        10.87 o                         
   4  11   4        204.98        195.55        13.50 o                         
   5  11   4       1088.12       1030.51        51.74 o                         
   6  11   4        296.33        282.30        16.53 o                         
   7  11   4        469.43        514.64        23.30 o                         
   8  11   4         64.28         67.74        15.06 o                         
   9  11   4        887.98        845.95        27.23 o                         
  10  11   4          0.59        -11.18        15.43 o                         
  11  11   4        159.80        163.06        12.56 o                         
  12  11   4          0.29         21.02        12.50 o                         
 -12  12   4        161.07        173.70        14.48 o                         
 -11  12   4        111.33        111.56        17.99 o                         
 -10  12   4         49.80         42.86        22.54 o                         
  -9  12   4         51.16         40.46        13.72 o                         
  -8  12   4         50.36         27.74        13.61 o                         
  -7  12   4         41.36         39.90        14.38 o                         
  -6  12   4        269.79        281.06        15.24 o                         
  -5  12   4          0.63         12.96        12.49 o                         
  -4  12   4         46.27         41.90        12.79 o                         
  -3  12   4       1786.73       1792.70        39.46 o                         
  -2  12   4        471.12        496.14        16.61 o                         
  -1  12   4         74.53         97.64        10.41 o                         
   0  12   4        144.94        173.10        11.55 o                         
   1  12   4       2491.50       2433.57        32.97 o                         
   2  12   4        401.72        424.36        20.00 o                         
   3  12   4          0.11         10.46        14.51 o                         
   4  12   4        327.49        300.22        18.59 o                         
   5  12   4        277.39        280.23        21.63 o                         
   6  12   4        176.42        199.03        24.18 o                         
   7  12   4         34.84         23.72        15.44 o                         
   8  12   4        529.35        525.63        26.96 o                         
   9  12   4       1306.29       1268.95        61.90 o                         
  10  12   4        121.01        132.90        12.44 o                         
  11  12   4         41.27         40.52        12.32 o                         
  12  12   4         73.46         91.35        15.73 o                         
 -12  13   4        131.44         95.67        24.92 o                         
 -11  13   4         27.35         64.29        12.71 o                         
 -10  13   4        687.65        619.19        23.34 o                         
  -9  13   4         55.37         68.11        15.92 o                         
  -8  13   4         56.99         84.11        14.04 o                         
  -7  13   4        419.40        488.00        22.77 o                         
  -6  13   4       1407.19       1358.58        36.06 o                         
  -5  13   4        541.51        566.03        22.36 o                         
  -4  13   4        683.71        704.57        24.58 o                         
  -3  13   4        932.88        989.34        25.30 o                         
  -2  13   4       6037.81       6325.62        68.39 o                         
  -1  13   4        433.07        422.12        16.05 o                         
   0  13   4        126.97        118.39        16.58 o                         
   1  13   4         11.36          4.29        13.41 o                         
   2  13   4        202.36        191.24        15.87 o                         
   3  13   4        103.40         98.62        18.81 o                         
   4  13   4        672.88        658.30        24.33 o                         
   5  13   4         35.64         68.70        14.50 o                         
   6  13   4         29.35         13.12        14.43 o                         
   7  13   4        319.50        370.08        22.16 o                         
   8  13   4        738.26        692.82        24.94 o                         
   9  13   4         67.40         79.09        12.28 o                         
  10  13   4        190.73        211.38        19.24 o                         
  11  13   4         41.23         49.60        15.49 o                         
 -11  14   4        113.81         59.64        28.51 o                         
 -10  14   4        324.40        326.52        28.74 o                         
  -9  14   4         67.63         75.57        12.79 o                         
  -8  14   4        622.42        631.23        23.43 o                         
  -7  14   4          7.11          5.63        16.96 o                         
  -6  14   4        132.49         94.56        14.69 o                         
  -5  14   4        388.64        452.97        22.53 o                         
  -4  14   4         61.04         60.95        16.11 o                         
  -3  14   4        165.77        220.75        17.87 o                         
  -2  14   4       1108.66       1118.22        29.59 o                         
  -1  14   4        338.81        360.59        21.95 o                         
   0  14   4          9.46         -2.97        12.58 o                         
   1  14   4       1780.78       1784.87        36.51 o                         
   2  14   4        363.10        329.10        19.96 o                         
   3  14   4        119.58        118.84        16.03 o                         
   4  14   4         63.03         73.81        14.81 o                         
   5  14   4         13.39         18.09        14.49 o                         
   6  14   4        255.52        278.24        41.47 o                         
   7  14   4        438.00        451.21        26.70 o                         
   8  14   4        126.67        160.20        17.41 o                         
   9  14   4         59.41         54.95        14.77 o                         
  10  14   4        174.83        145.55        15.78 o                         
 -10  15   4       1078.60       1076.79       104.94 o                         
  -9  15   4        648.36        705.18        32.83 o                         
  -8  15   4         31.46         15.37        15.37 o                         
  -7  15   4       1000.68        969.97        28.20 o                         
  -6  15   4       1613.80       1613.28        59.57 o                         
  -5  15   4        115.45        119.61        14.57 o                         
  -4  15   4        270.22        298.14        17.49 o                         
  -3  15   4        999.46        993.31        30.44 o                         
  -2  15   4         29.52         41.86        18.41 o                         
  -1  15   4        596.51        577.93        25.82 o                         
   0  15   4         33.66         23.85        14.54 o                         
   1  15   4         73.36         71.99        14.85 o                         
   2  15   4       1139.68       1007.81        29.92 o                         
   3  15   4        222.98        195.59        15.89 o                         
   4  15   4        119.65        105.48        19.37 o                         
   5  15   4         47.90         31.09        20.32 o                         
   6  15   4          1.97         -3.38        30.97 o                         
   7  15   4        665.54        686.09        29.41 o                         
   8  15   4        312.61        325.65        22.03 o                         
   9  15   4         74.66         82.64        14.41 o                         
  -8  16   4        123.16        125.36        15.34 o                         
  -7  16   4        574.02        565.01        27.13 o                         
  -6  16   4       1327.34       1436.33        40.79 o                         
  -5  16   4         82.24        112.75        17.30 o                         
  -4  16   4        271.74        331.36        25.55 o                         
  -3  16   4         52.17         20.15        21.03 o                         
  -2  16   4        344.09        420.31        23.25 o                         
  -1  16   4        494.70        518.47        29.34 o                         
   0  16   4        540.57        539.65        27.41 o                         
   1  16   4        937.82        906.83        43.96 o                         
   2  16   4         41.93         35.28        16.11 o                         
   3  16   4         11.18         13.44        16.13 o                         
   4  16   4        162.48        133.29        18.08 o                         
   5  16   4         98.92        101.31        15.70 o                         
   6  16   4          6.76         -5.97        14.92 o                         
   7  16   4        238.82        204.84        17.58 o                         
   8  16   4        727.77        688.04        65.99 o                         
  -7  17   4         78.29         34.83        28.07 o                         
  -6  17   4          4.21          2.12        14.06 o                         
  -5  17   4         67.34         41.10        17.10 o                         
  -4  17   4         30.88         32.18        15.27 o                         
  -3  17   4        185.73        172.62        21.93 o                         
  -2  17   4         82.66         71.15        19.25 o                         
  -1  17   4        224.47        216.76        23.22 o                         
   0  17   4          9.81         34.18        20.76 o                         
   1  17   4          3.76        -15.11        15.36 o                         
   2  17   4        338.01        278.09        22.11 o                         
   3  17   4        199.69        168.17        30.17 o                         
   4  17   4        425.26        444.23        40.27 o                         
   5  17   4         48.86         29.94        19.03 o                         
   6  17   4          5.01        -13.26        13.26 o                         
  -4  18   4        244.94        126.79        36.15 o                         
  -3  18   4        212.33        228.22        49.64 o                         
  -2  18   4        109.34         98.86        21.46 o                         
  -1  18   4         18.79         14.22        15.94 o                         
   0  18   4         12.53         52.06        41.06 o                         
   1  18   4        108.01         18.64        39.84 o                         
   2  18   4         55.08         52.46        37.27 o                         
   3  18   4        321.30        357.54        26.94 o                         
   4  18   4          9.47         31.56        36.10 o                         
 -16   1   5        321.54        302.78        20.27 o                         
 -15   1   5        141.74        116.10        15.08 o                         
 -14   1   5        229.19        228.67        24.30 o                         
 -13   1   5          0.07         -2.14        20.49 o                         
 -12   1   5        207.03        211.88        21.20 o                         
 -11   1   5       2449.64       2415.13        62.71 o                         
 -10   1   5        150.67        124.12        19.49 o                         
  -9   1   5        321.38        327.06        20.06 o                         
  -8   1   5       3083.31       3276.25        65.52 o                         
  -7   1   5        659.27        660.35        18.39 o                         
  -6   1   5        315.94        278.96        16.62 o                         
  -5   1   5        459.30        520.57        16.98 o                         
  -4   1   5       2023.46       2118.72        32.85 o                         
  -3   1   5       1974.97       2048.68        40.70 o                         
  -2   1   5        407.52        457.91        15.85 o                         
  -1   1   5         87.14         84.30         6.50 o                         
   0   1   5         96.51        121.92         7.28 o                         
   1   1   5         20.81         35.90         3.99 o                         
   2   1   5        198.45        223.82         9.80 o                         
   3   1   5       3218.47       3302.46        52.20 o                         
   4   1   5        119.11        111.09         7.02 o                         
   5   1   5          1.74          1.28         6.34 o                         
   6   1   5       4711.42       4684.70        55.78 o                         
   7   1   5         24.45         23.62         7.41 o                         
   8   1   5        140.50        147.93        11.73 o                         
   9   1   5       1145.91       1133.01        21.20 o                         
  10   1   5        400.07        432.23        17.96 o                         
  11   1   5          0.31         28.02        12.83 o                         
  12   1   5        181.09        175.17        21.10 o                         
  13   1   5         90.63         56.98        12.63 o                         
  14   1   5         78.64         70.87        14.37 o                         
  15   1   5        298.53        359.21        28.67 o                         
 -16   2   5         29.66         36.57        12.09 o                         
 -15   2   5          8.88         12.62        13.61 o                         
 -14   2   5        147.91        146.98        17.91 o                         
 -13   2   5        200.98        202.90        27.62 o                         
 -12   2   5        863.11        875.55        33.66 o                         
 -11   2   5        824.17        886.62        39.31 o                         
 -10   2   5       1181.89       1127.33        33.49 o                         
  -9   2   5        529.58        549.95        20.60 o                         
  -8   2   5        460.51        449.44        20.45 o                         
  -7   2   5        768.43        838.35        23.86 o                         
  -6   2   5        930.43        960.54        22.76 o                         
  -5   2   5       5354.62       5801.08        88.08 o                         
  -4   2   5       6857.05       7297.60       109.21 o                         
  -3   2   5        667.35        636.72        16.73 o                         
  -2   2   5        345.31        379.52        13.58 o                         
  -1   2   5       5702.35       6057.08       100.24 o                         
   0   2   5       3472.92       3571.75        61.61 o                         
   1   2   5       2686.57       2775.22        47.94 o                         
   2   2   5       8746.68       8480.46       221.74 o                         
   3   2   5       1425.60       1451.56        28.46 o                         
   4   2   5         46.79         57.56         5.99 o                         
   5   2   5         85.93        116.65         6.23 o                         
   6   2   5         65.30         75.31         7.05 o                         
   7   2   5        215.47        243.14        12.37 o                         
   8   2   5        528.44        503.84        15.45 o                         
   9   2   5        176.37        169.86        10.77 o                         
  10   2   5         27.37         40.15        11.87 o                         
  11   2   5         23.88         40.25        12.25 o                         
  12   2   5         14.89         -3.36        11.59 o                         
  13   2   5          0.77         10.14        12.44 o                         
  14   2   5          0.35         -7.87        16.19 o                         
  15   2   5        260.97        274.45        30.18 o                         
 -16   3   5        135.55        144.25        18.61 o                         
 -15   3   5        408.12        368.81        22.17 o                         
 -14   3   5          0.62         14.00        16.86 o                         
 -13   3   5         13.06         12.71        16.08 o                         
 -12   3   5       2057.52       1994.23        40.75 o                         
 -11   3   5       1485.09       1430.91        35.64 o                         
 -10   3   5        304.59        301.20        19.14 o                         
  -9   3   5          0.11          6.21        12.02 o                         
  -8   3   5         17.06         21.53        10.73 o                         
  -7   3   5        186.57        182.67        14.23 o                         
  -6   3   5        199.97        227.72        13.12 o                         
  -5   3   5        993.43       1021.20        47.08 o                         
  -4   3   5       1157.49       1277.73        33.54 o                         
  -3   3   5        679.14        721.76        18.25 o                         
  -2   3   5        293.68        336.77        11.18 o                         
  -1   3   5        513.71        492.21        13.06 o                         
   0   3   5        521.28        600.84        14.20 o                         
   1   3   5        193.80        226.61         9.44 o                         
   2   3   5        376.40        443.19        12.54 o                         
   3   3   5       1667.20       1471.16        28.05 o                         
   4   3   5        274.24        255.67         9.93 o                         
   5   3   5         16.92         24.06         5.92 o                         
   6   3   5        280.83        289.67        11.41 o                         
   7   3   5        626.41        719.95        16.19 o                         
   8   3   5          5.06         20.37         9.93 o                         
   9   3   5        857.45        837.36        21.47 o                         
  10   3   5         12.84         16.10        10.97 o                         
  11   3   5         53.98         50.86        16.11 o                         
  12   3   5        246.67        196.34        14.15 o                         
  13   3   5         90.76        128.99        13.96 o                         
  14   3   5          3.36         19.32        14.10 o                         
  15   3   5         46.38         59.23        16.83 o                         
 -16   4   5          7.63         -3.79        19.30 o                         
 -15   4   5        168.32        165.23        17.51 o                         
 -14   4   5        159.94        310.80       133.78 o                         
 -13   4   5        452.67        448.49        24.64 o                         
 -12   4   5        112.53        101.34        16.05 o                         
 -11   4   5       1503.77       1504.93        33.91 o                         
 -10   4   5         92.10        115.91        14.61 o                         
  -9   4   5       1150.80       1175.98        26.45 o                         
  -8   4   5        992.81        974.45        22.32 o                         
  -7   4   5       3877.42       3799.45        56.56 o                         
  -6   4   5        274.50        346.31        18.28 o                         
  -5   4   5         95.32        105.65         8.81 o                         
  -4   4   5       1116.04       1134.16        24.57 o                         
  -3   4   5        909.29        969.63        19.20 o                         
  -2   4   5      13318.29      13644.31       165.19 o                         
  -1   4   5       2478.93       2616.08        38.15 o                         
   0   4   5       4277.72       4512.25        62.53 o                         
   1   4   5       1182.64       1236.24        21.15 o                         
   2   4   5       1538.09       1687.23        29.35 o                         
   3   4   5        265.94        211.93        11.07 o                         
   4   4   5       3102.14       3289.15        49.67 o                         
   5   4   5          6.76          5.44         6.48 o                         
   6   4   5       1547.64       1618.65        27.67 o                         
   7   4   5        767.37        727.01        18.88 o                         
   8   4   5        802.14        787.02        18.35 o                         
   9   4   5        467.23        448.18        16.15 o                         
  10   4   5       1645.53       1698.60        31.47 o                         
  11   4   5        231.21        233.00        14.41 o                         
  12   4   5        629.59        593.29        27.38 o                         
  13   4   5         19.95         -0.71        20.39 o                         
  14   4   5        107.21         82.85        23.47 o                         
  15   4   5         29.99         34.40        16.89 o                         
 -15   5   5          3.83         22.11        15.01 o                         
 -14   5   5        144.60        158.22        33.90 o                         
 -13   5   5        149.75        127.03        17.89 o                         
 -12   5   5         42.05         65.26        17.30 o                         
 -11   5   5         13.27         10.65        14.27 o                         
 -10   5   5       1331.37       1321.57        32.12 o                         
  -9   5   5       1768.05       1698.28        34.33 o                         
  -8   5   5          5.47          7.10         9.17 o                         
  -7   5   5          9.05         17.73         9.53 o                         
  -6   5   5       1209.36       1320.91        27.81 o                         
  -5   5   5       1231.04       1233.35        26.19 o                         
  -4   5   5         60.52         72.35         7.60 o                         
  -3   5   5       3268.44       3142.40        59.40 o                         
  -2   5   5        793.55        810.49        19.57 o                         
  -1   5   5       1199.58       1235.70        22.32 o                         
   0   5   5        128.82         97.56         6.19 o                         
   1   5   5       7654.84       7761.49       135.87 o                         
   2   5   5        102.14        114.82        10.13 o                         
   3   5   5       2750.33       2450.66        50.97 o                         
   4   5   5       1557.86       1627.63        27.89 o                         
   5   5   5         31.69         29.01        10.18 o                         
   6   5   5       2454.24       2420.74        33.35 o                         
   7   5   5       1168.39       1172.85        22.77 o                         
   8   5   5        668.46        624.06        18.83 o                         
   9   5   5       3529.75       3501.18        58.51 o                         
  10   5   5       1562.51       1461.05        28.35 o                         
  11   5   5         19.67         36.08        12.74 o                         
  12   5   5        296.69        289.40        17.16 o                         
  13   5   5         30.27          9.42        18.00 o                         
  14   5   5         72.70        103.25        15.22 o                         
  15   5   5          0.14          1.02        19.15 o                         
 -15   6   5        770.39        758.95        33.51 o                         
 -14   6   5        734.24        726.85        41.96 o                         
 -13   6   5        870.22        906.29        32.19 o                         
 -12   6   5       1334.80       1327.24        48.99 o                         
 -11   6   5       1649.38       1636.17        34.84 o                         
 -10   6   5        752.59        685.01        31.87 o                         
  -9   6   5        172.49        188.24        12.62 o                         
  -8   6   5        300.46        296.10        12.66 o                         
  -7   6   5        168.66        171.29        10.94 o                         
  -6   6   5        526.63        551.78        17.79 o                         
  -5   6   5       9904.33      10166.62       137.28 o                         
  -4   6   5       4148.73       4500.00        66.58 o                         
  -3   6   5       3866.00       3847.18        51.91 o                         
  -2   6   5        642.39        756.48        20.41 o                         
  -1   6   5          2.29          9.00         5.42 o                         
   0   6   5       1977.26       1912.36        29.20 o                         
   1   6   5        485.94        512.04        15.62 o                         
   2   6   5        147.53        168.04         9.52 o                         
   3   6   5        399.44        475.42        12.76 o                         
   4   6   5         13.44         34.55         9.32 o                         
   5   6   5         12.13          7.31         7.07 o                         
   6   6   5        877.77        875.33        18.23 o                         
   7   6   5       2612.25       2801.21        40.95 o                         
   8   6   5        880.46        844.82        20.44 o                         
   9   6   5       1263.90       1176.27        26.59 o                         
  10   6   5        158.26        169.29        13.19 o                         
  11   6   5        518.22        485.17        22.69 o                         
  12   6   5         27.71         17.96        13.42 o                         
  13   6   5        393.75        403.91        22.43 o                         
  14   6   5        417.66        358.66        23.79 o                         
 -15   7   5        172.99        189.64        90.37 o                         
 -14   7   5        247.59        219.76        16.01 o                         
 -13   7   5        348.65        405.88        44.60 o                         
 -12   7   5         17.49         -8.17        24.68 o                         
 -11   7   5        182.35        183.83        17.90 o                         
 -10   7   5          6.18         17.35        13.64 o                         
  -9   7   5        180.54        197.85        14.35 o                         
  -8   7   5         30.00         34.04        11.47 o                         
  -7   7   5        391.21        397.74        15.82 o                         
  -6   7   5          3.21         15.31        13.77 o                         
  -5   7   5          5.28          0.91         8.72 o                         
  -4   7   5        761.78        799.20        21.82 o                         
  -3   7   5       2595.61       2633.18        36.58 o                         
  -2   7   5        552.89        535.39        14.61 o                         
  -1   7   5        182.51        176.69        14.30 o                         
   0   7   5       7142.29       7354.48        93.46 o                         
   1   7   5       3360.98       3397.54        43.99 o                         
   2   7   5       1117.54       1139.85        20.22 o                         
   3   7   5        250.82        220.45        16.85 o                         
   4   7   5         21.45         32.10         8.40 o                         
   5   7   5       1224.03       1089.19        20.76 o                         
   6   7   5        837.74        829.80        18.71 o                         
   7   7   5       1065.25       1041.96        26.24 o                         
   8   7   5        113.28        102.73        10.87 o                         
   9   7   5        259.28        258.09        13.91 o                         
  10   7   5       2287.11       2336.87        44.91 o                         
  11   7   5          2.60        -11.25        12.95 o                         
  12   7   5        290.55        290.56        19.77 o                         
  13   7   5        293.46        303.71        18.60 o                         
  14   7   5         28.47         43.24        12.10 o                         
 -14   8   5        107.26        130.00        14.52 o                         
 -13   8   5        153.20        125.01        17.83 o                         
 -12   8   5        456.29        414.99        24.46 o                         
 -11   8   5         58.55         77.38        14.91 o                         
 -10   8   5        148.98        113.42        14.59 o                         
  -9   8   5       1705.06       1788.99        30.98 o                         
  -8   8   5       1034.99       1095.30        25.11 o                         
  -7   8   5       2968.41       2821.13        42.27 o                         
  -6   8   5         43.08         34.91        10.08 o                         
  -5   8   5       1945.28       1784.93        32.63 o                         
  -4   8   5        237.75        203.84        12.14 o                         
  -3   8   5       3140.00       3312.24        44.60 o                         
  -2   8   5        107.44        137.83         9.61 o                         
  -1   8   5       4753.40       4940.02        66.09 o                         
   0   8   5         11.73          9.32         7.26 o                         
   1   8   5          6.74         13.21         7.19 o                         
   2   8   5        273.75        261.25        11.65 o                         
   3   8   5        689.97        621.52        16.10 o                         
   4   8   5        412.16        342.32        13.00 o                         
   5   8   5        752.72        758.21        17.01 o                         
   6   8   5        753.53        714.76        19.77 o                         
   7   8   5        751.36        789.91        21.94 o                         
   8   8   5       1659.10       1652.84        30.53 o                         
   9   8   5       1670.57       1649.01        36.84 o                         
  10   8   5        759.12        739.12        43.58 o                         
  11   8   5        159.36        165.29        16.04 o                         
  12   8   5         83.13         86.39        13.70 o                         
  13   8   5         29.26         -0.35        11.14 o                         
  14   8   5         43.28         58.27        15.08 o                         
 -14   9   5         47.83         55.26        13.67 o                         
 -13   9   5          4.36          6.74        25.80 o                         
 -12   9   5        543.60        510.96        24.22 o                         
 -11   9   5        702.22        688.17        34.33 o                         
 -10   9   5       1035.51       1005.04        44.59 o                         
  -9   9   5         74.20         48.09        14.17 o                         
  -8   9   5        206.82        200.94        14.08 o                         
  -7   9   5        573.44        537.04        18.49 o                         
  -6   9   5          4.54          2.27        10.51 o                         
  -5   9   5        365.66        379.41        15.41 o                         
  -4   9   5          1.85         17.84        10.82 o                         
  -3   9   5        454.36        530.56        19.19 o                         
  -2   9   5        974.74       1002.17        20.51 o                         
  -1   9   5         10.83         19.82        10.15 o                         
   0   9   5          2.97         15.46         7.82 o                         
   1   9   5       3225.56       3157.74        49.06 o                         
   2   9   5       1374.14       1294.58        21.70 o                         
   3   9   5       1456.98       1436.80        22.04 o                         
   4   9   5       2646.17       2535.72        31.62 o                         
   5   9   5         70.83         49.57         9.92 o                         
   6   9   5        672.67        692.95        21.72 o                         
   7   9   5         51.27         51.33        11.43 o                         
   8   9   5        248.24        285.41        16.12 o                         
   9   9   5        528.49        531.34        25.13 o                         
  10   9   5       1419.54       1470.51        34.00 o                         
  11   9   5        205.08        209.55        14.18 o                         
  12   9   5          4.44          2.76        11.10 o                         
  13   9   5        218.51        228.44        15.98 o                         
 -13  10   5         24.27         67.91        27.90 o                         
 -12  10   5         77.40         68.69        13.48 o                         
 -11  10   5        290.30        347.63        20.61 o                         
 -10  10   5        673.83        667.87        35.12 o                         
  -9  10   5        222.09        229.46        17.16 o                         
  -8  10   5        648.49        591.19        22.12 o                         
  -7  10   5          3.83          9.34        12.32 o                         
  -6  10   5        333.88        354.82        17.04 o                         
  -5  10   5       4317.98       4379.55        49.79 o                         
  -4  10   5       1880.76       1790.39        28.81 o                         
  -3  10   5        439.17        473.30        17.89 o                         
  -2  10   5        461.65        440.87        15.12 o                         
  -1  10   5        956.63        908.32        20.47 o                         
   0  10   5       1196.35       1146.56        21.55 o                         
   1  10   5       2069.62       2105.38        30.08 o                         
   2  10   5        579.50        553.31        17.16 o                         
   3  10   5         94.70        101.96        10.40 o                         
   4  10   5       1630.86       1697.17        26.63 o                         
   5  10   5       1032.32       1037.40        29.98 o                         
   6  10   5        550.82        573.77        23.54 o                         
   7  10   5        157.29        172.65        14.66 o                         
   8  10   5         84.11         78.75        14.83 o                         
   9  10   5        656.78        661.59        26.14 o                         
  10  10   5         11.71         -6.96        18.64 o                         
  11  10   5        214.25        259.45        21.04 o                         
  12  10   5        382.41        425.95        25.32 o                         
  13  10   5        126.19        132.59        26.14 o                         
 -13  11   5        556.24        649.59        32.56 o                         
 -12  11   5         47.63         27.93        12.86 o                         
 -11  11   5        108.79        115.20        17.24 o                         
 -10  11   5         15.01         32.40        14.06 o                         
  -9  11   5         56.15         43.48        14.40 o                         
  -8  11   5         58.19         54.26        15.05 o                         
  -7  11   5        697.62        745.64        24.89 o                         
  -6  11   5        189.93        192.95        14.86 o                         
  -5  11   5        289.21        325.18        19.38 o                         
  -4  11   5        701.44        669.11        32.61 o                         
  -3  11   5        775.36        857.91        24.24 o                         
  -2  11   5        295.51        319.44        18.39 o                         
  -1  11   5          2.62          4.39        12.52 o                         
   0  11   5        134.03        145.08        11.63 o                         
   1  11   5          7.02         14.68        10.03 o                         
   2  11   5         32.44         36.09        11.57 o                         
   3  11   5        911.43        838.79        24.56 o                         
   4  11   5       2214.91       2249.74        44.47 o                         
   5  11   5       4866.58       4745.53        73.19 o                         
   6  11   5       1840.68       1849.46        59.05 o                         
   7  11   5       1451.06       1482.85        46.05 o                         
   8  11   5         20.48          3.10        13.85 o                         
   9  11   5          1.49         -7.39        14.52 o                         
  10  11   5        236.76        245.58        23.38 o                         
  11  11   5         15.20         24.36        14.87 o                         
  12  11   5         81.22         76.70        20.73 o                         
 -12  12   5        260.56        270.39        19.90 o                         
 -11  12   5        289.24        290.25        27.97 o                         
 -10  12   5          2.01         14.77        13.11 o                         
  -9  12   5        103.39        110.59        17.33 o                         
  -8  12   5        844.10        883.94        28.24 o                         
  -7  12   5          4.52         -3.99        14.87 o                         
  -6  12   5        448.78        422.39        20.51 o                         
  -5  12   5        681.08        693.95        26.12 o                         
  -4  12   5        591.48        640.99        31.09 o                         
  -3  12   5       5710.83       5915.73        81.08 o                         
  -2  12   5       2239.52       2253.17        38.71 o                         
  -1  12   5       1639.51       1544.74        30.09 o                         
   0  12   5        171.07        201.14        14.59 o                         
   1  12   5        252.24        279.44        15.63 o                         
   2  12   5        316.37        337.03        18.03 o                         
   3  12   5          0.13          7.16        14.74 o                         
   4  12   5        581.04        551.95        26.21 o                         
   5  12   5        388.30        384.98        22.47 o                         
   6  12   5        128.46        148.86        17.12 o                         
   7  12   5       1192.90       1106.17        33.84 o                         
   8  12   5       2382.28       2367.09        47.33 o                         
   9  12   5        334.16        365.22        24.74 o                         
  10  12   5        289.55        307.15        18.33 o                         
  11  12   5        159.90        161.91        14.64 o                         
 -11  13   5        339.02        315.07        26.71 o                         
 -10  13   5        183.39        201.46        17.06 o                         
  -9  13   5        967.32        907.13        34.62 o                         
  -8  13   5         53.85         40.56        13.61 o                         
  -7  13   5        588.77        505.87        24.28 o                         
  -6  13   5        217.75        270.96        17.22 o                         
  -5  13   5        801.43        819.96        32.23 o                         
  -4  13   5         97.70         93.43        15.87 o                         
  -3  13   5       1678.30       1687.33        35.03 o                         
  -2  13   5        120.62         91.01        15.67 o                         
  -1  13   5        320.30        338.86        16.41 o                         
   0  13   5       1862.91       1861.13        33.02 o                         
   1  13   5      10920.09      10410.66       120.97 o                         
   2  13   5        548.18        539.76        26.39 o                         
   3  13   5        998.11        909.05        57.09 o                         
   4  13   5        195.76        176.67        19.26 o                         
   5  13   5          4.25         10.15        20.50 o                         
   6  13   5       1928.94       1928.57        60.04 o                         
   7  13   5        615.17        587.86        32.48 o                         
   8  13   5         15.31         14.08        20.22 o                         
   9  13   5       1748.22       1770.55        39.21 o                         
  10  13   5        143.20        190.40        35.75 o                         
 -10  14   5         33.34         33.81        18.27 o                         
  -9  14   5         71.66         86.17        15.37 o                         
  -8  14   5       1389.79       1432.86        54.67 o                         
  -7  14   5       1727.69       1690.27        73.40 o                         
  -6  14   5        672.29        706.49        47.37 o                         
  -5  14   5        628.04        692.95        31.72 o                         
  -4  14   5        796.13        847.76        33.18 o                         
  -3  14   5        213.78        189.80        19.11 o                         
  -2  14   5        194.49        186.48        20.57 o                         
  -1  14   5         30.56         42.96        17.05 o                         
   0  14   5       2993.64       2983.72        61.59 o                         
   1  14   5       1916.97       1864.42        51.40 o                         
   2  14   5        424.74        402.15        29.52 o                         
   3  14   5          6.34         -0.63        16.82 o                         
   4  14   5          0.52         17.82        16.35 o                         
   5  14   5        550.06        530.99        39.99 o                         
   6  14   5         82.62        100.73        19.36 o                         
   7  14   5        832.42        810.37        28.70 o                         
   8  14   5        205.52        225.53        20.49 o                         
   9  14   5        571.02        634.58        37.18 o                         
  10  14   5        311.29        298.49        35.54 o                         
  -9  15   5         95.27        121.48        27.47 o                         
  -8  15   5        382.93        436.57        26.05 o                         
  -7  15   5        193.56        188.50        16.50 o                         
  -6  15   5        448.19        441.32        23.14 o                         
  -5  15   5        799.31        816.95        58.32 o                         
  -4  15   5        329.67        334.50        23.79 o                         
  -3  15   5        919.74        968.21        34.35 o                         
  -2  15   5        738.62        693.26        31.40 o                         
  -1  15   5        462.34        482.23        27.13 o                         
   0  15   5          8.03         23.22        19.91 o                         
   1  15   5        485.29        410.02        27.05 o                         
   2  15   5          6.58         21.95        16.20 o                         
   3  15   5        542.12        462.11        24.91 o                         
   4  15   5       1316.51       1160.06        51.94 o                         
   5  15   5        440.41        439.64        26.47 o                         
   6  15   5        236.02        219.23        16.92 o                         
   7  15   5         34.14         11.70        17.36 o                         
   8  15   5          1.94         13.74        18.90 o                         
  -8  16   5        571.83        535.44        28.90 o                         
  -7  16   5          2.64         -6.88        17.85 o                         
  -6  16   5        103.15         69.59        25.03 o                         
  -5  16   5         13.32         20.07        18.54 o                         
  -4  16   5        655.78        670.37        34.46 o                         
  -3  16   5        955.32        979.26        46.51 o                         
  -2  16   5        674.34        712.41        38.35 o                         
  -1  16   5         23.14         20.53        23.41 o                         
   0  16   5          0.55         28.88        17.41 o                         
   1  16   5         24.86         28.62        16.48 o                         
   2  16   5         81.55         78.41        16.24 o                         
   3  16   5        138.68        163.55        20.14 o                         
   4  16   5         21.48         24.59        20.31 o                         
   5  16   5          6.04          6.60        15.65 o                         
   6  16   5         28.38         15.18        15.65 o                         
   7  16   5          9.13         -2.25        26.44 o                         
  -6  17   5        181.65        166.51        24.70 o                         
  -5  17   5         44.27         40.80        30.83 o                         
  -4  17   5         35.16          0.20        16.57 o                         
  -3  17   5        137.13        177.07        19.48 o                         
  -2  17   5        239.86        250.14        37.96 o                         
  -1  17   5         70.73         31.52        17.26 o                         
   0  17   5        309.38        267.48        27.63 o                         
   1  17   5         12.66         -2.43        30.43 o                         
   2  17   5         28.75         -8.22        33.10 o                         
   3  17   5         41.42         35.37        23.99 o                         
   4  17   5         80.08         92.34        16.11 o                         
   5  17   5         31.17          3.30        22.80 o                         
  -3  18   5        342.83        382.60        29.25 o                         
  -2  18   5          0.20         51.50        32.21 o                         
  -1  18   5         51.14         89.11        29.54 o                         
   0  18   5         86.56         10.27        33.29 o                         
   1  18   5         79.22         79.65        23.20 o                         
   2  18   5        303.79        284.70        70.26 o                         
 -16   0   6       1216.12       1274.53        56.76 o                         
 -15   0   6         20.84         10.11        16.92 o                         
 -14   0   6         98.66        104.81        35.11 o                         
 -13   0   6        235.63        263.21        28.97 o                         
 -12   0   6       2119.57       2172.84        70.17 o                         
 -11   0   6       5568.42       5611.59       126.33 o                         
 -10   0   6        983.93        952.67        52.93 o                         
  -9   0   6       5474.57       5676.79       124.58 o                         
  -8   0   6       4367.25       4434.99        87.35 o                         
  -7   0   6        317.52        366.32        30.66 o                         
  -6   0   6         65.02         25.84        19.26 o                         
  -5   0   6          8.14         -4.75        15.92 o                         
  -4   0   6        262.43        303.54        22.50 o                         
  -3   0   6       2937.79       3085.63        73.80 o                         
  -2   0   6       4426.26       4206.63       107.88 o                         
  -1   0   6      23870.41      24332.88       781.55 o                         
   0   0   6       1620.63       1566.25        43.35 o                         
   1   0   6         47.49         55.95        18.02 o                         
   2   0   6       1487.05       1415.61        41.47 o                         
   3   0   6         84.75         80.79         8.83 o                         
   4   0   6        103.89        111.77        14.64 o                         
   5   0   6        238.22        231.48        17.36 o                         
   6   0   6       1041.99        971.25        24.47 o                         
   7   0   6         10.14          7.51        13.77 o                         
   8   0   6        983.67        937.36        31.19 o                         
   9   0   6       1255.47       1172.05        46.62 o                         
  10   0   6        103.83        128.12        16.68 o                         
  11   0   6        188.61        143.88        18.71 o                         
  12   0   6        332.29        434.65        29.90 o                         
  13   0   6       1073.60       1168.77        45.11 o                         
  14   0   6       1315.38       1366.94        70.05 o                         
  15   0   6       1352.90       1423.03        66.23 o                         
 -16   1   6        523.59        512.74        21.23 o                         
 -15   1   6        130.54        127.33        14.00 o                         
 -14   1   6        246.93        241.34        17.75 o                         
 -13   1   6        169.07        157.98        18.44 o                         
 -12   1   6        854.78        938.08        34.87 o                         
 -11   1   6          7.81        -18.12        19.23 o                         
 -10   1   6         18.14         17.77        19.97 o                         
  -9   1   6        168.05        165.34        19.16 o                         
  -8   1   6         23.86         -4.19        16.21 o                         
  -7   1   6        648.04        668.58        22.06 o                         
  -6   1   6         85.18        151.01        12.83 o                         
  -5   1   6        363.31        401.84        17.07 o                         
  -4   1   6         54.13         37.06         7.89 o                         
  -3   1   6        192.43        306.85        15.41 o                         
  -2   1   6       2501.20       2405.13        58.26 o                         
  -1   1   6         90.52         75.77         9.39 o                         
   0   1   6         71.53         47.94         6.57 o                         
   1   1   6          8.56         22.32         5.22 o                         
   2   1   6        346.05        296.16        10.88 o                         
   3   1   6       1603.49       1578.61        32.15 o                         
   4   1   6       6892.37       6669.37        91.64 o                         
   5   1   6        796.27        760.07        16.03 o                         
   6   1   6      12680.38      12722.86       139.40 o                         
   7   1   6       3454.65       3447.24        36.13 o                         
   8   1   6       1706.46       1647.70        23.73 o                         
   9   1   6         61.77         57.72         9.45 o                         
  10   1   6         82.90         95.08        19.30 o                         
  11   1   6        268.30        214.03        14.08 o                         
  12   1   6        377.15        390.82        26.29 o                         
  13   1   6        530.93        558.48        41.55 o                         
  14   1   6         24.64         38.92        15.87 o                         
  15   1   6        255.99        291.27        26.44 o                         
 -16   2   6         28.44         60.52        10.99 o                         
 -15   2   6         14.32         24.52        17.00 o                         
 -14   2   6         38.75         24.66        23.42 o                         
 -13   2   6       1597.32       1626.09        39.10 o                         
 -12   2   6         23.89         42.51        17.71 o                         
 -11   2   6       1628.24       1554.01        42.68 o                         
 -10   2   6       1342.99       1290.36        40.59 o                         
  -9   2   6        543.06        582.81        27.19 o                         
  -8   2   6        358.85        344.88        17.27 o                         
  -7   2   6       1425.58       1245.33        28.18 o                         
  -6   2   6       1278.26       1284.68        40.98 o                         
  -5   2   6       8582.14       8754.78       112.85 o                         
  -4   2   6        114.88        122.23        10.73 o                         
  -3   2   6        202.09        226.96        23.27 o                         
  -2   2   6       1517.00       1511.83        33.70 o                         
  -1   2   6          2.14          4.69         4.93 o                         
   0   2   6        732.22        550.35        18.44 o                         
   1   2   6       2803.15       2740.99        59.69 o                         
   2   2   6       2432.33       2256.96        43.68 o                         
   3   2   6        113.30        109.33         7.17 o                         
   4   2   6        442.33        455.18        12.69 o                         
   5   2   6         20.71         13.20         6.39 o                         
   6   2   6          3.16          3.37         8.81 o                         
   7   2   6        112.64        138.23         8.68 o                         
   8   2   6       1060.04       1083.83        19.72 o                         
   9   2   6       4050.02       3892.26        43.04 o                         
  10   2   6        885.66        925.74        25.40 o                         
  11   2   6       1239.99       1318.05        34.84 o                         
  12   2   6        590.14        628.06        21.72 o                         
  13   2   6        419.28        436.02        21.07 o                         
  14   2   6        136.06        143.01        15.02 o                         
  15   2   6          2.09         -1.35        20.72 o                         
 -16   3   6         22.79         18.51        10.57 o                         
 -15   3   6         27.51         31.42        12.78 o                         
 -14   3   6         12.42         10.33        15.23 o                         
 -13   3   6          5.11        -15.60        17.33 o                         
 -12   3   6        114.98         91.58        17.59 o                         
 -11   3   6         47.96         33.05        18.06 o                         
 -10   3   6        273.06        313.13        29.19 o                         
  -9   3   6        440.37        446.63        20.69 o                         
  -8   3   6        820.03        828.57        23.67 o                         
  -7   3   6        225.59        220.16        13.71 o                         
  -6   3   6       1082.57       1180.32        28.26 o                         
  -5   3   6        985.86       1087.85        25.14 o                         
  -4   3   6       2847.24       3248.96        49.69 o                         
  -3   3   6        560.17        522.61        19.29 o                         
  -2   3   6          3.69         24.01         6.04 o                         
  -1   3   6       1557.88       1849.27        32.59 o                         
   0   3   6        681.41        803.22        17.98 o                         
   1   3   6       2892.06       2570.31        42.50 o                         
   2   3   6       3326.28       3494.82        75.51 o                         
   3   3   6      10544.93      10992.77       161.87 o                         
   4   3   6        819.18        796.43        17.32 o                         
   5   3   6        166.90        165.95         9.83 o                         
   6   3   6       1720.48       1723.80        26.86 o                         
   7   3   6          3.87         16.11         7.92 o                         
   8   3   6       1629.55       1521.97        25.28 o                         
   9   3   6        283.17        322.54        13.71 o                         
  10   3   6         21.55         23.24        11.89 o                         
  11   3   6         11.68          2.83        11.62 o                         
  12   3   6         29.27         12.69        15.80 o                         
  13   3   6          3.73         -3.41        12.34 o                         
  14   3   6        116.46        106.85        19.25 o                         
  15   3   6        144.55        185.01        22.53 o                         
 -15   4   6         72.45         60.42        13.33 o                         
 -14   4   6         32.77         46.04        14.95 o                         
 -13   4   6          1.28         -9.85        15.35 o                         
 -12   4   6          1.78         27.58        16.53 o                         
 -11   4   6        436.47        449.32        22.38 o                         
 -10   4   6       1800.06       1679.51        45.73 o                         
  -9   4   6        591.72        592.26        23.34 o                         
  -8   4   6        567.72        579.44        22.61 o                         
  -7   4   6         58.20         82.58        10.66 o                         
  -6   4   6       1290.89       1177.33        32.72 o                         
  -5   4   6          8.46         19.56         8.63 o                         
  -4   4   6         76.07         98.20        12.08 o                         
  -3   4   6        384.00        473.36        16.49 o                         
  -2   4   6         14.39          0.81         5.96 o                         
  -1   4   6        211.65        201.37        10.39 o                         
   0   4   6       1594.50       1541.83        26.62 o                         
   1   4   6        103.73         98.81         7.18 o                         
   2   4   6       1637.94       1723.99        28.57 o                         
   3   4   6         86.80        142.40         8.27 o                         
   4   4   6       1038.85       1087.19        20.90 o                         
   5   4   6          1.66         15.86         7.26 o                         
   6   4   6        833.76        882.73        19.59 o                         
   7   4   6         53.56         55.91         9.12 o                         
   8   4   6        492.07        519.88        16.44 o                         
   9   4   6       1708.28       1796.01        30.29 o                         
  10   4   6       2604.48       2517.24        38.52 o                         
  11   4   6        191.80        183.79        17.94 o                         
  12   4   6        725.69        725.22        23.06 o                         
  13   4   6        232.76        207.69        15.03 o                         
  14   4   6        413.67        447.41        27.30 o                         
 -15   5   6          8.26         25.68        28.67 o                         
 -14   5   6         34.95         13.05        16.42 o                         
 -13   5   6        306.98        317.59        21.93 o                         
 -12   5   6        267.44        229.77        17.78 o                         
 -11   5   6          0.30        -12.22        18.23 o                         
 -10   5   6         68.66         47.83        13.65 o                         
  -9   5   6          7.98         20.15        13.91 o                         
  -8   5   6          5.41         12.07        10.08 o                         
  -7   5   6         12.94         39.36         9.57 o                         
  -6   5   6        296.34        322.56        15.11 o                         
  -5   5   6        752.27        891.06        21.39 o                         
  -4   5   6        384.79        474.66        17.68 o                         
  -3   5   6        288.10        298.53        12.95 o                         
  -2   5   6       2355.46       2514.22        39.57 o                         
  -1   5   6       8237.51       9037.51       122.44 o                         
   0   5   6        267.30        333.45        12.71 o                         
   1   5   6       1721.83       1717.20        26.18 o                         
   2   5   6         41.38         94.91         7.13 o                         
   3   5   6         43.62         63.77         7.21 o                         
   4   5   6        906.26        864.11        22.17 o                         
   5   5   6       1247.00       1209.49        25.82 o                         
   6   5   6        668.23        618.12        20.32 o                         
   7   5   6        762.49        737.81        18.79 o                         
   8   5   6        106.37        119.45        10.06 o                         
   9   5   6       1143.95       1219.84        28.27 o                         
  10   5   6         20.09         25.94        12.79 o                         
  11   5   6        664.03        601.82        21.83 o                         
  12   5   6        259.25        285.31        17.86 o                         
  13   5   6          0.36         13.92        13.27 o                         
  14   5   6        149.71        155.06        15.95 o                         
 -15   6   6         80.36        101.04        31.86 o                         
 -14   6   6         22.56         47.64        30.01 o                         
 -13   6   6         29.23         25.60        20.00 o                         
 -12   6   6        331.73        330.55        20.01 o                         
 -11   6   6        589.72        578.72        24.12 o                         
 -10   6   6       1625.03       1657.76        31.46 o                         
  -9   6   6         36.42         50.45        13.51 o                         
  -8   6   6        820.12        792.61        21.77 o                         
  -7   6   6         90.25        103.78        10.64 o                         
  -6   6   6          6.61         30.76         9.54 o                         
  -5   6   6         98.49        146.77        10.95 o                         
  -4   6   6        454.34        440.38        16.68 o                         
  -3   6   6        411.78        431.56        14.97 o                         
  -2   6   6      13134.86      13189.83       176.32 o                         
  -1   6   6         22.94         21.75         6.73 o                         
   0   6   6        113.89        120.35         9.77 o                         
   1   6   6          7.10         22.56         9.98 o                         
   2   6   6        394.00        372.96        13.37 o                         
   3   6   6        606.08        682.20        15.97 o                         
   4   6   6        892.21        888.82        27.55 o                         
   5   6   6        205.75        221.41        10.74 o                         
   6   6   6         57.90         59.85         9.17 o                         
   7   6   6        218.52        232.11        12.08 o                         
   8   6   6        170.36        184.10        12.35 o                         
   9   6   6        355.52        346.99        16.74 o                         
  10   6   6       1052.45       1043.43        27.45 o                         
  11   6   6         39.22         32.42        12.13 o                         
  12   6   6        123.68        104.11        14.56 o                         
  13   6   6        238.88        245.83        19.32 o                         
  14   6   6         10.98         42.69        21.11 o                         
 -15   7   6        974.49        982.53        29.23 o                         
 -14   7   6         60.31         95.66        37.20 o                         
 -13   7   6          0.33        -19.64        19.64 o                         
 -12   7   6         84.16         83.65        24.81 o                         
 -11   7   6        673.70        605.98        24.03 o                         
 -10   7   6        311.85        295.03        15.10 o                         
  -9   7   6        914.05        827.52        22.50 o                         
  -8   7   6        445.80        465.12        16.90 o                         
  -7   7   6        185.04        174.82        12.48 o                         
  -6   7   6       1081.88       1105.61        23.08 o                         
  -5   7   6       1622.80       1739.88        29.75 o                         
  -4   7   6          0.74         10.12         9.07 o                         
  -3   7   6          0.78          9.88         7.24 o                         
  -2   7   6        667.54        695.62        18.98 o                         
  -1   7   6          2.21         15.75         9.77 o                         
   0   7   6        503.76        560.50        17.19 o                         
   1   7   6       1587.85       1694.73        35.43 o                         
   2   7   6        123.85        129.62         9.10 o                         
   3   7   6       2317.03       2173.99        29.56 o                         
   4   7   6        432.70        456.20        16.36 o                         
   5   7   6         62.02         64.64        10.56 o                         
   6   7   6         14.61         21.10        10.88 o                         
   7   7   6        525.20        531.39        18.29 o                         
   8   7   6        565.19        593.81        20.01 o                         
   9   7   6        995.09       1006.20        31.21 o                         
  10   7   6       1253.43       1241.84        34.38 o                         
  11   7   6        487.69        492.24        27.11 o                         
  12   7   6        126.04        116.25        14.81 o                         
  13   7   6        323.03        309.02        22.57 o                         
  14   7   6         31.63        127.04        46.40 o                         
 -14   8   6        678.55        696.03        57.52 o                         
 -13   8   6        218.28        229.83        17.27 o                         
 -12   8   6          3.61          9.71        21.59 o                         
 -11   8   6        892.33        812.01        31.24 o                         
 -10   8   6        865.31        887.76        30.69 o                         
  -9   8   6        676.81        694.71        23.49 o                         
  -8   8   6       1189.25       1128.13        25.69 o                         
  -7   8   6       1663.37       1572.40        27.83 o                         
  -6   8   6        481.23        487.04        21.37 o                         
  -5   8   6       1538.02       1502.76        31.05 o                         
  -4   8   6        722.94        757.16        21.06 o                         
  -3   8   6        389.15        447.30        14.87 o                         
  -2   8   6       2305.31       2243.13        31.50 o                         
  -1   8   6        463.52        501.72        16.03 o                         
   0   8   6       1907.96       1941.73        29.73 o                         
   1   8   6        280.86        275.13        12.53 o                         
   2   8   6        546.40        507.45        16.07 o                         
   3   8   6        398.36        403.89        14.48 o                         
   4   8   6       1591.22       1559.85        29.97 o                         
   5   8   6       1173.46       1055.47        22.01 o                         
   6   8   6        348.06        339.47        14.47 o                         
   7   8   6         44.98         80.20        15.90 o                         
   8   8   6       1399.84       1366.08        28.19 o                         
   9   8   6        480.66        513.42        23.20 o                         
  10   8   6       1558.73       1517.75        32.16 o                         
  11   8   6        114.70        114.94        13.33 o                         
  12   8   6       2586.75       2663.78        47.31 o                         
  13   8   6        422.30        490.61        31.23 o                         
 -14   9   6          3.94          1.83        34.59 o                         
 -13   9   6         53.94         28.23        15.18 o                         
 -12   9   6        118.81        141.72        15.57 o                         
 -11   9   6        556.72        487.22        26.95 o                         
 -10   9   6        564.12        527.27        31.90 o                         
  -9   9   6        143.28        145.88        15.88 o                         
  -8   9   6       1673.12       1726.55        30.55 o                         
  -7   9   6       3143.49       3190.72        46.73 o                         
  -6   9   6        316.22        338.24        18.22 o                         
  -5   9   6         72.74         65.03        11.27 o                         
  -4   9   6       1792.69       1845.73        31.78 o                         
  -3   9   6       2966.70       3035.49        40.29 o                         
  -2   9   6        528.87        537.02        19.20 o                         
  -1   9   6         31.55         28.94         8.38 o                         
   0   9   6        994.48        937.38        20.15 o                         
   1   9   6        135.12        122.71         9.71 o                         
   2   9   6       1089.50       1067.71        21.33 o                         
   3   9   6          4.62         12.22        10.05 o                         
   4   9   6       1024.82       1046.12        21.41 o                         
   5   9   6       1173.82       1175.45        23.67 o                         
   6   9   6       1711.22       1689.52        43.68 o                         
   7   9   6         46.16         97.24        12.41 o                         
   8   9   6         74.21         61.51        13.19 o                         
   9   9   6        699.72        726.31        30.02 o                         
  10   9   6         86.94         93.65        13.99 o                         
  11   9   6        166.32        207.29        16.55 o                         
  12   9   6         24.34         42.26        13.07 o                         
  13   9   6        178.00        187.72        28.66 o                         
 -13  10   6         83.88        105.08        27.26 o                         
 -12  10   6         51.94         36.24        19.61 o                         
 -11  10   6        127.13        113.42        14.93 o                         
 -10  10   6         11.11         22.92        20.55 o                         
  -9  10   6          6.44         17.00        15.12 o                         
  -8  10   6       1074.19       1074.99        31.22 o                         
  -7  10   6       1109.56       1170.77        36.35 o                         
  -6  10   6        446.40        470.64        19.44 o                         
  -5  10   6         98.28         89.00        13.62 o                         
  -4  10   6        962.71       1006.21        24.68 o                         
  -3  10   6       2768.07       2814.80        41.53 o                         
  -2  10   6         49.17         77.60        15.08 o                         
  -1  10   6        113.39        106.29        10.75 o                         
   0  10   6       1124.47       1153.53        23.00 o                         
   1  10   6        921.75        890.53        22.38 o                         
   2  10   6       1890.46       1800.29        29.25 o                         
   3  10   6        242.84        221.06        12.65 o                         
   4  10   6        185.50        188.63        12.64 o                         
   5  10   6       1021.96       1061.37        26.46 o                         
   6  10   6        875.35        886.32        26.87 o                         
   7  10   6          0.05          5.35        14.74 o                         
   8  10   6        340.46        365.34        25.46 o                         
   9  10   6        419.02        435.47        24.93 o                         
  10  10   6        330.84        356.99        20.99 o                         
  11  10   6          0.75         21.65        12.98 o                         
  12  10   6         49.11         60.97        13.71 o                         
 -13  11   6        140.24         96.53        26.79 o                         
 -12  11   6         63.24         65.20        16.91 o                         
 -11  11   6        290.40        258.84        20.58 o                         
 -10  11   6        375.28        389.36        22.10 o                         
  -9  11   6         41.49         12.48        15.10 o                         
  -8  11   6         74.06         64.33        18.03 o                         
  -7  11   6       2218.44       2098.77        43.73 o                         
  -6  11   6        473.74        512.17        24.75 o                         
  -5  11   6         25.71         27.32        14.37 o                         
  -4  11   6        758.26        792.38        26.26 o                         
  -3  11   6       2699.09       2664.26        44.91 o                         
  -2  11   6        132.50        136.84        13.92 o                         
  -1  11   6       3511.69       3605.31        47.17 o                         
   0  11   6        144.86        129.16        12.58 o                         
   1  11   6         23.48         34.13        13.10 o                         
   2  11   6       1411.63       1309.46        29.56 o                         
   3  11   6         99.86         89.75        20.19 o                         
   4  11   6        491.95        482.62        19.66 o                         
   5  11   6       1263.51       1157.94        39.03 o                         
   6  11   6        861.88        910.77        33.78 o                         
   7  11   6        407.92        400.63        25.60 o                         
   8  11   6        482.94        486.27        29.01 o                         
   9  11   6        519.50        516.77        56.64 o                         
  10  11   6         32.63         29.46        13.45 o                         
  11  11   6        118.49        135.81        14.54 o                         
 -12  12   6          0.63         49.92        18.34 o                         
 -11  12   6         17.05         32.06        16.64 o                         
 -10  12   6         62.06         21.18        15.18 o                         
  -9  12   6         45.44         41.01        17.36 o                         
  -8  12   6        148.87        169.17        19.30 o                         
  -7  12   6          3.61         24.85        17.24 o                         
  -6  12   6         92.84        116.83        25.94 o                         
  -5  12   6         58.24        107.07        20.68 o                         
  -4  12   6       1892.67       1958.82        40.43 o                         
  -3  12   6        710.12        780.49        28.52 o                         
  -2  12   6       5641.83       5693.63        72.67 o                         
  -1  12   6        111.59        143.85        14.32 o                         
   0  12   6       3302.16       3438.34        47.11 o                         
   1  12   6       1256.59       1321.62        29.33 o                         
   2  12   6       1079.00       1055.76        45.16 o                         
   3  12   6        267.26        258.76        18.87 o                         
   4  12   6       1184.37       1161.76        56.88 o                         
   5  12   6          0.29         -3.77        19.60 o                         
   6  12   6         56.20         40.40        17.34 o                         
   7  12   6        570.65        568.14        28.83 o                         
   8  12   6        240.67        263.29        21.73 o                         
   9  12   6        101.67        120.65        14.64 o                         
  10  12   6          5.97         32.71        15.40 o                         
  11  12   6         13.01         22.18        16.07 o                         
 -11  13   6        544.10        572.22        32.33 o                         
 -10  13   6          1.88         24.69        15.03 o                         
  -9  13   6          1.63         20.65        15.03 o                         
  -8  13   6         53.98         49.11        16.33 o                         
  -7  13   6        108.88        129.63        18.16 o                         
  -6  13   6         10.76         16.49        17.51 o                         
  -5  13   6        131.89        155.03        18.82 o                         
  -4  13   6        192.20        184.40        22.14 o                         
  -3  13   6        108.46        116.31        18.53 o                         
  -2  13   6        208.17        241.46        20.26 o                         
  -1  13   6         30.04         23.02        15.21 o                         
   0  13   6        370.92        363.64        21.33 o                         
   1  13   6         62.63         54.86        18.69 o                         
   2  13   6        510.37        424.00        27.17 o                         
   3  13   6        463.07        423.67        29.32 o                         
   4  13   6       1273.36       1109.20        71.65 o                         
   5  13   6        129.58        119.45        18.59 o                         
   6  13   6          7.80         40.34        31.91 o                         
   7  13   6        236.14        236.54        17.10 o                         
   8  13   6          0.23        -12.71        14.10 o                         
   9  13   6          9.47        -10.65        16.65 o                         
  10  13   6         37.19         58.99        24.27 o                         
 -10  14   6          1.67         14.27        29.22 o                         
  -9  14   6         66.65         96.34        30.81 o                         
  -8  14   6          2.47          0.59        15.10 o                         
  -7  14   6         36.90         34.91        15.56 o                         
  -6  14   6        320.81        325.48        27.00 o                         
  -5  14   6         24.29         27.77        17.03 o                         
  -4  14   6        208.54        241.01        20.08 o                         
  -3  14   6        289.93        306.94        24.44 o                         
  -2  14   6        175.84        163.87        18.89 o                         
  -1  14   6        440.90        430.37        27.14 o                         
   0  14   6          0.82         -8.70        17.02 o                         
   1  14   6        184.94        160.97        21.29 o                         
   2  14   6         15.79         -3.87        17.49 o                         
   3  14   6        627.30        558.67        47.98 o                         
   4  14   6        372.42        341.65        23.60 o                         
   5  14   6        967.89        860.78        42.13 o                         
   6  14   6         37.16         39.90        15.43 o                         
   7  14   6        303.03        275.22        18.40 o                         
   8  14   6       1048.48       1048.30        31.90 o                         
   9  14   6        185.49        213.29        33.59 o                         
  -9  15   6          9.10         17.95        18.25 o                         
  -8  15   6        159.20        163.47        20.14 o                         
  -7  15   6          2.17         -4.17        14.39 o                         
  -6  15   6        102.25        125.16        15.92 o                         
  -5  15   6          9.05         12.26        15.36 o                         
  -4  15   6         89.04         78.61        16.94 o                         
  -3  15   6         93.41        120.35        27.86 o                         
  -2  15   6         27.05         35.91        17.75 o                         
  -1  15   6        410.96        436.37        32.63 o                         
   0  15   6        209.69        195.27        19.70 o                         
   1  15   6          4.08          6.18        18.50 o                         
   2  15   6        388.79        309.01        52.53 o                         
   3  15   6         34.24         44.67        16.15 o                         
   4  15   6        259.30        224.18        26.24 o                         
   5  15   6        220.67        246.56        19.91 o                         
   6  15   6         62.99         58.73        15.26 o                         
   7  15   6        199.52        195.55        16.45 o                         
   8  15   6        303.59        266.66        51.13 o                         
  -7  16   6        207.15        177.95        33.34 o                         
  -6  16   6         12.45         13.51        26.40 o                         
  -5  16   6        175.24        127.13        17.20 o                         
  -4  16   6        102.54         80.95        16.50 o                         
  -3  16   6         17.23         26.42        16.43 o                         
  -2  16   6         28.83          8.82        16.29 o                         
  -1  16   6        133.21        139.22        17.28 o                         
   0  16   6          5.83        -11.71        15.65 o                         
   1  16   6         31.47         64.23        15.84 o                         
   2  16   6         19.26         12.11        24.83 o                         
   3  16   6         22.43         30.10        21.43 o                         
   4  16   6          2.09         43.73        15.08 o                         
   5  16   6        193.19        141.31        17.41 o                         
   6  16   6        777.96        745.94        47.92 o                         
  -5  17   6         19.18         16.75        17.70 o                         
  -4  17   6         29.65         28.80        18.21 o                         
  -3  17   6         11.64         51.54        16.51 o                         
  -2  17   6        927.23        546.44       146.62 o                         
  -1  17   6        308.44        310.57        54.94 o                         
   0  17   6        315.93        286.49        29.30 o                         
   1  17   6        130.66        125.38        42.70 o                         
   2  17   6        378.06        190.98        35.20 o                         
   3  17   6          3.84         26.17        26.45 o                         
   4  17   6          3.83          8.34        48.88 o                         
 -15   1   7          4.51         20.45        14.74 o                         
 -14   1   7          5.16         27.12        13.45 o                         
 -13   1   7        513.17        433.86        25.83 o                         
 -12   1   7         18.40         -0.83        25.32 o                         
 -11   1   7       1503.24       1493.95        42.58 o                         
 -10   1   7          9.12        -18.15        20.23 o                         
  -9   1   7         89.07         71.20        20.99 o                         
  -8   1   7        710.00        671.90        31.86 o                         
  -7   1   7        103.40        113.46        21.23 o                         
  -6   1   7       1314.48       1294.28        38.34 o                         
  -5   1   7          0.42         -9.75         9.75 o                         
  -4   1   7          1.76          7.80         9.84 o                         
  -3   1   7        473.33        464.73        18.36 o                         
  -2   1   7         12.16         13.52        10.40 o                         
  -1   1   7        147.71        149.73        16.52 o                         
   0   1   7       1224.76       1174.94        47.10 o                         
   1   1   7        503.79        500.10        22.93 o                         
   2   1   7         94.28         79.89         7.49 o                         
   3   1   7        293.19        330.04        15.39 o                         
   4   1   7        142.04        113.08        13.83 o                         
   5   1   7        355.20        368.75        13.73 o                         
   6   1   7       1322.20       1264.25        21.79 o                         
   7   1   7        245.01        275.22        12.15 o                         
   8   1   7          4.49          6.87         9.42 o                         
   9   1   7        370.08        381.99        14.84 o                         
  10   1   7        662.59        703.54        21.96 o                         
  11   1   7         96.73        105.16        11.94 o                         
  12   1   7         13.90         43.97        11.60 o                         
  13   1   7        284.81        271.23        22.53 o                         
  14   1   7        271.29        247.58        23.66 o                         
 -15   2   7          9.71         12.26        14.95 o                         
 -14   2   7         43.21         37.60        13.47 o                         
 -13   2   7         88.26         83.60        16.04 o                         
 -12   2   7       3250.78       3358.95        58.49 o                         
 -11   2   7          6.40         12.01        18.35 o                         
 -10   2   7        271.97        280.75        22.76 o                         
  -9   2   7        132.13        110.72        20.59 o                         
  -8   2   7        621.46        641.39        28.97 o                         
  -7   2   7       1649.13       1604.94        33.01 o                         
  -6   2   7         47.75         58.10        11.54 o                         
  -5   2   7       3856.17       4093.71        86.61 o                         
  -4   2   7         24.75         58.81        40.76 o                         
  -3   2   7       2784.55       2827.93        56.40 o                         
  -2   2   7         18.06         17.26        22.44 o                         
  -1   2   7        718.79        710.75        23.77 o                         
   0   2   7       7061.78       7407.86       110.84 o                         
   1   2   7        389.59        412.27        16.46 o                         
   2   2   7       6647.21       7202.44       131.27 o                         
   3   2   7         24.37         19.52         8.30 o                         
   4   2   7       1478.09       1362.51        26.99 o                         
   5   2   7        141.63        120.76        10.24 o                         
   6   2   7        122.29        130.48        13.16 o                         
   7   2   7       1064.52       1002.37        18.79 o                         
   8   2   7          2.41         -3.94        13.20 o                         
   9   2   7        225.01        253.87        13.95 o                         
  10   2   7       2505.75       2388.90        37.69 o                         
  11   2   7         44.18         41.38        11.12 o                         
  12   2   7        179.18        198.64        13.26 o                         
  13   2   7         66.25         59.32        18.56 o                         
  14   2   7         10.59         15.90        13.02 o                         
 -15   3   7          0.22         19.29        11.55 o                         
 -14   3   7         67.15         66.04        13.88 o                         
 -13   3   7        152.42        146.90        16.22 o                         
 -12   3   7         38.62         26.12        16.00 o                         
 -11   3   7        506.19        520.49        26.97 o                         
 -10   3   7        848.56        821.74        33.23 o                         
  -9   3   7         36.79         23.38        17.37 o                         
  -8   3   7        292.34        305.34        17.64 o                         
  -7   3   7        261.58        264.07        16.24 o                         
  -6   3   7          3.49        -14.37        19.17 o                         
  -5   3   7         13.91         26.80        10.39 o                         
  -4   3   7        536.96        658.82        21.44 o                         
  -3   3   7        650.76        650.94        22.59 o                         
  -2   3   7        535.11        542.65        17.33 o                         
  -1   3   7       2673.62       2851.69        47.49 o                         
   0   3   7        470.14        520.76        15.36 o                         
   1   3   7       5422.31       5590.32       132.12 o                         
   2   3   7         63.66         72.56         9.00 o                         
   3   3   7        335.60        307.27        13.70 o                         
   4   3   7         37.77         40.09         8.73 o                         
   5   3   7         20.28         28.63         8.65 o                         
   6   3   7          7.59         14.17         9.11 o                         
   7   3   7        514.57        472.38        14.77 o                         
   8   3   7        547.32        566.14        17.35 o                         
   9   3   7         83.29        110.59        11.05 o                         
  10   3   7         87.72        102.40        12.16 o                         
  11   3   7          0.03         -2.63        12.73 o                         
  12   3   7         17.53         22.75        14.91 o                         
  13   3   7         43.19         76.28        12.02 o                         
  14   3   7        453.45        457.82        25.75 o                         
 -15   4   7          1.25          1.82        13.38 o                         
 -14   4   7        235.03        234.48        16.80 o                         
 -13   4   7        794.43        744.57        28.83 o                         
 -12   4   7        913.79        882.49        29.48 o                         
 -11   4   7         70.30         86.87        17.35 o                         
 -10   4   7        364.86        377.82        21.39 o                         
  -9   4   7         34.31         33.18        14.84 o                         
  -8   4   7        262.41        291.55        16.15 o                         
  -7   4   7         58.88         79.50        11.76 o                         
  -6   4   7        231.65        227.72        14.94 o                         
  -5   4   7         28.25         28.45        10.83 o                         
  -4   4   7        838.84        862.99        24.07 o                         
  -3   4   7         86.75         96.92        11.23 o                         
  -2   4   7       1509.20       1675.03        34.42 o                         
  -1   4   7         49.83         86.10         7.61 o                         
   0   4   7       1526.34       1719.17        36.73 o                         
   1   4   7         56.96         61.65         6.81 o                         
   2   4   7        962.82        967.03        21.43 o                         
   3   4   7       2087.24       2281.76        38.29 o                         
   4   4   7       2070.79       2119.51        33.06 o                         
   5   4   7         12.22         12.87        11.74 o                         
   6   4   7       3235.40       3034.00        35.07 o                         
   7   4   7       1404.53       1413.37        24.11 o                         
   8   4   7        816.49        888.51        22.59 o                         
   9   4   7       1384.50       1315.11        31.79 o                         
  10   4   7         52.37         52.30        11.82 o                         
  11   4   7         40.17         23.22        10.90 o                         
  12   4   7        261.71        301.05        17.99 o                         
  13   4   7        344.50        330.62        18.48 o                         
  14   4   7         26.15         49.81        14.12 o                         
 -15   5   7         20.01         88.96        28.74 o                         
 -14   5   7        352.14        341.00        36.20 o                         
 -13   5   7        123.40        123.85        29.15 o                         
 -12   5   7         60.27         54.83        14.68 o                         
 -11   5   7         26.72         57.66        15.10 o                         
 -10   5   7          8.61         12.45        14.45 o                         
  -9   5   7         13.18         46.22        16.18 o                         
  -8   5   7         48.96         55.88        12.29 o                         
  -7   5   7        169.38        209.98        16.56 o                         
  -6   5   7        124.15        107.95        11.27 o                         
  -5   5   7        695.38        680.73        23.03 o                         
  -4   5   7        214.15        206.42        14.22 o                         
  -3   5   7        209.41        248.28        15.72 o                         
  -2   5   7        169.14        158.63        11.50 o                         
  -1   5   7         68.28         48.14         6.96 o                         
   0   5   7        321.88        315.75        12.05 o                         
   1   5   7          3.07          5.75         6.58 o                         
   2   5   7       1183.33       1155.56        21.84 o                         
   3   5   7       2962.83       2889.37        42.52 o                         
   4   5   7        769.80        803.39        18.14 o                         
   5   5   7        426.04        406.82        13.34 o                         
   6   5   7         20.91         28.25        19.64 o                         
   7   5   7         99.94         89.96        14.51 o                         
   8   5   7          0.81          7.21        10.01 o                         
   9   5   7        489.49        471.81        17.30 o                         
  10   5   7        111.76        126.81        14.54 o                         
  11   5   7        295.72        283.75        14.55 o                         
  12   5   7          0.53         10.23        11.80 o                         
  13   5   7         48.38         55.22        13.34 o                         
  14   5   7         46.60         59.56        16.25 o                         
 -15   6   7        419.86        450.25        33.92 o                         
 -14   6   7        749.62        784.70        29.59 o                         
 -13   6   7        343.23        354.94        30.58 o                         
 -12   6   7        122.64        112.34        15.66 o                         
 -11   6   7        241.36        267.18        18.20 o                         
 -10   6   7       1565.38       1566.75        32.70 o                         
  -9   6   7        390.95        350.30        18.94 o                         
  -8   6   7        134.48        122.65        13.24 o                         
  -7   6   7        243.38        272.53        17.23 o                         
  -6   6   7          1.77         -0.03        10.51 o                         
  -5   6   7        131.26        130.40        11.79 o                         
  -4   6   7        539.51        453.93        26.61 o                         
  -3   6   7       1609.40       1652.84        42.24 o                         
  -2   6   7       1723.65       1946.83        34.96 o                         
  -1   6   7        148.25        154.13        10.24 o                         
   0   6   7        840.45        941.45        20.43 o                         
   1   6   7        837.87        791.96        19.01 o                         
   2   6   7        536.19        598.14        16.48 o                         
   3   6   7        205.46        233.58        12.51 o                         
   4   6   7       2250.71       2363.60        31.56 o                         
   5   6   7         35.20         36.76         9.28 o                         
   6   6   7        472.69        483.72        16.01 o                         
   7   6   7         38.18         31.62        12.17 o                         
   8   6   7        703.56        640.67        20.53 o                         
   9   6   7         11.78         -1.76        11.92 o                         
  10   6   7        259.99        286.63        17.90 o                         
  11   6   7        138.05        170.70        18.02 o                         
  12   6   7        498.02        538.88        24.61 o                         
  13   6   7        171.77        179.08        22.10 o                         
 -14   7   7        355.34        430.52        76.20 o                         
 -13   7   7        293.29        338.32        27.69 o                         
 -12   7   7        807.59        770.87        30.03 o                         
 -11   7   7        154.95        149.83        21.15 o                         
 -10   7   7         14.77         12.68        15.31 o                         
  -9   7   7          2.50         27.06        18.35 o                         
  -8   7   7       1331.89       1322.46        29.15 o                         
  -7   7   7        291.29        362.37        17.86 o                         
  -6   7   7          3.94         19.34        11.70 o                         
  -5   7   7          4.43          4.44        10.34 o                         
  -4   7   7        203.49        200.46        14.25 o                         
  -3   7   7        586.47        655.96        20.12 o                         
  -2   7   7       9857.04       9900.25       112.32 o                         
  -1   7   7        966.35       1029.46        21.74 o                         
   0   7   7        391.02        319.01        13.72 o                         
   1   7   7         36.29         31.50         8.75 o                         
   2   7   7          6.13         20.67        10.21 o                         
   3   7   7         69.03         75.15         9.35 o                         
   4   7   7       1376.68       1274.64        23.00 o                         
   5   7   7        422.18        413.75        15.51 o                         
   6   7   7       2428.47       2288.83        32.66 o                         
   7   7   7       2928.66       2978.77        40.17 o                         
   8   7   7        990.21        992.30        26.79 o                         
   9   7   7          3.47          8.69        13.81 o                         
  10   7   7        145.75        170.14        13.01 o                         
  11   7   7         22.38         25.07        14.56 o                         
  12   7   7       1091.88       1078.43        30.88 o                         
  13   7   7        142.83        116.55        15.26 o                         
 -14   8   7        289.59        278.27        58.79 o                         
 -13   8   7       1600.04       1719.15        47.51 o                         
 -12   8   7        524.83        583.74        32.42 o                         
 -11   8   7        274.86        241.16        20.85 o                         
 -10   8   7        130.12        119.34        16.30 o                         
  -9   8   7       1778.63       1608.11        34.45 o                         
  -8   8   7        462.25        459.56        21.10 o                         
  -7   8   7         24.17          9.70        15.88 o                         
  -6   8   7          2.52         14.58        11.44 o                         
  -5   8   7        158.32        153.11        13.28 o                         
  -4   8   7          1.65         -2.92        10.88 o                         
  -3   8   7       1908.27       1973.27        44.80 o                         
  -2   8   7        363.46        339.81        14.52 o                         
  -1   8   7          6.52         10.74         9.63 o                         
   0   8   7          7.57         25.67         8.61 o                         
   1   8   7        251.44        222.94        11.81 o                         
   2   8   7         50.83         53.80        12.34 o                         
   3   8   7         86.80         92.75        12.86 o                         
   4   8   7        175.57        187.16        11.10 o                         
   5   8   7          7.36         16.92        10.72 o                         
   6   8   7        781.05        790.35        32.57 o                         
   7   8   7        929.34        926.10        29.93 o                         
   8   8   7         95.71        103.53        13.76 o                         
   9   8   7        511.61        521.65        22.74 o                         
  10   8   7         54.98         25.26        12.93 o                         
  11   8   7        451.08        477.49        23.29 o                         
  12   8   7        840.19        936.33        28.98 o                         
  13   8   7       1011.20       1026.74        43.18 o                         
 -13   9   7        176.72        161.74        21.51 o                         
 -12   9   7        211.07        149.43        20.62 o                         
 -11   9   7        664.45        651.62        47.86 o                         
 -10   9   7        286.00        248.95        18.13 o                         
  -9   9   7        713.90        636.34        27.34 o                         
  -8   9   7          0.63         21.78        16.61 o                         
  -7   9   7         22.10         20.20        13.47 o                         
  -6   9   7        196.10        178.41        18.23 o                         
  -5   9   7       1210.02       1158.92        38.34 o                         
  -4   9   7        513.04        555.58        21.22 o                         
  -3   9   7       1815.96       1789.61        33.48 o                         
  -2   9   7       6303.83       6392.76        65.67 o                         
  -1   9   7        162.15        214.43        11.91 o                         
   0   9   7        416.86        387.48        15.35 o                         
   1   9   7        530.09        485.53        18.21 o                         
   2   9   7       1514.84       1445.59        31.64 o                         
   3   9   7        968.65        866.43        22.70 o                         
   4   9   7        350.97        394.06        19.24 o                         
   5   9   7        174.19        244.86        16.85 o                         
   6   9   7        655.90        645.39        22.79 o                         
   7   9   7        408.06        372.71        19.92 o                         
   8   9   7        150.97        164.50        15.00 o                         
   9   9   7        571.69        528.13        26.72 o                         
  10   9   7         15.11         25.14        14.73 o                         
  11   9   7        209.27        209.20        16.59 o                         
  12   9   7          1.68         18.66        13.76 o                         
 -13  10   7        395.67        331.43        56.80 o                         
 -12  10   7        647.73        723.31        35.55 o                         
 -11  10   7        503.74        420.69        30.06 o                         
 -10  10   7        310.74        245.12        21.92 o                         
  -9  10   7        956.27        792.45        35.18 o                         
  -8  10   7       2449.17       2185.04        50.44 o                         
  -7  10   7        491.72        529.84        26.67 o                         
  -6  10   7       1895.26       1884.44        34.92 o                         
  -5  10   7        270.96        278.38        15.91 o                         
  -4  10   7        305.99        297.08        17.14 o                         
  -3  10   7        376.77        394.79        23.28 o                         
  -2  10   7       4911.45       4907.83        59.82 o                         
  -1  10   7       1281.14       1280.31        24.82 o                         
   0  10   7       3786.21       3714.19        47.50 o                         
   1  10   7        153.53        146.25        12.05 o                         
   2  10   7         36.21         29.40        12.31 o                         
   3  10   7         36.56         32.04        12.54 o                         
   4  10   7         45.20         41.50        11.89 o                         
   5  10   7        114.56        107.97        12.91 o                         
   6  10   7         91.94         86.28        14.49 o                         
   7  10   7        613.41        602.01        24.17 o                         
   8  10   7        208.27        218.58        27.75 o                         
   9  10   7        891.35        917.65        32.95 o                         
  10  10   7       1389.32       1418.14        41.20 o                         
  11  10   7        679.76        666.48        30.18 o                         
 -12  11   7         79.16        103.29        17.31 o                         
 -11  11   7         58.20         57.45        31.86 o                         
 -10  11   7        142.85        126.04        18.44 o                         
  -9  11   7         93.64         51.71        25.36 o                         
  -8  11   7        165.24        161.82        20.35 o                         
  -7  11   7        764.72        735.61        32.70 o                         
  -6  11   7        101.54         98.29        25.21 o                         
  -5  11   7          4.13         -3.89        14.50 o                         
  -4  11   7         22.11         42.89        14.02 o                         
  -3  11   7         93.91        100.71        14.69 o                         
  -2  11   7       3621.82       3622.96        64.09 o                         
  -1  11   7        653.84        671.44        26.30 o                         
   0  11   7       1257.98       1318.53        34.16 o                         
   1  11   7       5168.43       5053.25        62.46 o                         
   2  11   7       2483.12       2452.73        39.63 o                         
   3  11   7         13.79         32.09        12.48 o                         
   4  11   7         40.44         55.49        13.67 o                         
   5  11   7       1082.53       1010.96        31.93 o                         
   6  11   7         18.36          0.33        15.84 o                         
   7  11   7       1036.39        988.61        34.74 o                         
   8  11   7        979.60        986.03        34.86 o                         
   9  11   7        220.67        203.86        17.44 o                         
  10  11   7         61.79         85.93        14.23 o                         
  11  11   7         49.58         58.31        26.28 o                         
 -11  12   7          3.63          0.17        16.04 o                         
 -10  12   7       1019.41       1114.86        66.20 o                         
  -9  12   7        732.01        696.85        33.95 o                         
  -8  12   7        567.08        492.34        33.16 o                         
  -7  12   7        131.46        120.05        27.50 o                         
  -6  12   7         24.00         25.52        18.87 o                         
  -5  12   7         91.54        128.28        21.08 o                         
  -4  12   7        592.55        674.53        28.78 o                         
  -3  12   7        162.06        214.59        17.80 o                         
  -2  12   7        111.29        137.28        16.64 o                         
  -1  12   7        287.66        301.08        17.59 o                         
   0  12   7        551.74        552.53        24.92 o                         
   1  12   7         96.74        110.41        15.38 o                         
   2  12   7        342.57        291.01        20.90 o                         
   3  12   7        668.63        534.29        31.43 o                         
   4  12   7        254.01        219.57        20.10 o                         
   5  12   7        421.82        483.74        30.59 o                         
   6  12   7        199.82        214.06        19.61 o                         
   7  12   7         18.16          3.95        16.44 o                         
   8  12   7          4.17         19.28        14.91 o                         
   9  12   7         46.57         59.69        15.01 o                         
  10  12   7        246.38        256.49        24.51 o                         
 -10  13   7         94.28         99.57        20.72 o                         
  -9  13   7        166.49        164.10        16.65 o                         
  -8  13   7         12.45         21.65        20.76 o                         
  -7  13   7         16.91         64.60        36.80 o                         
  -6  13   7          9.88         38.27        21.49 o                         
  -5  13   7         11.71         12.09        17.98 o                         
  -4  13   7        311.69        284.10        22.00 o                         
  -3  13   7        837.32        888.70        45.70 o                         
  -2  13   7       1339.84       1423.40        44.78 o                         
  -1  13   7       1436.46       1407.08        47.58 o                         
   0  13   7       1839.57       1639.68       106.04 o                         
   1  13   7        160.52        108.84        20.10 o                         
   2  13   7        106.45         86.31        27.70 o                         
   3  13   7        367.82        312.22        42.98 o                         
   4  13   7       2182.03       1913.21       109.75 o                         
   5  13   7        697.71        576.48        33.46 o                         
   6  13   7        270.80        322.62        22.19 o                         
   7  13   7        567.01        573.94        27.00 o                         
   8  13   7         45.98         57.91        15.03 o                         
   9  13   7         21.70         16.65        14.57 o                         
  -9  14   7          1.50         12.84        15.40 o                         
  -8  14   7        105.91         85.63        15.73 o                         
  -7  14   7          1.47         -8.98        16.09 o                         
  -6  14   7        494.16        516.24        27.13 o                         
  -5  14   7        366.05        373.15        24.57 o                         
  -4  14   7          1.02        -30.08        35.50 o                         
  -3  14   7         89.47         61.03        19.79 o                         
  -2  14   7          1.83         10.62        18.19 o                         
  -1  14   7        141.26        126.83        20.57 o                         
   0  14   7        132.86        150.98        27.34 o                         
   1  14   7        139.42        112.32        19.11 o                         
   2  14   7        180.42        162.58        19.93 o                         
   3  14   7        290.52        280.31        28.93 o                         
   4  14   7        351.10        341.36        26.41 o                         
   5  14   7        416.58        453.21        32.29 o                         
   6  14   7         82.68        122.22        21.66 o                         
   7  14   7        303.39        305.45        36.62 o                         
   8  14   7        193.89        205.24        40.08 o                         
  -8  15   7          7.06         -1.88        23.06 o                         
  -7  15   7        377.76        367.72        32.21 o                         
  -6  15   7        347.81        338.11        28.35 o                         
  -5  15   7       1402.38       1374.98        45.38 o                         
  -4  15   7         25.98         25.07        18.80 o                         
  -3  15   7          7.14         -1.03        17.06 o                         
  -2  15   7          4.44          2.84        17.05 o                         
  -1  15   7         79.89         98.89        24.11 o                         
   0  15   7         36.60         58.28        17.57 o                         
   1  15   7        500.49        500.72        37.12 o                         
   2  15   7        129.72        119.78        17.41 o                         
   3  15   7        134.84        114.71        16.71 o                         
   4  15   7          1.13          3.27        21.01 o                         
   5  15   7         14.99         36.13        15.17 o                         
   6  15   7        101.48         98.68        14.15 o                         
   7  15   7       1324.20       1408.09        49.86 o                         
  -6  16   7          1.56          8.53        35.47 o                         
  -5  16   7         16.86         26.14        17.07 o                         
  -4  16   7          1.08         18.69        19.93 o                         
  -3  16   7         70.72         92.56        19.17 o                         
  -2  16   7        182.15        217.15        23.53 o                         
  -1  16   7        102.05        105.55        24.57 o                         
   0  16   7         26.11         37.85        20.48 o                         
   1  16   7        849.78        415.41        71.86 o                         
   2  16   7        232.23        185.07        41.97 o                         
   3  16   7         63.41         78.86        29.33 o                         
   4  16   7         26.69         16.71        17.22 o                         
   5  16   7        307.42        258.39        33.27 o                         
  -4  17   7         42.43         18.50        44.60 o                         
  -3  17   7        128.93         98.02        18.39 o                         
  -2  17   7         53.18         60.45        22.43 o                         
  -1  17   7        276.62        369.88        31.61 o                         
   0  17   7        167.90        141.02        26.23 o                         
   1  17   7        326.84        408.58        69.60 o                         
   2  17   7         36.61         29.54        17.39 o                         
   3  17   7         27.92         31.99        25.68 o                         
 -15   0   8        207.47        172.24        30.30 o                         
 -14   0   8         33.12         13.65        24.07 o                         
 -13   0   8       4320.08       4445.34       102.67 o                         
 -12   0   8        829.87        841.70        82.31 o                         
 -11   0   8         28.47         20.26        26.41 o                         
 -10   0   8       4702.68       4757.09       107.58 o                         
  -9   0   8        184.31        150.00        44.48 o                         
  -8   0   8        617.14        609.00        45.52 o                         
  -7   0   8        672.63        701.60        46.17 o                         
  -6   0   8       1001.76       1155.64       112.60 o                         
  -5   0   8       4748.31       4680.63       152.11 o                         
  -4   0   8        776.76        685.07        46.65 o                         
  -3   0   8         14.99         19.18        49.11 o                         
  -2   0   8       3317.28       3315.88        98.16 o                         
  -1   0   8       1601.79       1697.12        67.98 o                         
   0   0   8        417.49        330.98        34.72 o                         
   1   0   8       1782.75       1837.37        71.75 o                         
   2   0   8       1820.28       1903.92        67.35 o                         
   3   0   8       1261.13       1267.45        45.17 o                         
   4   0   8       2387.86       2376.21        51.68 o                         
   5   0   8       1007.09        959.20        29.83 o                         
   6   0   8       2127.70       1941.83        38.68 o                         
   7   0   8        436.46        513.36        21.94 o                         
   8   0   8       2366.37       2398.72        48.56 o                         
   9   0   8       3327.09       3306.03        54.87 o                         
  10   0   8        731.95        724.58        35.73 o                         
  11   0   8       1260.61       1187.80        66.30 o                         
  12   0   8        356.76        364.79        24.66 o                         
  13   0   8         59.53         37.45        31.66 o                         
  14   0   8          1.68         12.38        18.42 o                         
 -15   1   8        316.12        329.90        22.06 o                         
 -14   1   8         70.52         69.61        15.49 o                         
 -13   1   8         99.43        111.51        19.59 o                         
 -12   1   8         68.23         82.03        19.22 o                         
 -11   1   8       2066.05       2063.03        46.96 o                         
 -10   1   8        427.30        430.19        26.31 o                         
  -9   1   8        354.31        307.54        32.15 o                         
  -8   1   8        272.49        280.97        23.86 o                         
  -7   1   8        710.70        792.43        35.84 o                         
  -6   1   8        347.30        332.05        27.35 o                         
  -5   1   8        317.33        222.63        19.96 o                         
  -4   1   8       4549.83       4537.83       101.47 o                         
  -3   1   8         10.26          2.62        16.31 o                         
  -2   1   8       2381.34       2214.05        71.14 o                         
  -1   1   8       5236.19       5285.21       112.95 o                         
   0   1   8       4723.52       4820.51       138.82 o                         
   1   1   8       1543.71       1352.83        31.91 o                         
   2   1   8         37.10         32.43         9.49 o                         
   3   1   8       2038.50       1931.08        37.33 o                         
   4   1   8        257.08        237.52        13.69 o                         
   5   1   8        616.32        667.45        17.23 o                         
   6   1   8        947.10        927.86        20.24 o                         
   7   1   8       1831.60       1863.10        28.12 o                         
   8   1   8         69.18         78.89        10.49 o                         
   9   1   8       1954.30       1924.12        28.26 o                         
  10   1   8        806.92        729.68        24.52 o                         
  11   1   8         49.78         40.29        10.71 o                         
  12   1   8         48.82         57.44        11.09 o                         
  13   1   8         98.66        137.10        12.79 o                         
  14   1   8         85.29        122.59        14.99 o                         
 -15   2   8          1.93         -4.74        13.13 o                         
 -14   2   8       1462.00       1486.06        46.16 o                         
 -13   2   8       2986.19       2951.99        57.61 o                         
 -12   2   8        335.40        342.33        20.22 o                         
 -11   2   8        939.54        921.34        33.89 o                         
 -10   2   8        115.07        153.59        20.82 o                         
  -9   2   8        176.46        193.89        32.63 o                         
  -8   2   8        673.75        594.14        27.71 o                         
  -7   2   8        345.50        408.11        25.16 o                         
  -6   2   8        116.87        155.04        16.00 o                         
  -5   2   8       1645.76       1475.48        35.62 o                         
  -4   2   8        502.24        446.58        27.36 o                         
  -3   2   8        850.08        719.42        25.90 o                         
  -2   2   8         77.39        124.40        12.33 o                         
  -1   2   8         39.93         69.86         9.13 o                         
   0   2   8          8.94          6.68        10.53 o                         
   1   2   8       1728.59       1740.51        37.82 o                         
   2   2   8        296.77        271.93        15.50 o                         
   3   2   8        179.09        148.72        13.13 o                         
   4   2   8        395.90        429.39        17.59 o                         
   5   2   8         75.10         73.08        10.55 o                         
   6   2   8        199.92        225.77        11.13 o                         
   7   2   8       6412.06       6312.84        57.16 o                         
   8   2   8        329.20        371.57        14.59 o                         
   9   2   8        819.82        793.85        21.12 o                         
  10   2   8        454.67        465.28        19.63 o                         
  11   2   8          7.97          6.60        10.63 o                         
  12   2   8        409.12        417.07        18.71 o                         
  13   2   8        247.93        233.03        16.72 o                         
  14   2   8          1.37         10.38        16.67 o                         
 -15   3   8        599.71        731.19        42.32 o                         
 -14   3   8        179.40        195.79        22.37 o                         
 -13   3   8          0.12         -3.89        18.25 o                         
 -12   3   8        311.18        333.12        19.15 o                         
 -11   3   8        159.06        160.40        18.66 o                         
 -10   3   8        328.23        324.51        21.25 o                         
  -9   3   8        168.22        156.38        20.31 o                         
  -8   3   8         72.73         84.61        15.06 o                         
  -7   3   8        169.75        167.61        14.47 o                         
  -6   3   8       1186.29       1172.40        44.63 o                         
  -5   3   8       4367.62       4239.33        74.00 o                         
  -4   3   8       4070.75       3827.60        62.06 o                         
  -3   3   8       2145.55       2203.63        45.59 o                         
  -2   3   8        742.95        815.82        40.04 o                         
  -1   3   8       5917.22       5682.12        81.30 o                         
   0   3   8       1376.37       1310.41        25.76 o                         
   1   3   8        440.52        431.63        17.08 o                         
   2   3   8         65.81         40.28         9.94 o                         
   3   3   8        599.95        471.71        15.34 o                         
   4   3   8        844.78        753.09        18.53 o                         
   5   3   8        371.74        372.84        13.35 o                         
   6   3   8         36.27         46.51         9.45 o                         
   7   3   8         64.19         60.10         9.84 o                         
   8   3   8         50.43         61.63        13.21 o                         
   9   3   8        294.43        297.78        13.99 o                         
  10   3   8         29.56         24.16        11.02 o                         
  11   3   8         11.07         12.69        14.62 o                         
  12   3   8        151.30        174.14        14.91 o                         
  13   3   8        115.34         97.35        12.89 o                         
 -15   4   8        969.50       1013.85        69.38 o                         
 -14   4   8       1241.23       1239.15        38.37 o                         
 -13   4   8        902.19        923.28        35.85 o                         
 -12   4   8        485.39        499.70        24.48 o                         
 -11   4   8        503.95        492.39        26.36 o                         
 -10   4   8        179.20        178.47        17.79 o                         
  -9   4   8        651.54        683.78        29.04 o                         
  -8   4   8       1606.82       1658.58        36.68 o                         
  -7   4   8        268.48        260.30        17.56 o                         
  -6   4   8          4.77         19.76        13.79 o                         
  -5   4   8        738.12        693.68        25.55 o                         
  -4   4   8         36.96         49.47        12.30 o                         
  -3   4   8       1686.43       1787.83        43.62 o                         
  -2   4   8          2.71          1.74         9.92 o                         
  -1   4   8         28.89         15.35         7.76 o                         
   0   4   8          0.78          2.85         7.22 o                         
   1   4   8         97.02        112.68         8.77 o                         
   2   4   8       1015.15       1026.94        21.83 o                         
   3   4   8          5.02         -1.01         9.77 o                         
   4   4   8        394.85        360.73        14.22 o                         
   5   4   8          1.47         -7.92         9.61 o                         
   6   4   8       1098.22       1010.80        20.66 o                         
   7   4   8       1758.40       1716.17        28.24 o                         
   8   4   8       1314.89       1273.59        26.88 o                         
   9   4   8          5.13         -0.15        10.88 o                         
  10   4   8         96.07         79.20        11.61 o                         
  11   4   8        112.47        109.04        15.47 o                         
  12   4   8         86.34        111.59        12.58 o                         
  13   4   8         92.23        111.34        13.71 o                         
 -14   5   8         11.61         37.83        19.34 o                         
 -13   5   8        327.93        351.71        19.63 o                         
 -12   5   8        927.25        841.49        32.67 o                         
 -11   5   8        236.80        240.67        19.57 o                         
 -10   5   8        142.36        147.05        16.02 o                         
  -9   5   8        388.67        364.51        28.38 o                         
  -8   5   8        181.85        212.99        18.59 o                         
  -7   5   8       5049.24       4936.02        71.80 o                         
  -6   5   8       1023.43       1015.12        28.26 o                         
  -5   5   8       3192.95       3121.68        49.55 o                         
  -4   5   8        144.33        114.93        17.77 o                         
  -3   5   8         43.67         78.57        15.61 o                         
  -2   5   8         86.30         77.06         8.85 o                         
  -1   5   8       3170.08       3074.02        46.21 o                         
   0   5   8       1329.34       1322.28        23.25 o                         
   1   5   8       2379.05       2274.29        32.58 o                         
   2   5   8        216.08        203.23        10.19 o                         
   3   5   8        693.28        698.60        17.82 o                         
   4   5   8        335.59        328.90        12.72 o                         
   5   5   8        381.11        353.43        13.99 o                         
   6   5   8         27.27         32.46         9.65 o                         
   7   5   8          3.64         -3.48        10.01 o                         
   8   5   8         60.82         69.38        11.06 o                         
   9   5   8          3.31         13.32        14.53 o                         
  10   5   8         39.24         33.45        12.17 o                         
  11   5   8         39.95         33.47        11.73 o                         
  12   5   8         35.35         23.55        11.79 o                         
  13   5   8        138.65        148.98        15.61 o                         
 -14   6   8        104.28        116.28        41.19 o                         
 -13   6   8        168.53        155.69        24.65 o                         
 -12   6   8       1137.02       1095.80        35.14 o                         
 -11   6   8        155.71        178.61        18.83 o                         
 -10   6   8        372.01        390.38        25.39 o                         
  -9   6   8        133.05        129.52        16.01 o                         
  -8   6   8        274.74        285.03        17.75 o                         
  -7   6   8         21.03         36.38        13.31 o                         
  -6   6   8        474.64        502.12        23.85 o                         
  -5   6   8        596.83        662.35        23.45 o                         
  -4   6   8          1.19         16.70        12.78 o                         
  -3   6   8         88.47         77.68        23.00 o                         
  -2   6   8        691.96        705.74        19.56 o                         
  -1   6   8          1.86          1.10        11.37 o                         
   0   6   8        443.59        467.13        19.88 o                         
   1   6   8        241.04        235.64        11.65 o                         
   2   6   8        844.65        863.98        23.83 o                         
   3   6   8         12.14         28.73        14.38 o                         
   4   6   8        765.83        834.94        19.52 o                         
   5   6   8        174.59        175.85        11.26 o                         
   6   6   8        452.18        415.24        16.26 o                         
   7   6   8         49.31         57.09        11.71 o                         
   8   6   8         24.81         17.52        12.03 o                         
   9   6   8          5.67         -0.47        11.46 o                         
  10   6   8        257.29        259.77        15.57 o                         
  11   6   8         76.98         72.10        16.13 o                         
  12   6   8       1025.16       1062.91        37.77 o                         
  13   6   8        202.80        163.74        25.74 o                         
 -14   7   8        159.56        181.98        42.36 o                         
 -13   7   8         16.03         14.35        21.35 o                         
 -12   7   8         70.73         90.84        24.68 o                         
 -11   7   8          0.05         -2.11        17.27 o                         
 -10   7   8        454.91        462.19        26.66 o                         
  -9   7   8        379.81        331.20        21.76 o                         
  -8   7   8         79.47         65.01        15.94 o                         
  -7   7   8        160.07        160.92        20.47 o                         
  -6   7   8        305.80        330.66        19.12 o                         
  -5   7   8       1769.23       1697.21        34.92 o                         
  -4   7   8       1340.83       1373.41        27.81 o                         
  -3   7   8        768.45        745.17        21.82 o                         
  -2   7   8         16.31         11.92         8.70 o                         
  -1   7   8        161.41        175.14        11.78 o                         
   0   7   8          1.10          3.07        10.59 o                         
   1   7   8        773.68        650.54        19.53 o                         
   2   7   8         76.28         91.75        14.58 o                         
   3   7   8         70.23         63.88        12.51 o                         
   4   7   8          1.36          7.07        10.10 o                         
   5   7   8          4.66         15.74        13.50 o                         
   6   7   8         13.61         14.40        12.23 o                         
   7   7   8         21.36          6.18        11.10 o                         
   8   7   8        240.91        287.97        18.83 o                         
   9   7   8        209.83        209.49        13.83 o                         
  10   7   8        678.15        589.86        31.41 o                         
  11   7   8        611.15        600.35        28.30 o                         
  12   7   8         13.19          7.91        15.24 o                         
 -13   8   8         32.41         60.35        19.57 o                         
 -12   8   8         55.62         72.29        20.09 o                         
 -11   8   8        214.46        263.64        39.91 o                         
 -10   8   8       1077.10       1058.78        33.43 o                         
  -9   8   8        944.11        883.59        31.90 o                         
  -8   8   8        210.07        180.36        18.05 o                         
  -7   8   8         15.81         53.11        14.19 o                         
  -6   8   8          7.41          0.30        25.02 o                         
  -5   8   8          3.55          3.86        12.99 o                         
  -4   8   8         41.16         46.55        13.97 o                         
  -3   8   8       1179.84       1170.89        45.53 o                         
  -2   8   8        829.31        812.04        23.06 o                         
  -1   8   8        102.98         96.10        12.34 o                         
   0   8   8        306.03        336.52        14.52 o                         
   1   8   8        513.96        497.70        19.24 o                         
   2   8   8         90.68         83.82        11.72 o                         
   3   8   8          3.37        -10.17        10.17 o                         
   4   8   8        361.76        353.30        18.21 o                         
   5   8   8         77.12         95.32        11.76 o                         
   6   8   8         13.41          6.14        11.28 o                         
   7   8   8        164.80        161.33        15.10 o                         
   8   8   8        463.90        511.80        21.60 o                         
   9   8   8        399.34        405.84        23.28 o                         
  10   8   8        257.60        250.05        20.02 o                         
  11   8   8        191.49        160.67        17.36 o                         
  12   8   8        120.87        163.84        21.17 o                         
 -13   9   8          0.16        -12.85        28.41 o                         
 -12   9   8          1.60         34.09        17.87 o                         
 -11   9   8          9.98         16.77        26.41 o                         
 -10   9   8         49.75         37.49        18.44 o                         
  -9   9   8          1.08          0.48        15.59 o                         
  -8   9   8         39.05         22.59        15.61 o                         
  -7   9   8          1.78          5.39        14.97 o                         
  -6   9   8         18.70         30.72        14.11 o                         
  -5   9   8        525.37        503.47        29.90 o                         
  -4   9   8          4.06          7.07        14.97 o                         
  -3   9   8          0.60         -7.39        13.02 o                         
  -2   9   8       1086.03       1092.35        26.09 o                         
  -1   9   8          0.99        -10.24        10.24 o                         
   0   9   8         93.12         80.66        11.15 o                         
   1   9   8         32.12         36.93        11.30 o                         
   2   9   8        175.67        191.92        13.01 o                         
   3   9   8        102.23         93.74        12.19 o                         
   4   9   8        622.49        669.50        21.71 o                         
   5   9   8          1.79        -11.48        11.48 o                         
   6   9   8          0.50        -12.21        12.21 o                         
   7   9   8        317.20        322.26        17.19 o                         
   8   9   8        535.88        558.28        25.32 o                         
   9   9   8         69.09         61.93        17.31 o                         
  10   9   8         37.00         35.77        14.81 o                         
  11   9   8        468.95        460.23        37.85 o                         
 -12  10   8          7.87         12.87        17.60 o                         
 -11  10   8        165.93        165.03        24.59 o                         
 -10  10   8         35.76         50.41        18.33 o                         
  -9  10   8        151.28        158.90        18.27 o                         
  -8  10   8        968.85        898.60        33.43 o                         
  -7  10   8          1.44         -0.39        16.69 o                         
  -6  10   8        281.39        290.45        22.17 o                         
  -5  10   8          6.26         41.13        15.31 o                         
  -4  10   8       1226.48       1217.17        34.26 o                         
  -3  10   8         53.89         61.49        15.09 o                         
  -2  10   8        112.59        111.87        14.77 o                         
  -1  10   8        992.67       1011.07        24.65 o                         
   0  10   8       1117.66       1165.27        25.73 o                         
   1  10   8        174.08        181.13        21.16 o                         
   2  10   8          1.73          1.71        12.40 o                         
   3  10   8         57.71         57.09        12.37 o                         
   4  10   8        311.12        295.31        16.60 o                         
   5  10   8         99.36        122.72        13.92 o                         
   6  10   8          0.07        -12.60        12.85 o                         
   7  10   8         87.53         67.97        14.01 o                         
   8  10   8         28.89          5.35        14.90 o                         
   9  10   8         18.12          9.93        19.51 o                         
  10  10   8         17.32         19.29        14.41 o                         
  11  10   8         66.87         80.13        14.71 o                         
 -11  11   8         67.24         99.84        27.32 o                         
 -10  11   8        126.55         87.09        21.85 o                         
  -9  11   8         72.64         13.42        18.28 o                         
  -8  11   8          6.79         -5.74        23.34 o                         
  -7  11   8        837.50        869.44        34.35 o                         
  -6  11   8         54.24         43.59        16.73 o                         
  -5  11   8          2.55         44.76        19.21 o                         
  -4  11   8        141.32        164.93        17.56 o                         
  -3  11   8       1966.27       1965.95        40.13 o                         
  -2  11   8       2070.35       1964.63        40.97 o                         
  -1  11   8        232.92        245.49        16.53 o                         
   0  11   8        496.44        529.19        22.00 o                         
   1  11   8        406.00        421.42        20.43 o                         
   2  11   8          0.85         19.54        12.72 o                         
   3  11   8          9.52         55.03        14.24 o                         
   4  11   8        300.85        338.43        33.23 o                         
   5  11   8        735.64        702.01        27.44 o                         
   6  11   8       1149.03       1041.62        40.17 o                         
   7  11   8        243.57        242.82        21.80 o                         
   8  11   8        819.71        967.74        38.33 o                         
   9  11   8         45.68         78.81        15.67 o                         
  10  11   8         19.48         14.38        13.94 o                         
 -11  12   8         36.40         26.12        15.30 o                         
 -10  12   8        202.34        208.84        17.17 o                         
  -9  12   8         51.65         30.51        19.99 o                         
  -8  12   8        280.20        262.41        20.27 o                         
  -7  12   8         86.05         60.09        28.62 o                         
  -6  12   8          5.65          2.96        19.85 o                         
  -5  12   8          0.37         26.44        19.13 o                         
  -4  12   8          0.04         -9.15        23.34 o                         
  -3  12   8        191.76        154.19        25.21 o                         
  -2  12   8        939.50        979.41        42.94 o                         
  -1  12   8        512.16        539.29        32.08 o                         
   0  12   8         23.73          2.40        20.29 o                         
   1  12   8        287.64        285.40        21.28 o                         
   2  12   8        225.87        224.23        28.32 o                         
   3  12   8         35.36         16.90        17.05 o                         
   4  12   8          0.67        -19.38        24.01 o                         
   5  12   8        195.04        198.39        18.08 o                         
   6  12   8        596.56        600.40        33.53 o                         
   7  12   8         18.07         15.83        15.66 o                         
   8  12   8         22.43          8.63        25.58 o                         
   9  12   8         63.87         88.38        15.73 o                         
 -10  13   8          2.40         40.04        25.18 o                         
  -9  13   8        704.59        606.92        93.24 o                         
  -8  13   8         43.74         39.05        23.94 o                         
  -7  13   8          5.84         13.05        22.80 o                         
  -6  13   8          0.19         -8.08        18.11 o                         
  -5  13   8        132.89        197.62        32.22 o                         
  -4  13   8         88.20         70.11        22.46 o                         
  -3  13   8        349.62        327.40        24.76 o                         
  -2  13   8        346.09        352.62        25.09 o                         
  -1  13   8        460.72        450.02        23.25 o                         
   0  13   8        899.49        901.21        76.07 o                         
   1  13   8       1664.27       1662.09        52.39 o                         
   2  13   8        708.59        696.71        42.44 o                         
   3  13   8        169.18        131.18        41.55 o                         
   4  13   8        657.67        443.34        51.31 o                         
   5  13   8        341.97        339.08        26.52 o                         
   6  13   8        440.38        455.02        23.55 o                         
   7  13   8        121.78        174.32        16.85 o                         
   8  13   8        814.18        826.10        72.69 o                         
  -9  14   8          0.49          9.17        22.17 o                         
  -8  14   8          0.63         11.57        22.69 o                         
  -7  14   8        610.94        596.33        31.94 o                         
  -6  14   8        160.60        191.31        18.42 o                         
  -5  14   8        160.86        155.35        29.82 o                         
  -4  14   8          0.40         19.78        23.69 o                         
  -3  14   8         50.70         51.75        25.31 o                         
  -2  14   8          3.92         20.52        18.82 o                         
  -1  14   8         58.25         52.58        25.35 o                         
   0  14   8          0.56        -20.29        20.29 o                         
   1  14   8         57.85         37.90        32.76 o                         
   2  14   8          6.01        -11.62        18.35 o                         
   3  14   8        118.73         71.65        19.42 o                         
   4  14   8        866.93        828.32        36.05 o                         
   5  14   8        178.12        159.17        45.84 o                         
   6  14   8         46.65         -2.22        13.74 o                         
   7  14   8       1610.47       1492.10        38.72 o                         
  -7  15   8         45.64         60.96        32.77 o                         
  -6  15   8        834.56        768.68        55.51 o                         
  -5  15   8        852.45        787.46        55.33 o                         
  -4  15   8        225.43        273.84        21.34 o                         
  -3  15   8         12.83          9.41        16.07 o                         
  -2  15   8         57.89         66.55        18.22 o                         
  -1  15   8        583.86        635.36        61.42 o                         
   0  15   8        138.87        159.24        22.99 o                         
   1  15   8         31.92         38.88        17.46 o                         
   2  15   8          1.18         -7.64        17.60 o                         
   3  15   8        334.22        441.47        30.46 o                         
   4  15   8        887.43        844.29        43.69 o                         
   5  15   8       1270.03       1221.48        76.82 o                         
   6  15   8         26.49         41.04        21.60 o                         
  -5  16   8         30.97         36.82        21.84 o                         
  -4  16   8         86.44         89.81        21.74 o                         
  -3  16   8        406.74        484.33        30.19 o                         
  -2  16   8         11.83         38.27        31.98 o                         
  -1  16   8         72.37         87.65        27.01 o                         
   0  16   8         55.79         33.66        22.04 o                         
   1  16   8          0.70        -18.28        25.12 o                         
   2  16   8         19.83          4.28        14.44 o                         
   3  16   8          3.46         14.49        14.50 o                         
   4  16   8         23.03        -12.74        15.23 o                         
 -15   1   9         62.08        -25.23        39.19 o                         
 -14   1   9        136.66        178.85        36.71 o                         
 -13   1   9        289.78        322.83        20.17 o                         
 -12   1   9          2.53         27.99        18.58 o                         
 -11   1   9        572.37        620.38        27.82 o                         
 -10   1   9        100.95        123.62        20.49 o                         
  -9   1   9        569.50        530.88        25.98 o                         
  -8   1   9        279.74        264.32        28.41 o                         
  -7   1   9        568.65        588.89        28.37 o                         
  -6   1   9         25.88         45.72        26.46 o                         
  -5   1   9       2917.90       2857.59        55.36 o                         
  -4   1   9        385.96        439.56        25.34 o                         
  -3   1   9        181.85        238.81        19.95 o                         
  -2   1   9        425.67        437.40        27.70 o                         
  -1   1   9        387.40        413.98        24.67 o                         
   0   1   9        149.86        153.08        15.18 o                         
   1   1   9        463.66        418.24        18.36 o                         
   2   1   9        694.65        689.55        21.39 o                         
   3   1   9        125.92        162.52        13.77 o                         
   4   1   9         89.14        105.30        11.66 o                         
   5   1   9          0.01         -7.60         9.97 o                         
   6   1   9         11.37         17.32         9.56 o                         
   7   1   9         43.28         43.14        10.04 o                         
   8   1   9        986.75        932.10        24.87 o                         
   9   1   9         95.56         95.14        14.35 o                         
  10   1   9        869.49        885.39        24.09 o                         
  11   1   9         54.58         49.87        10.65 o                         
  12   1   9         18.28         25.92        10.58 o                         
  13   1   9        197.02        182.91        18.53 o                         
 -14   2   9        107.38        106.79        15.89 o                         
 -13   2   9         45.67         77.69        23.71 o                         
 -12   2   9         47.50         59.10        18.50 o                         
 -11   2   9       1021.46       1092.97        46.76 o                         
 -10   2   9        237.64        238.33        20.89 o                         
  -9   2   9        394.56        407.37        22.89 o                         
  -8   2   9         60.66         87.04        31.01 o                         
  -7   2   9        759.57        772.69        33.49 o                         
  -6   2   9          1.70         15.41        21.61 o                         
  -5   2   9        334.35        318.43        23.88 o                         
  -4   2   9         68.60         88.62        17.68 o                         
  -3   2   9       1749.45       1609.63        40.78 o                         
  -2   2   9        858.06        868.38        35.90 o                         
  -1   2   9        340.16        367.43        22.07 o                         
   0   2   9        689.28        700.42        26.23 o                         
   1   2   9        417.99        425.06        15.72 o                         
   2   2   9         28.00         11.70        11.70 o                         
   3   2   9        361.79        352.97        16.08 o                         
   4   2   9        286.99        301.58        13.35 o                         
   5   2   9        210.65        229.40        12.35 o                         
   6   2   9          4.91          2.93        13.61 o                         
   7   2   9        369.14        362.54        14.40 o                         
   8   2   9       1668.02       1673.36        26.59 o                         
   9   2   9         26.88         36.79        10.69 o                         
  10   2   9          1.04          7.65        14.19 o                         
  11   2   9         18.73          7.93        11.43 o                         
  12   2   9          0.97          0.82        10.88 o                         
  13   2   9        158.28        186.80        15.91 o                         
 -14   3   9        100.20        108.54        15.66 o                         
 -13   3   9        265.73        277.83        30.59 o                         
 -12   3   9       1088.57        959.31        36.03 o                         
 -11   3   9        262.44        227.58        18.12 o                         
 -10   3   9        797.45        803.86        30.73 o                         
  -9   3   9        554.49        611.81        41.80 o                         
  -8   3   9        219.92        238.74        22.98 o                         
  -7   3   9        323.23        318.06        24.48 o                         
  -6   3   9        135.24        129.22        26.45 o                         
  -5   3   9        581.14        556.10        22.60 o                         
  -4   3   9       1085.06       1008.71        25.45 o                         
  -3   3   9       2499.80       2417.66        37.71 o                         
  -2   3   9        210.72        221.62        14.58 o                         
  -1   3   9       1318.42       1190.38        25.19 o                         
   0   3   9        200.61        217.95        12.00 o                         
   1   3   9       1078.97       1144.35        22.94 o                         
   2   3   9        119.54        151.37        15.31 o                         
   3   3   9        279.12        303.37        13.21 o                         
   4   3   9         92.03        108.01         9.97 o                         
   5   3   9        530.71        483.97        15.57 o                         
   6   3   9        302.24        272.53        15.44 o                         
   7   3   9         43.68         56.04        10.57 o                         
   8   3   9       1099.57       1137.69        25.61 o                         
   9   3   9         13.57         13.50        10.70 o                         
  10   3   9        113.94        109.77        12.88 o                         
  11   3   9          6.43         -2.97        10.27 o                         
  12   3   9         15.40          6.57        13.04 o                         
  13   3   9         99.43         72.62        19.48 o                         
 -14   4   9         57.35         54.51        16.76 o                         
 -13   4   9         33.56         20.29        24.31 o                         
 -12   4   9        269.57        297.83        37.72 o                         
 -11   4   9         78.12         71.89        23.75 o                         
 -10   4   9         72.53         78.05        20.80 o                         
  -9   4   9        166.02        182.39        21.68 o                         
  -8   4   9         57.71         57.05        19.67 o                         
  -7   4   9       1075.80       1054.86        35.04 o                         
  -6   4   9        342.07        335.01        20.12 o                         
  -5   4   9        255.71        293.51        22.30 o                         
  -4   4   9        271.73        279.69        23.27 o                         
  -3   4   9        421.42        436.94        17.93 o                         
  -2   4   9         21.94         15.14        10.85 o                         
  -1   4   9        171.71        217.23        11.38 o                         
   0   4   9        734.71        754.35        19.70 o                         
   1   4   9         58.92         94.34         9.53 o                         
   2   4   9        286.75        275.74        13.03 o                         
   3   4   9        173.68        190.74        11.95 o                         
   4   4   9       1802.90       1668.24        25.24 o                         
   5   4   9          2.18         -0.32         9.70 o                         
   6   4   9          5.59         24.25        11.51 o                         
   7   4   9        291.21        259.54        12.69 o                         
   8   4   9        626.39        592.65        18.85 o                         
   9   4   9        314.47        315.55        15.81 o                         
  10   4   9        107.60        102.42        12.87 o                         
  11   4   9         83.83         74.63        11.17 o                         
  12   4   9        368.49        416.91        19.66 o                         
 -14   5   9        449.31        453.95        34.48 o                         
 -13   5   9        134.09        112.00        33.95 o                         
 -12   5   9         11.02         14.10        16.63 o                         
 -11   5   9        430.72        467.34        35.56 o                         
 -10   5   9        857.71        876.65        35.23 o                         
  -9   5   9        407.41        417.87        25.06 o                         
  -8   5   9         24.35          2.58        27.04 o                         
  -7   5   9        475.31        450.75        35.43 o                         
  -6   5   9         46.43         41.10        18.74 o                         
  -5   5   9       1346.62       1406.79        29.55 o                         
  -4   5   9       2551.94       2580.93        48.57 o                         
  -3   5   9        251.05        248.45        14.80 o                         
  -2   5   9        315.51        286.78        14.27 o                         
  -1   5   9         91.89         88.29         9.31 o                         
   0   5   9        151.84        122.92        10.16 o                         
   1   5   9       1840.89       1766.61        25.11 o                         
   2   5   9        221.18        237.41        13.04 o                         
   3   5   9        100.94        107.37        12.45 o                         
   4   5   9         88.48         83.67        10.90 o                         
   5   5   9          0.68         -5.59        12.20 o                         
   6   5   9        468.56        517.99        16.52 o                         
   7   5   9         94.90         97.02        11.30 o                         
   8   5   9          0.51          6.74        12.07 o                         
   9   5   9        131.41        123.04        12.07 o                         
  10   5   9        143.09        210.14        22.42 o                         
  11   5   9        201.79        230.64        13.12 o                         
  12   5   9          9.19         14.92        12.15 o                         
 -14   6   9       1311.32       1409.75        78.48 o                         
 -13   6   9        153.71        182.57        46.45 o                         
 -12   6   9        460.25        476.81        33.38 o                         
 -11   6   9        793.65        756.45        29.06 o                         
 -10   6   9         86.76        111.56        16.20 o                         
  -9   6   9        469.87        467.68        27.77 o                         
  -8   6   9       1035.37       1037.92        30.83 o                         
  -7   6   9       1388.29       1315.19        39.64 o                         
  -6   6   9        935.24        979.19        29.95 o                         
  -5   6   9        765.29        848.27        25.74 o                         
  -4   6   9        110.62         85.83        21.56 o                         
  -3   6   9         13.09          1.74        10.57 o                         
  -2   6   9        481.79        485.76        18.24 o                         
  -1   6   9        225.06        211.85        14.06 o                         
   0   6   9        248.63        264.34        12.86 o                         
   1   6   9         38.35         47.38         9.74 o                         
   2   6   9         90.31         99.93        11.13 o                         
   3   6   9       3716.45       3576.94        41.24 o                         
   4   6   9        361.87        339.53        16.80 o                         
   5   6   9         11.32         12.78        11.31 o                         
   6   6   9         35.31         27.32        13.09 o                         
   7   6   9       1041.77       1034.65        24.03 o                         
   8   6   9       2339.54       2214.24        35.20 o                         
   9   6   9       1391.03       1318.66        28.15 o                         
  10   6   9       1160.50       1133.05        26.85 o                         
  11   6   9          8.42         -6.45        18.15 o                         
  12   6   9         47.19         45.72        16.40 o                         
 -13   7   9        347.80        357.63        70.81 o                         
 -12   7   9        151.39        118.21        23.71 o                         
 -11   7   9          2.70        -12.71        22.26 o                         
 -10   7   9        150.70        148.35        15.87 o                         
  -9   7   9         53.91         49.57        20.99 o                         
  -8   7   9         10.25         32.36        23.51 o                         
  -7   7   9        609.77        574.25        24.35 o                         
  -6   7   9         91.29         92.02        14.78 o                         
  -5   7   9       2748.81       2600.98        55.65 o                         
  -4   7   9       1010.96        939.95        24.84 o                         
  -3   7   9        156.33        154.96        13.18 o                         
  -2   7   9       1080.79       1140.43        26.14 o                         
  -1   7   9         99.63        115.94        12.05 o                         
   0   7   9        973.97        966.20        22.12 o                         
   1   7   9       2158.95       2108.90        31.43 o                         
   2   7   9       1177.07       1163.36        27.21 o                         
   3   7   9        218.29        251.98        18.31 o                         
   4   7   9         44.30         33.11        12.14 o                         
   5   7   9          6.02          2.95        10.97 o                         
   6   7   9        307.76        288.92        13.91 o                         
   7   7   9        628.13        666.73        25.14 o                         
   8   7   9          7.77         15.11        11.40 o                         
   9   7   9         20.09         20.76        11.61 o                         
  10   7   9          0.47         11.25        12.37 o                         
  11   7   9         57.01         30.43        23.54 o                         
  12   7   9          8.79         11.74        13.87 o                         
 -13   8   9        387.32        376.79        23.77 o                         
 -12   8   9        766.57        684.73        52.92 o                         
 -11   8   9        976.95        956.95        68.26 o                         
 -10   8   9        157.28        174.05        26.10 o                         
  -9   8   9         22.49         -4.86        17.38 o                         
  -8   8   9       1199.56       1149.65        40.35 o                         
  -7   8   9        263.67        297.40        28.46 o                         
  -6   8   9         56.94         58.32        18.23 o                         
  -5   8   9         18.06         15.31        13.74 o                         
  -4   8   9        236.19        240.92        16.24 o                         
  -3   8   9       3142.89       3103.06        60.96 o                         
  -2   8   9       3101.19       2935.01        58.71 o                         
  -1   8   9       2204.74       2204.08        36.84 o                         
   0   8   9         66.25         77.82        12.60 o                         
   1   8   9        484.51        478.92        20.43 o                         
   2   8   9        140.51        140.62        12.84 o                         
   3   8   9        113.89        126.15        12.37 o                         
   4   8   9        361.50        350.22        15.71 o                         
   5   8   9       1325.68       1270.67        26.46 o                         
   6   8   9         13.31         24.96        11.93 o                         
   7   8   9       1347.50       1263.18        29.43 o                         
   8   8   9        803.78        801.58        22.91 o                         
   9   8   9        589.80        606.19        22.42 o                         
  10   8   9        109.16        114.82        14.51 o                         
  11   8   9        668.44        690.69        29.52 o                         
 -12   9   9          0.04        -23.66        31.40 o                         
 -11   9   9        112.53        105.24        20.48 o                         
 -10   9   9         81.76         96.07        17.09 o                         
  -9   9   9        210.84        231.95        16.96 o                         
  -8   9   9         59.46         59.32        15.31 o                         
  -7   9   9        366.99        405.52        28.62 o                         
  -6   9   9        140.52        181.58        18.76 o                         
  -5   9   9        402.94        385.01        19.60 o                         
  -4   9   9       3761.45       3750.54        58.94 o                         
  -3   9   9          6.65         -5.13        14.09 o                         
  -2   9   9       2157.74       2079.64        34.69 o                         
  -1   9   9       3773.83       3611.16        46.81 o                         
   0   9   9        177.55        165.29        13.13 o                         
   1   9   9        162.63        181.36        13.51 o                         
   2   9   9         46.69         37.47        12.64 o                         
   3   9   9        104.07         98.43        12.47 o                         
   4   9   9       3934.57       3760.66        49.97 o                         
   5   9   9       1118.65       1182.52        30.36 o                         
   6   9   9         14.36         26.35        11.77 o                         
   7   9   9         13.70         10.82        11.59 o                         
   8   9   9         49.07         40.13        16.92 o                         
   9   9   9          9.07         -5.22        13.77 o                         
  10   9   9        170.15        171.76        16.35 o                         
  11   9   9        238.50        216.47        16.62 o                         
 -11  10   9        181.90        206.79        39.96 o                         
 -10  10   9         45.32         27.12        16.26 o                         
  -9  10   9        201.15        272.74        19.10 o                         
  -8  10   9        430.00        395.82        33.88 o                         
  -7  10   9        348.12        369.27        27.06 o                         
  -6  10   9        315.82        348.09        26.19 o                         
  -5  10   9        102.57        100.19        18.51 o                         
  -4  10   9        216.59        235.22        18.93 o                         
  -3  10   9       1737.88       1732.81        41.81 o                         
  -2  10   9       4349.76       4115.00        63.36 o                         
  -1  10   9        411.46        412.54        19.85 o                         
   0  10   9         87.51        121.11        17.78 o                         
   1  10   9          1.36        -12.14        12.14 o                         
   2  10   9        401.51        364.06        21.03 o                         
   3  10   9        535.19        506.98        31.36 o                         
   4  10   9       3254.17       3167.12        51.86 o                         
   5  10   9       3228.44       3003.00        48.49 o                         
   6  10   9         49.69         52.61        12.90 o                         
   7  10   9        661.77        705.95        37.95 o                         
   8  10   9        538.94        494.80        29.89 o                         
   9  10   9        155.37        221.69        20.22 o                         
  10  10   9         20.06         26.72        14.83 o                         
 -11  11   9         37.27         10.96        15.91 o                         
 -10  11   9         35.28         17.57        15.61 o                         
  -9  11   9         35.76         33.87        15.92 o                         
  -8  11   9        537.64        512.39        59.50 o                         
  -7  11   9        659.15        665.79        37.47 o                         
  -6  11   9        444.02        421.21        35.36 o                         
  -5  11   9       2732.32       2752.41        56.23 o                         
  -4  11   9        461.26        508.07        29.25 o                         
  -3  11   9         41.34         86.61        17.20 o                         
  -2  11   9        512.15        521.32        31.39 o                         
  -1  11   9        597.57        651.59        50.92 o                         
   0  11   9       1054.76        989.08        40.62 o                         
   1  11   9        241.67        283.37        28.39 o                         
   2  11   9         78.34         67.23        14.24 o                         
   3  11   9        366.99        331.95        20.03 o                         
   4  11   9        920.60        910.96        28.84 o                         
   5  11   9        203.14        176.48        15.19 o                         
   6  11   9         12.19         10.28        18.44 o                         
   7  11   9         43.90         55.17        16.91 o                         
   8  11   9        126.05        141.35        18.03 o                         
   9  11   9         77.58         97.29        20.38 o                         
 -10  12   9          4.22         48.84        31.34 o                         
  -9  12   9         41.27         50.51        18.56 o                         
  -8  12   9        547.39        521.02        54.76 o                         
  -7  12   9        171.88        207.11        29.09 o                         
  -6  12   9        159.54        198.72        29.57 o                         
  -5  12   9          6.01         43.94        25.52 o                         
  -4  12   9          6.64         47.77        19.15 o                         
  -3  12   9       2036.07       1947.65        47.34 o                         
  -2  12   9         94.87        109.69        18.21 o                         
  -1  12   9         36.61         36.66        16.78 o                         
   0  12   9         11.46        -16.72        16.72 o                         
   1  12   9        538.40        494.64        36.85 o                         
   2  12   9        153.20        171.16        22.70 o                         
   3  12   9        393.83        337.80        26.50 o                         
   4  12   9       1762.05       1688.39        63.86 o                         
   5  12   9        706.60        558.77        31.08 o                         
   6  12   9        558.43        557.00        40.75 o                         
   7  12   9        989.39       1072.94        34.35 o                         
   8  12   9        842.14        855.51        34.36 o                         
  -9  13   9        150.25         47.56        39.03 o                         
  -8  13   9         18.83         52.22        28.66 o                         
  -7  13   9         62.42         62.32        20.78 o                         
  -6  13   9          6.40          9.47        22.10 o                         
  -5  13   9        930.20        917.07        33.99 o                         
  -4  13   9        390.39        403.62        29.42 o                         
  -3  13   9       1070.25       1015.86        44.62 o                         
  -2  13   9        359.60        319.52        30.97 o                         
  -1  13   9        516.11        545.01        51.47 o                         
   0  13   9        635.29        541.60        65.06 o                         
   1  13   9       1504.14       1507.69        52.83 o                         
   2  13   9        545.28        638.45        50.92 o                         
   3  13   9          3.77         -0.93        31.53 o                         
   4  13   9         29.90         19.44        17.11 o                         
   5  13   9          9.43         -0.19        19.26 o                         
   6  13   9        297.64        330.24        29.29 o                         
   7  13   9          1.62        -16.64        16.64 o                         
  -7  14   9        663.85        687.73        75.03 o                         
  -6  14   9         41.51         14.57        20.89 o                         
  -5  14   9          1.65         31.67        16.10 o                         
  -4  14   9         40.98          7.77        14.89 o                         
  -3  14   9         67.02         85.92        18.88 o                         
  -2  14   9        634.63        641.00        35.55 o                         
  -1  14   9         33.54         38.56        24.89 o                         
   0  14   9         17.63         15.32        19.15 o                         
   1  14   9          0.63         60.72        45.15 o                         
   2  14   9        291.15        212.35        51.79 o                         
   3  14   9        275.86        269.13        31.60 o                         
   4  14   9       1028.09        979.70        38.67 o                         
   5  14   9        103.03        134.92        20.97 o                         
   6  14   9        240.94        230.35        19.95 o                         
  -6  15   9        158.70        183.18        28.21 o                         
  -5  15   9        217.74        292.80        20.92 o                         
  -4  15   9        377.99        412.78        26.73 o                         
  -3  15   9        449.78        439.66        24.30 o                         
  -2  15   9        229.12        273.76        28.10 o                         
  -1  15   9        198.84        206.04        22.75 o                         
   0  15   9        369.64        381.65        40.19 o                         
   1  15   9        394.14        409.57        31.99 o                         
   2  15   9        306.30        265.15        23.01 o                         
   3  15   9         97.56         84.63        15.40 o                         
   4  15   9        148.72        173.03        19.31 o                         
  -3  16   9        130.69        136.69        32.93 o                         
  -2  16   9         27.07         60.88        20.42 o                         
  -1  16   9        134.44        130.72        15.08 o                         
   0  16   9        140.34        158.98        23.48 o                         
   1  16   9          5.28         -4.94        17.42 o                         
 -14   0  10         57.96         56.27        41.67 o                         
 -13   0  10         50.99         96.06        42.46 o                         
 -12   0  10        414.47        439.64        38.54 o                         
 -11   0  10        617.10        620.44        47.43 o                         
 -10   0  10       1460.53       1527.64        63.51 o                         
  -9   0  10        477.04        473.38        39.96 o                         
  -8   0  10       2028.61       2049.75        77.99 o                         
  -7   0  10        227.52        233.69        42.95 o                         
  -6   0  10          4.23         -0.13        41.16 o                         
  -5   0  10       1091.94       1104.64        57.35 o                         
  -4   0  10         47.80         58.87        40.55 o                         
  -3   0  10        133.09        208.04        28.03 o                         
  -2   0  10       2474.94       2380.18        54.18 o                         
  -1   0  10          0.65         -7.37        20.19 o                         
   0   0  10       1151.86       1339.04        38.52 o                         
   1   0  10       2364.00       2183.08        46.33 o                         
   2   0  10       1692.60       1619.40        40.42 o                         
   3   0  10        495.68        502.06        29.68 o                         
   4   0  10       5538.92       5156.96        74.10 o                         
   5   0  10       2240.26       2065.58        40.81 o                         
   6   0  10        248.38        239.80        17.11 o                         
   7   0  10       6149.80       5833.60        88.31 o                         
   8   0  10         28.97         39.86        15.20 o                         
   9   0  10        160.11        168.49        16.25 o                         
  10   0  10       1723.36       1779.96        41.67 o                         
  11   0  10        216.42        256.54        18.73 o                         
  12   0  10       1169.12       1182.42        38.18 o                         
 -14   1  10        188.93        209.03        16.26 o                         
 -13   1  10          1.58         28.97        15.77 o                         
 -12   1  10        313.46        319.65        21.54 o                         
 -11   1  10         75.25         84.27        20.37 o                         
 -10   1  10        356.94        364.93        24.70 o                         
  -9   1  10         42.00         49.49        21.93 o                         
  -8   1  10        429.99        419.77        27.15 o                         
  -7   1  10       1723.58       1678.91        75.68 o                         
  -6   1  10       1410.67       1427.08        47.74 o                         
  -5   1  10        158.97         99.69        23.71 o                         
  -4   1  10       1505.46       1389.31        37.08 o                         
  -3   1  10        994.98        967.33        30.68 o                         
  -2   1  10        112.14         91.69        16.89 o                         
  -1   1  10        146.83        147.70        15.03 o                         
   0   1  10        904.91        810.11        25.21 o                         
   1   1  10       1928.16       1904.51        33.72 o                         
   2   1  10        585.40        516.39        17.07 o                         
   3   1  10        159.32        151.10        12.25 o                         
   4   1  10        529.33        516.63        16.44 o                         
   5   1  10       3245.56       3070.14        37.50 o                         
   6   1  10       2669.53       2542.36        32.28 o                         
   7   1  10        116.79        101.07        17.01 o                         
   8   1  10       1327.96       1360.37        25.60 o                         
   9   1  10         79.19         86.46        11.88 o                         
  10   1  10         93.93        115.76        11.18 o                         
  11   1  10         96.23        120.66        13.35 o                         
  12   1  10        561.83        630.69        33.12 o                         
 -14   2  10         74.90         91.10        24.51 o                         
 -13   2  10       1081.50       1080.15        30.40 o                         
 -12   2  10       1292.03       1480.33        44.13 o                         
 -11   2  10          6.22         -1.10        19.14 o                         
 -10   2  10        335.18        332.88        24.50 o                         
  -9   2  10        377.80        400.81        28.02 o                         
  -8   2  10        694.30        779.26        40.21 o                         
  -7   2  10       2377.04       2363.98        49.32 o                         
  -6   2  10       1260.73       1268.33        50.34 o                         
  -5   2  10        450.97        490.88        28.34 o                         
  -4   2  10         20.51         48.70        19.28 o                         
  -3   2  10        189.45        206.96        20.46 o                         
  -2   2  10         11.28         24.17        14.80 o                         
  -1   2  10         11.82          0.36        13.28 o                         
   0   2  10          0.88         18.84        12.76 o                         
   1   2  10        491.40        450.85        19.86 o                         
   2   2  10        362.15        365.76        16.18 o                         
   3   2  10          3.15         -1.41        10.84 o                         
   4   2  10       2069.96       1982.25        29.53 o                         
   5   2  10        436.83        429.46        16.91 o                         
   6   2  10       1743.35       1721.51        32.41 o                         
   7   2  10       1797.74       1798.68        28.59 o                         
   8   2  10        545.54        523.81        17.57 o                         
   9   2  10        338.62        332.14        14.88 o                         
  10   2  10        494.98        545.92        28.14 o                         
  11   2  10          2.17         17.08        10.31 o                         
  12   2  10        401.46        388.27        19.33 o                         
 -14   3  10        955.22        947.69        35.09 o                         
 -13   3  10          0.06        -11.19        14.35 o                         
 -12   3  10       1086.26       1126.23        32.86 o                         
 -11   3  10          0.48         16.45        17.89 o                         
 -10   3  10        810.26        750.10        39.32 o                         
  -9   3  10       1287.40       1317.44        60.64 o                         
  -8   3  10        304.23        336.36        25.23 o                         
  -7   3  10        140.68        167.44        23.25 o                         
  -6   3  10       1052.17       1010.42        35.52 o                         
  -5   3  10       1425.32       1456.66        39.11 o                         
  -4   3  10        973.09        985.76        31.34 o                         
  -3   3  10        420.50        466.40        23.11 o                         
  -2   3  10       1496.95       1463.25        31.05 o                         
  -1   3  10         10.80         17.31        12.34 o                         
   0   3  10       2990.81       2885.02        40.71 o                         
   1   3  10       1348.43       1205.72        26.92 o                         
   2   3  10        176.14        152.03        12.85 o                         
   3   3  10        386.72        442.00        22.43 o                         
   4   3  10        278.52        314.12        16.52 o                         
   5   3  10        288.75        301.04        14.33 o                         
   6   3  10       2133.51       2031.28        28.60 o                         
   7   3  10        169.38        172.25        12.33 o                         
   8   3  10        496.08        509.36        18.58 o                         
   9   3  10        229.30        250.81        12.55 o                         
  10   3  10        445.04        486.70        22.56 o                         
  11   3  10        154.39        139.69        11.31 o                         
  12   3  10        754.47        843.21        45.99 o                         
 -13   4  10        317.96        306.36        29.18 o                         
 -12   4  10       1008.90        969.55        37.02 o                         
 -11   4  10        410.88        510.02        28.79 o                         
 -10   4  10       2729.33       2605.81        54.53 o                         
  -9   4  10       1544.92       1384.46        44.94 o                         
  -8   4  10        725.23        746.86        33.82 o                         
  -7   4  10          1.33         18.62        18.94 o                         
  -6   4  10         15.00          1.94        20.72 o                         
  -5   4  10       1187.92       1105.11        28.95 o                         
  -4   4  10         98.22         80.42        12.95 o                         
  -3   4  10        144.20        161.77        14.52 o                         
  -2   4  10         84.83         67.99        13.57 o                         
  -1   4  10        332.08        305.24        16.22 o                         
   0   4  10         25.02         48.34        11.06 o                         
   1   4  10          5.10         -1.19        10.55 o                         
   2   4  10         14.13         33.37        11.21 o                         
   3   4  10         70.48         50.30        11.57 o                         
   4   4  10       3043.01       2848.30        36.21 o                         
   5   4  10        749.98        728.85        20.35 o                         
   6   4  10        358.98        340.19        14.35 o                         
   7   4  10        154.40        162.37        12.78 o                         
   8   4  10          2.94         12.61        13.25 o                         
   9   4  10        562.73        596.81        20.96 o                         
  10   4  10        665.37        690.62        23.09 o                         
  11   4  10         43.29         35.47        13.28 o                         
  12   4  10          7.22         -1.10        16.98 o                         
 -13   5  10       1124.97       1079.58        55.97 o                         
 -12   5  10         94.73        102.49        15.58 o                         
 -11   5  10          2.16          3.45        26.22 o                         
 -10   5  10        350.39        386.96        32.97 o                         
  -9   5  10          7.05          9.88        16.55 o                         
  -8   5  10        351.56        338.82        21.63 o                         
  -7   5  10         68.00         81.27        16.98 o                         
  -6   5  10         12.48          4.52        15.41 o                         
  -5   5  10        188.60        243.17        16.56 o                         
  -4   5  10        148.56        133.86        14.22 o                         
  -3   5  10       2002.36       1904.26        32.88 o                         
  -2   5  10         53.11         35.76        11.42 o                         
  -1   5  10          2.61          8.47        11.91 o                         
   0   5  10        230.97        232.76        14.16 o                         
   1   5  10         34.62         23.82        11.01 o                         
   2   5  10       1344.30       1293.44        26.23 o                         
   3   5  10        532.58        528.55        21.81 o                         
   4   5  10        823.02        834.63        23.16 o                         
   5   5  10        231.70        244.75        13.39 o                         
   6   5  10        160.53        160.75        12.31 o                         
   7   5  10        368.47        380.76        15.65 o                         
   8   5  10          1.11          2.39        10.22 o                         
   9   5  10         43.75         47.81        11.24 o                         
  10   5  10         52.09         66.57        11.04 o                         
  11   5  10         19.91         43.36        13.37 o                         
 -13   6  10        571.36        640.40        38.18 o                         
 -12   6  10         20.42         -0.31        18.08 o                         
 -11   6  10          1.24         -3.01        16.25 o                         
 -10   6  10        473.34        355.46        24.74 o                         
  -9   6  10        102.06         68.50        15.25 o                         
  -8   6  10         23.12        -11.99        17.90 o                         
  -7   6  10        327.87        280.40        19.94 o                         
  -6   6  10       1306.70       1214.31        30.68 o                         
  -5   6  10         77.61         48.19        13.43 o                         
  -4   6  10          0.00          9.89        11.95 o                         
  -3   6  10       1257.30       1231.28        31.64 o                         
  -2   6  10         58.61         70.48        12.60 o                         
  -1   6  10        126.48        105.99        12.33 o                         
   0   6  10        113.40        110.99        12.15 o                         
   1   6  10        396.21        375.42        17.53 o                         
   2   6  10        847.08        899.03        24.34 o                         
   3   6  10        615.48        568.20        18.53 o                         
   4   6  10       1179.31       1049.39        23.47 o                         
   5   6  10        197.45        213.18        12.94 o                         
   6   6  10         26.06         19.27        11.54 o                         
   7   6  10         16.41         11.26        10.47 o                         
   8   6  10        243.99        237.80        13.03 o                         
   9   6  10        176.95        154.67        12.25 o                         
  10   6  10        350.48        325.24        19.07 o                         
  11   6  10        454.07        440.68        23.22 o                         
 -12   7  10         17.13         30.37        18.31 o                         
 -11   7  10         43.41         23.56        26.69 o                         
 -10   7  10         59.45         53.61        15.32 o                         
  -9   7  10         53.65         45.75        14.59 o                         
  -8   7  10         83.22         90.50        15.00 o                         
  -7   7  10        309.06        312.42        19.21 o                         
  -6   7  10         18.25         35.48        27.91 o                         
  -5   7  10        367.85        358.17        18.78 o                         
  -4   7  10        476.62        452.81        18.41 o                         
  -3   7  10         35.11         27.85        12.28 o                         
  -2   7  10       4375.61       4486.30        55.39 o                         
  -1   7  10         20.44         40.32        12.20 o                         
   0   7  10        295.62        325.61        15.18 o                         
   1   7  10       1281.60       1313.69        26.01 o                         
   2   7  10          0.61         -7.91        11.76 o                         
   3   7  10          4.37          5.48        10.69 o                         
   4   7  10        119.95        109.85        11.92 o                         
   5   7  10        202.32        182.94        14.73 o                         
   6   7  10       1105.70       1058.54        24.48 o                         
   7   7  10         89.67         85.88        12.56 o                         
   8   7  10        112.60        124.49        13.51 o                         
   9   7  10         64.88         93.97        11.89 o                         
  10   7  10          0.75         16.78        12.57 o                         
  11   7  10         55.35         48.98        15.37 o                         
 -12   8  10         78.37         81.27        18.51 o                         
 -11   8  10        207.97        223.43        20.71 o                         
 -10   8  10          0.47         -8.96        21.31 o                         
  -9   8  10         22.10         43.41        14.69 o                         
  -8   8  10        143.03        121.80        14.85 o                         
  -7   8  10         46.79         40.69        16.75 o                         
  -6   8  10         11.66          4.27        14.98 o                         
  -5   8  10         65.51         79.43        15.06 o                         
  -4   8  10          0.01         22.20        13.23 o                         
  -3   8  10       2679.91       2524.43        38.15 o                         
  -2   8  10         67.46         59.95        12.58 o                         
  -1   8  10        431.22        456.50        19.76 o                         
   0   8  10          5.19         17.43        11.38 o                         
   1   8  10        907.38        767.81        21.20 o                         
   2   8  10        162.27        158.01        12.43 o                         
   3   8  10         40.63         39.52        15.63 o                         
   4   8  10        678.07        605.26        20.91 o                         
   5   8  10          0.41          4.52        11.21 o                         
   6   8  10        221.88        246.23        13.62 o                         
   7   8  10        457.33        392.39        18.99 o                         
   8   8  10        336.73        386.86        18.97 o                         
   9   8  10        135.66        161.66        15.97 o                         
  10   8  10          2.44         26.93        13.78 o                         
 -11   9  10         13.37         57.99        24.39 o                         
 -10   9  10         70.74         67.25        15.21 o                         
  -9   9  10         98.95        112.62        14.91 o                         
  -8   9  10         20.78          3.77        14.15 o                         
  -7   9  10        467.69        413.67        21.77 o                         
  -6   9  10         29.55         22.48        19.44 o                         
  -5   9  10         33.94         44.36        14.66 o                         
  -4   9  10          6.76         -7.02        15.04 o                         
  -3   9  10          0.60         19.67        14.36 o                         
  -2   9  10        400.31        417.09        20.60 o                         
  -1   9  10        449.43        475.61        19.92 o                         
   0   9  10         10.24          4.42        11.80 o                         
   1   9  10        938.42        923.66        23.75 o                         
   2   9  10        100.48        115.12        14.15 o                         
   3   9  10         15.02         17.40        13.44 o                         
   4   9  10         53.93         64.25        11.75 o                         
   5   9  10          0.06         -8.77        18.61 o                         
   6   9  10         15.45         22.39        11.99 o                         
   7   9  10         42.67         55.49        12.11 o                         
   8   9  10         26.78         38.33        18.27 o                         
   9   9  10         29.52         30.63        17.90 o                         
  10   9  10          0.39         29.69        14.02 o                         
 -11  10  10        103.77        100.47        29.55 o                         
 -10  10  10         42.82         79.20        17.09 o                         
  -9  10  10          3.39         -2.91        14.76 o                         
  -8  10  10         70.22         69.48        15.37 o                         
  -7  10  10         63.14         58.27        15.83 o                         
  -6  10  10         54.34         49.40        14.28 o                         
  -5  10  10          2.00         26.19        13.94 o                         
  -4  10  10        167.31        204.75        16.74 o                         
  -3  10  10        327.45        277.99        19.51 o                         
  -2  10  10         33.91         56.08        15.71 o                         
  -1  10  10          1.20         -0.36        20.58 o                         
   0  10  10        228.65        263.57        18.52 o                         
   1  10  10         55.71         37.65        13.01 o                         
   2  10  10         74.01         73.96        13.08 o                         
   3  10  10        143.34        173.65        19.73 o                         
   4  10  10         46.56         40.33        16.70 o                         
   5  10  10        313.24        301.10        17.21 o                         
   6  10  10          0.36         11.38        12.09 o                         
   7  10  10         28.76         16.85        13.58 o                         
   8  10  10         48.71         62.26        15.28 o                         
   9  10  10         57.85         57.17        15.41 o                         
 -10  11  10         80.71         85.02        21.29 o                         
  -9  11  10          5.10          0.47        15.30 o                         
  -8  11  10        198.33        194.72        20.51 o                         
  -7  11  10        680.90        643.68        28.71 o                         
  -6  11  10        258.09        214.17        22.60 o                         
  -5  11  10          3.90         37.69        15.65 o                         
  -4  11  10        308.88        287.38        24.22 o                         
  -3  11  10          4.28         13.02        21.69 o                         
  -2  11  10        140.47        148.69        16.57 o                         
  -1  11  10          0.45          6.34        15.23 o                         
   0  11  10        259.05        234.48        23.06 o                         
   1  11  10          3.84         -7.53        12.53 o                         
   2  11  10          3.63          3.58        12.83 o                         
   3  11  10         48.48         48.97        16.66 o                         
   4  11  10         72.63         70.73        15.34 o                         
   5  11  10        147.81        188.71        15.68 o                         
   6  11  10         73.36         84.34        23.40 o                         
   7  11  10          0.17          6.11        22.24 o                         
   8  11  10         21.88         37.76        18.82 o                         
  -9  12  10        267.67        234.47        26.84 o                         
  -8  12  10        115.78         75.55        16.52 o                         
  -7  12  10        673.22        610.06        36.15 o                         
  -6  12  10         41.92         47.43        24.50 o                         
  -5  12  10        139.59        149.05        21.96 o                         
  -4  12  10         12.42         32.00        33.43 o                         
  -3  12  10          4.44          9.18        18.39 o                         
  -2  12  10        610.51        612.66        32.05 o                         
  -1  12  10         44.51         44.48        15.57 o                         
   0  12  10         15.78         -3.85        15.73 o                         
   1  12  10         10.02         -6.05        17.63 o                         
   2  12  10          6.29         64.08        49.15 o                         
   3  12  10         22.14          3.54        15.46 o                         
   4  12  10        704.93        656.32        55.58 o                         
   5  12  10         57.51         71.95        29.07 o                         
   6  12  10        169.04        245.07        21.92 o                         
   7  12  10         38.60         26.70        31.37 o                         
  -8  13  10        157.27        193.59        34.68 o                         
  -7  13  10         52.05         63.18        16.69 o                         
  -6  13  10         24.17         51.06        22.58 o                         
  -5  13  10        259.46        222.79        21.45 o                         
  -4  13  10         57.94         71.04        18.71 o                         
  -3  13  10       1583.83       1403.84        68.24 o                         
  -2  13  10        174.51        162.40        20.64 o                         
  -1  13  10         17.46         12.66        16.97 o                         
   0  13  10        117.62        158.41        23.90 o                         
   1  13  10          8.50         25.95        18.46 o                         
   2  13  10        140.89        151.83        40.55 o                         
   3  13  10        408.95        437.72        30.20 o                         
   4  13  10         37.57         22.29        17.32 o                         
   5  13  10         10.51         15.22        16.71 o                         
   6  13  10         90.42         76.27        16.79 o                         
  -6  14  10         78.76         84.09        28.61 o                         
  -5  14  10         43.19         72.89        16.90 o                         
  -4  14  10        115.64        110.58        19.70 o                         
  -3  14  10          1.92          3.85        16.25 o                         
  -2  14  10         17.78        -11.09        16.86 o                         
  -1  14  10        215.62        216.30        19.79 o                         
   0  14  10          0.16         12.31        34.44 o                         
   1  14  10         10.67         20.16        17.13 o                         
   2  14  10        395.62        373.52        55.41 o                         
   3  14  10        394.16        424.18        30.47 o                         
   4  14  10        542.09        607.18        50.34 o                         
  -3  15  10        861.16        727.58        64.68 o                         
  -2  15  10          1.14          5.60        32.13 o                         
  -1  15  10         90.06         55.74        37.39 o                         
   0  15  10          2.10          2.98        17.77 o                         
   1  15  10         17.38          6.56        15.36 o                         
   2  15  10          2.13        -13.52        14.57 o                         
 -13   1  11         11.17         35.59        19.15 o                         
 -12   1  11        405.24        476.89        32.04 o                         
 -11   1  11        380.43        383.72        24.97 o                         
 -10   1  11         79.04         77.25        21.87 o                         
  -9   1  11        169.82        166.85        23.01 o                         
  -8   1  11        126.47        101.99        23.35 o                         
  -7   1  11        261.52        262.76        26.86 o                         
  -6   1  11       2294.37       2300.49        59.45 o                         
  -5   1  11         96.12         82.27        25.48 o                         
  -4   1  11         99.78        127.87        23.47 o                         
  -3   1  11       2094.53       2031.95        38.85 o                         
  -2   1  11       1919.87       1881.29        35.19 o                         
  -1   1  11        830.81        816.72        26.92 o                         
   0   1  11        396.30        397.87        18.43 o                         
   1   1  11       2536.28       2486.82        36.07 o                         
   2   1  11        842.43        804.06        25.55 o                         
   3   1  11        400.73        411.18        17.35 o                         
   4   1  11         45.33         58.64        11.83 o                         
   5   1  11        977.14        942.54        25.24 o                         
   6   1  11        117.67        127.59        13.32 o                         
   7   1  11       2138.54       2100.09        33.36 o                         
   8   1  11        101.53         83.00        11.26 o                         
   9   1  11         30.64         34.04        11.54 o                         
  10   1  11        390.86        433.43        18.30 o                         
  11   1  11         56.05         66.91        17.12 o                         
 -13   2  11        134.16        155.14        15.63 o                         
 -12   2  11        376.61        366.79        19.62 o                         
 -11   2  11         57.81         55.75        17.68 o                         
 -10   2  11        843.32        857.05        36.53 o                         
  -9   2  11        139.75        174.55        20.89 o                         
  -8   2  11         18.43         12.69        20.59 o                         
  -7   2  11       1473.17       1497.24        49.03 o                         
  -6   2  11        172.76        191.02        22.84 o                         
  -5   2  11        688.45        689.60        29.65 o                         
  -4   2  11        441.07        403.91        23.16 o                         
  -3   2  11        634.35        631.80        26.23 o                         
  -2   2  11       1713.39       1667.14        33.88 o                         
  -1   2  11        486.20        515.88        19.06 o                         
   0   2  11        161.58        193.41        14.69 o                         
   1   2  11          0.66          4.33        14.49 o                         
   2   2  11         21.66         17.11        12.76 o                         
   3   2  11         15.87         15.78        11.48 o                         
   4   2  11         30.95         62.48        12.70 o                         
   5   2  11         59.74         53.59        11.69 o                         
   6   2  11         19.86         23.92        11.89 o                         
   7   2  11         44.07         25.96        12.15 o                         
   8   2  11        334.35        303.08        14.70 o                         
   9   2  11        602.04        638.01        19.46 o                         
  10   2  11         62.99         78.68        11.46 o                         
  11   2  11        157.53        161.22        15.11 o                         
 -13   3  11          6.22         -2.54        14.33 o                         
 -12   3  11          0.81         28.19        14.94 o                         
 -11   3  11        102.99        130.21        17.45 o                         
 -10   3  11       1952.06       2023.73        65.20 o                         
  -9   3  11       1157.17       1116.21        49.02 o                         
  -8   3  11        212.89        211.60        22.48 o                         
  -7   3  11          6.37         10.73        17.92 o                         
  -6   3  11       1115.77       1120.88        35.32 o                         
  -5   3  11       2351.51       2299.60        43.62 o                         
  -4   3  11        137.21        137.73        22.22 o                         
  -3   3  11        388.07        398.98        22.52 o                         
  -2   3  11       1788.03       1815.04        44.21 o                         
  -1   3  11        572.35        619.83        23.04 o                         
   0   3  11        330.89        343.29        25.61 o                         
   1   3  11         40.44         42.59        13.11 o                         
   2   3  11        535.27        510.48        18.80 o                         
   3   3  11         75.00         91.85        12.93 o                         
   4   3  11          7.82          2.80        13.58 o                         
   5   3  11         12.62         26.30        11.97 o                         
   6   3  11         14.62         23.92        11.00 o                         
   7   3  11        687.35        707.38        22.12 o                         
   8   3  11          0.33         13.97        10.18 o                         
   9   3  11          0.10          4.68        12.31 o                         
  10   3  11        272.75        282.84        14.85 o                         
  11   3  11         77.88         72.19        11.91 o                         
 -13   4  11        246.98        246.05        17.78 o                         
 -12   4  11          8.52         32.62        14.86 o                         
 -11   4  11       2067.72       2190.89        56.51 o                         
 -10   4  11        383.65        479.48        29.45 o                         
  -9   4  11          8.23         43.68        15.53 o                         
  -8   4  11         11.85         21.42        17.47 o                         
  -7   4  11       1256.47       1158.00        38.33 o                         
  -6   4  11        409.45        403.88        22.25 o                         
  -5   4  11        102.85        105.06        21.39 o                         
  -4   4  11        431.11        467.65        19.75 o                         
  -3   4  11       1634.37       1513.08        33.24 o                         
  -2   4  11        330.74        291.34        19.24 o                         
  -1   4  11         19.51         49.51        15.05 o                         
   0   4  11       1094.40       1057.64        29.81 o                         
   1   4  11       1018.50       1030.12        26.19 o                         
   2   4  11          5.13         11.98        12.25 o                         
   3   4  11         15.40         17.41        11.89 o                         
   4   4  11          4.96         11.79        11.60 o                         
   5   4  11        277.57        290.62        16.16 o                         
   6   4  11        868.68        890.92        22.13 o                         
   7   4  11          4.96          4.85        10.38 o                         
   8   4  11          2.52         11.92        10.65 o                         
   9   4  11        511.99        563.07        19.35 o                         
  10   4  11         56.83         56.78        11.94 o                         
  11   4  11         87.33         93.16        15.36 o                         
 -12   5  11        252.88        235.23        31.65 o                         
 -11   5  11         20.98         47.09        39.66 o                         
 -10   5  11         32.45         22.01        14.46 o                         
  -9   5  11       1646.14       1603.80        36.03 o                         
  -8   5  11          8.97         14.41        14.67 o                         
  -7   5  11       1371.14       1399.76        42.93 o                         
  -6   5  11       1056.15       1113.53        34.15 o                         
  -5   5  11       1142.64       1104.46        30.13 o                         
  -4   5  11        731.04        689.50        24.17 o                         
  -3   5  11        440.01        408.51        19.75 o                         
  -2   5  11        314.82        312.81        16.78 o                         
  -1   5  11       1285.44       1270.81        28.10 o                         
   0   5  11        176.75        207.42        14.00 o                         
   1   5  11        219.72        229.39        14.06 o                         
   2   5  11        782.16        711.01        21.44 o                         
   3   5  11        354.74        369.15        15.70 o                         
   4   5  11        105.54         91.28        12.25 o                         
   5   5  11         12.10          6.92        12.11 o                         
   6   5  11          0.05         -1.56        12.26 o                         
   7   5  11          9.05         20.38        12.37 o                         
   8   5  11        335.93        350.31        15.10 o                         
   9   5  11         44.42         42.31        10.95 o                         
  10   5  11         22.71         15.20        11.00 o                         
 -12   6  11         56.33         87.90        20.29 o                         
 -11   6  11        293.75        285.84        20.93 o                         
 -10   6  11          1.97          9.57        13.30 o                         
  -9   6  11        111.49        122.68        18.74 o                         
  -8   6  11          9.36         42.73        18.55 o                         
  -7   6  11          2.55         17.92        18.15 o                         
  -6   6  11        167.70        196.06        18.59 o                         
  -5   6  11        259.53        259.52        19.08 o                         
  -4   6  11       1407.93       1336.85        31.26 o                         
  -3   6  11        127.15        135.73        14.20 o                         
  -2   6  11        203.21        210.57        21.88 o                         
  -1   6  11          2.85          2.43        19.42 o                         
   0   6  11        180.26        220.20        14.60 o                         
   1   6  11          9.68          6.72        11.50 o                         
   2   6  11          1.78          8.29        13.70 o                         
   3   6  11         18.84         14.11        11.93 o                         
   4   6  11       1165.54       1149.54        27.06 o                         
   5   6  11       3107.64       3067.86        38.79 o                         
   6   6  11        806.75        831.31        26.60 o                         
   7   6  11          2.90        -12.22        12.22 o                         
   8   6  11         72.52         77.70        11.22 o                         
   9   6  11        101.18        116.51        12.08 o                         
  10   6  11         46.57         36.82        14.15 o                         
 -12   7  11         10.93         -0.77        16.13 o                         
 -11   7  11         14.52         11.94        17.93 o                         
 -10   7  11        344.23        312.48        23.44 o                         
  -9   7  11        922.72        848.70        28.16 o                         
  -8   7  11        171.11        137.90        16.71 o                         
  -7   7  11        641.92        643.65        27.28 o                         
  -6   7  11          9.49         -3.55        15.84 o                         
  -5   7  11        140.18        103.44        17.76 o                         
  -4   7  11        790.88        784.42        28.28 o                         
  -3   7  11        292.02        261.93        15.07 o                         
  -2   7  11        380.56        352.12        17.76 o                         
  -1   7  11       4798.36       4824.29        61.53 o                         
   0   7  11        366.14        370.54        16.40 o                         
   1   7  11        393.99        446.60        17.13 o                         
   2   7  11         90.45         83.42        12.11 o                         
   3   7  11        231.36        236.22        14.90 o                         
   4   7  11        371.17        304.71        15.03 o                         
   5   7  11        204.35        182.01        12.30 o                         
   6   7  11          0.18          1.45        10.93 o                         
   7   7  11        473.99        472.51        18.67 o                         
   8   7  11          0.51          8.22        14.75 o                         
   9   7  11          0.39         19.96        12.77 o                         
  10   7  11        355.31        349.77        30.10 o                         
 -11   8  11        164.75        154.03        27.62 o                         
 -10   8  11        240.40        222.96        18.18 o                         
  -9   8  11         41.12         47.01        13.89 o                         
  -8   8  11        180.85        175.20        15.93 o                         
  -7   8  11         85.40        107.32        17.09 o                         
  -6   8  11        470.95        464.12        43.60 o                         
  -5   8  11        279.65        269.98        18.81 o                         
  -4   8  11         23.20          7.93        14.00 o                         
  -3   8  11        533.50        597.28        23.47 o                         
  -2   8  11          1.31          7.48        12.21 o                         
  -1   8  11        754.87        754.45        24.15 o                         
   0   8  11        852.13        820.30        23.82 o                         
   1   8  11       1027.06       1006.90        25.02 o                         
   2   8  11        412.82        416.59        16.72 o                         
   3   8  11        150.70        131.73        12.18 o                         
   4   8  11         57.87         38.88        11.43 o                         
   5   8  11        275.71        256.51        14.92 o                         
   6   8  11         81.50        122.55        18.43 o                         
   7   8  11        136.30        165.59        13.12 o                         
   8   8  11        325.44        315.64        15.50 o                         
   9   8  11        445.65        484.22        24.84 o                         
 -10   9  11        193.26        193.45        22.82 o                         
  -9   9  11         98.46         80.39        17.08 o                         
  -8   9  11        381.60        364.74        43.01 o                         
  -7   9  11        290.17        268.41        19.83 o                         
  -6   9  11        850.97        794.55        29.08 o                         
  -5   9  11        292.85        301.43        19.32 o                         
  -4   9  11         79.62         47.28        14.05 o                         
  -3   9  11         73.25        117.92        22.33 o                         
  -2   9  11        236.87        186.90        13.79 o                         
  -1   9  11         20.58         24.82        11.72 o                         
   0   9  11        782.09        660.08        26.48 o                         
   1   9  11       1637.03       1516.39        29.06 o                         
   2   9  11       1141.47       1066.75        26.22 o                         
   3   9  11        509.92        520.35        20.42 o                         
   4   9  11        488.36        502.73        19.74 o                         
   5   9  11         17.14          8.67        11.90 o                         
   6   9  11         36.23         21.74        17.85 o                         
   7   9  11         18.68         42.96        11.72 o                         
   8   9  11         62.68         60.30        17.54 o                         
 -10  10  11        446.21        423.50        68.60 o                         
  -9  10  11          3.36          8.92        16.90 o                         
  -8  10  11          5.69          9.15        22.99 o                         
  -7  10  11         56.87         40.62        14.34 o                         
  -6  10  11        423.98        468.33        24.25 o                         
  -5  10  11         27.99         34.44        29.11 o                         
  -4  10  11       1356.59       1258.84        36.42 o                         
  -3  10  11       1449.27       1261.09        34.34 o                         
  -2  10  11        991.02        976.80        29.97 o                         
  -1  10  11        152.47        174.81        19.36 o                         
   0  10  11         30.66         40.36        12.48 o                         
   1  10  11         28.40         23.66        14.49 o                         
   2  10  11        621.66        633.63        30.09 o                         
   3  10  11          3.19         -0.28        12.08 o                         
   4  10  11        134.65        135.01        18.10 o                         
   5  10  11         55.82         57.16        12.14 o                         
   6  10  11         29.75         26.22        12.82 o                         
   7  10  11         43.43         50.68        15.48 o                         
   8  10  11       1312.88       1427.82       104.07 o                         
  -9  11  11        131.99         85.03        16.29 o                         
  -8  11  11        218.38        293.29        47.67 o                         
  -7  11  11         15.85          8.62        22.11 o                         
  -6  11  11        163.74        188.05        17.36 o                         
  -5  11  11        156.54        142.05        15.60 o                         
  -4  11  11        575.37        593.48        31.15 o                         
  -3  11  11        159.48        186.91        20.14 o
[truncated: 62,776 more chars]
